# Supplementary material for: Comparative tests of ectoparasite species richness in seabirds
Source: BMC Evol Biol. 2007 Nov 15;7:227. doi: 10.1186/1471-2148-7-227 (PMC2258205; doi:10.1186/1471-2148-7-227)
Supplement: Additional file 1 — Nexus matrix and phylogeny. Sequence alignment of seabirds (Charadriiformes, Pelecaniformes and Procellariiformes) used for building the phylogeny in the nexus format. The majority rule and ultrametric phylogenies can be visualised in Treeview. [file 1471-2148-7-227-S1.nex]

#NEXUS 
[MacClade 4.05 registered to Roderic D. M. Page, University of Glasgow]
[Data gathered from NCBI on the 30th of Noovembre 2006, Actitis macularius was present
as Actitis macularia and Actitis macularius, Actitis macularia was removed]

BEGIN DATA;
	DIMENSIONS  NTAX=407 NCHAR=7889;
	FORMAT DATATYPE=DNA  MISSING=? GAP=-  INTERLEAVE ;
MATRIX

[                                       10        20        30        40        50]
[                                       .         .         .         .         .]

Scolopax_rusticola             GGATCCCTTCTTGGCATCTGCCTCATAACACAAATCCTAACCGGCCTATT   [50]
Vanellus_vanellus              GGATCCCTCCTAGGCATTTGTTTAATCACACAAATCCTCACTGGTCTACT   [50]
Gallinago_gallinago            GGTTCCTTATTAGGAATCTGCCTAATAACCCAAATCCTAACCGGACTTTT   [50]
Lymnocryptes_minimus           ?????????CTAGGCATTTGCCTCATAACACAAATTGTAACCGGCCTCCT   [50]
Sterna_hirundo                 GGATCTCTACTAGGCATTTGCCTATTAACACAGATCCTAACAGGACTTCT   [50]
Larus_glaucoides               ???????????????ATTTGCCTACTAACACAAATCCTAACAGGACTCCT   [50]
Actophilornis_africanus        ??????????????????????????????????????????????????   [50]
Hydrophasianus_chirurgus       ??????????????????????????????????????????????????   [50]
Jacana_spinosa                 ??????????????????????????????????????????????????   [50]
Metopidius_indicus             ??????????????????????????????????????????????????   [50]
Microparra_capensis            ??????????????????????????????????????????????????   [50]
Rostratula_benghalensis        ??????????????????????????????????????????????????   [50]
Larus_glaucescens              ??????????????????????????????CAAATCCTAACAGGACTCCT   [50]
Larus_schistisagus             GGATCCCTACTAGGCATTTGCCTACTAACACAAATCCTAACAGGACTCCT   [50]
Larus_cachinnans               GGATCCCTACTAGGCATTTGCCTACTAACACAAATCCTAACAGGACTCCT   [50]
Larus_michahellis              GGATCCCTACTAGGCATTTGCCTACTAACACAAATCCTAACAGGACTCCT   [50]
Larus_armenicus                GGATCCCTACTAGGCATTTGCCTACTAACACAAATCCTAACAGGACTCCT   [50]
Larus_hyperboreus              GGATCCCTACTAGGCATTTGCCTACTAACACAAATCCTAACAGGACTCCT   [50]
Larus_fuscus                   GGATCCCTACTAGGCATTTGCCTACTAACACAAATCCTAACAGGACTCCT   [50]
Larus_mongolicus               GGATCCCTACTAGGCATTTGCCTACTAACACAAATCCTAACAGGACTCCT   [50]
Larus_atricilla                ???????????????ATTTGCCTACTAACACAAATCCTAACAGGGCTCCT   [50]
Larus_audouinii                GGATCCCTACTAGGCATTTGCCTACTAACACAGATCCTAACAGGACTCCT   [50]
Larus_californicus             ???????????????ATTTGCCTACTAACACAAATCCTAACAGGACTCCT   [50]
Larus_cirrocephalus            ???????????????ATTTGCCTACTAACACAAATCCTAACAGGACTCCT   [50]
Larus_delawarensis             GGATCCCTACTAGGCATTTGCCTACTAACACAAATCCTAACAGGACTCCT   [50]
Larus_genei                    GGATCCCTACTAGGCATCTGCCTACTAACACAAATCCTAACAGGACTCCT   [50]
Larus_ichthyaetus              ???????????????ATTTGCCTACTAACACAAATCCTAACAGGGCTTCT   [50]
Larus_livens                   ???????????????ATTTGCCTACTAACACAAATCCTAACAGGACTCCT   [50]
Larus_melanocephalus           GGGTCCCTACTAGGCATTTGCCTACTAACACAGATCCTAACAGGACTCCT   [50]
Larus_minutus                  GGATCCCTACTAGGCATCTGTCTACTGACACAAATCTTAACAGGACTATT   [50]
Larus_modestus                 ?????????????????????CTACTAACACAAATCCTAACAGGACTCTT   [50]
Larus_occidentalis             ??????????????????????????????CAAATCCTAACAGGACTCCT   [50]
Larus_philadelphia             ????????????????????????CTAACGCAAATCCTAACAGGACTCCT   [50]
Larus_pipixcan                 GGATCCCTACTAAGCATTTGCCTACTAACACAAATCCTAACAGGGCTCCT   [50]
Larus_scopulinus               ???????????????ATTTGCCTACTAACACAAATCCTAACAGGACTCCT   [50]
Larus_serranus                 ???????????????ATTTGCCTACTAACACAAATCCTAACAGGACTCCT   [50]
Larus_thayeri                  ???????????????ATTTGCCTACTAACACAAATCCTAACAGGACTCCT   [50]
Pagophila_eburnea              ???????????????ATCTGCCTACTGACACAAATCCTAACAGGACTCCT   [50]
Sterna_maxima                  GGATCTCTACTAGGCATCTGCCTATTAACACAAATCCTAACAGGACTTTT   [50]
Sterna_sandvicensis            GGATCTCTACTAGGCATTTGCCTATTAACACAAATCCTAACAGGACTTCT   [50]
Gelochelidon_nilotica          GGATCTCTTTTAGGCATCTGCCTATTAACACANATCCTAACAGGGCTCCT   [50]
Oceanodroma_homochroa          GGATCCCTACTAGCCCTCTGCCTAGGGACACAGATCCTAACCGGCCTATT   [50]
Phalacrocorax_aristotelis      GGATTCCTCCTAGGCATCTGCCTAATAACACAAATCTTAACCGGCCTATT   [50]
Sterna_albifrons               GGATCTCTCCTAGGCATCTGTCTGCTAACTCAAATCCTAACAGGACTCCT   [50]
Sterna_anaethetus              GGATCCCTACTAGGCATTTGCCTGTTAACACAGATCCTAACAGGACTCAT   [50]
Sterna_caspia                  GGATCTCTCCTAGGCATCTGCCTATTAACACAAATCCTAACAGGGCTCCT   [50]
Oceanodroma_castro             GGGTCCCTATTGGCCCTCTGCCTAGCAACCCAAATTCTAACCGGCCTATT   [50]
Calonectris_diomedea           GGGTCTCTCCTAGGTGTATGTCTACTAACCCAAATTTTAACTGGCCTACT   [50]
Creagrus_furcatus              ???????????????ATCTGCCTACTAACACAAATCCTAACAGGCCTCCT   [50]
Xema_sabini                    ???????????????ATTTGCCTACTGACACAAATCCTAACAGGACTCCT   [50]
Sterna_sp                      GGGTCTCTCCTAGGTATCTGTCTGTTAACACAAATCCTAACAGGACTCCT   [50]
Uria_aalge                     GGATCCTTACTAGGTATCTGCCTACTAACACAAATCCTCACAGGACTACT   [50]
Numenius_phaeopus              GGGTCCCTCCTAGGAATCTGTCTCATGACTCAAATCCTAACCGGACTTTT   [50]
Limnodromus_scolopaceus        GGATCCCTCCTAGGCATTTGCCTCATAACACAAATCGTAACCGGTCTCCT   [50]
Limosa_limosa                  GGATCTCTCCTATGCATCTGCCTCATAACACAAATCCTAACAGGACTCTT   [50]
Tringa_melanoleuca             GGATCCCTCCTAGGCATCTGCCTCATAACACAAATCCTAACTGGCCTCCT   [50]
Limosa_lapponica               GGATCCCTCCTAGGTATTTGCCTCATAACACAAATCCTAACAGGACTCCT   [50]
Tringa_flavipes                ??????????????????????????????????????????????????   [50]
Limosa_fedoa                   GGATCCCTCCTAGGCATCTGCCTCATAACACAAATCCTAACAGGACTACT   [50]
Limosa_haemastica              GGATCCCTCCTAGGCATCTGCCTCATAACACAAATCCTAACAGGACTCTT   [50]
Calidris_tenuirostris          GGATCGCTCCTAGGTATTTGCCTCATAACACAAATCCTAACCGGCCTTCT   [50]
Charadrius_mongolus            GGATCCTTACTAGGAATCTGCTTAATTACACAAATTCTAACAGGACTCCT   [50]
Numenius_madagascariensis      GGGTCCCTTTTGGGAATCTGCCTCATGACTCAAATCCTAACTGGACTTTT   [50]
Tringa_glareola                GGATCTCTCCTAGGCATTTGCCTAATAACACAAATCCTAACCGGCCTCCT   [50]
Tringa_nebularia               ??????????????????????????????????????????????????   [50]
Tringa_totanus                 GGATCCCTCCTAGGCATTTGCCTCATAACACAAATCCTAACCGGTCTCCT   [50]
Recurvirostra_avosetta         GGCTCACTCCTAGGCATCTGCCTGATAACCCAAATCCTAACAGGCCTACT   [50]
Xenus_cinereus                 GGGTCCCTCCTAGGTATCTGCCTCATAACCCAAATCCTAACTGGCCTACT   [50]
Larus_crassirostris            GGATCCCTACTAGGCATTTGCCTGCTAACACAAATCCTAACAGGACTCCT   [50]
Larus_argentatus               GGATCCCTACTAGGCATTTGCCTACTAACACAAATCCTAACAGGACTCCT   [50]
Haematopus_ater                GGATCACTGCTAGGCATCTGTCTAATAACCCAAATCCTAACAGGCCTATT   [50]
Diomedea_dabbenena             GGATCTCTCTTAGGCATCTGCCTAGCAACACAAATCCTAACCGGCCTACT   [50]
Sterna_antillarum              ???????????????????????????????????????ACAGGACTCCT   [50]
Calidris_ptilocnemis           GGATCACTCCTAGGCATCTGCCTCATAACACAAATCTTGACTGGCCTCCT   [50]
Calidris_ferruginea            GGATCACTCCTAGGCATTTGCCTTGCAACACAAATCCTGACTGGCCTCCT   [50]
Sula_granti                    ??????????????????????????????????????????????????   [50]
Burhinus_magnirostris          GGATCCCTCCTAGGCATCTGCCTAATAACACAAATCCTAACCGGCCTACT   [50]
Phalaropus_tricolor            ??????????????????????????????????????????????????   [50]
Cursorius_temminckii           GGATCCCTCTTAGGCATTTTTCTCCTAACCCAAATCCTAACAGGACTCCT   [50]
Chionis_minor                  GGCTCTCTACTAGGCATCTGCCTAATCACTCAAATTCTAACCGGCCTCCT   [50]
Rynchops_niger                 GGATCGCTACTGGGCATCTGCCTACTAACACAGATCCTAACAGGCCTCCT   [50]
Sterna_hirundinacea            ????????????????????????????????????ATAACAGGACTTCT   [50]
Pedionomus_torquatus           GGATCCCTCCTAGGCATCTGCCTTATAACCCAAATCCTAACCGGCTTACT   [50]
Nycticryphes_semicollaris      GGATCCCTCCTAGGCATTTGCCTCCTCACACAAATCCTCACTGGCCTCCT   [50]
Pluvianellus_socialis          GGATCCCTACTAGGCATCTGCCTAATTACCCAAATCCTAACTGGCCTCCT   [50]
Himantopus_mexicanus           GGTTCACTCCTAGGCATCTGCCTAATAACCCAAATCTTAACAGGCCTACT   [50]
Catharacta_sp                  GGATCTCTACTAGGTATCTGCCTACTGACGCAAATCCTAACAGGCCTACT   [50]
Burhinus_senegalensis          GGATCTCTCCTAGGCATCTGTCTAATAACACAAATTCTAACCGGCCTACT   [50]
Puffinus_tunneyi               ???TCTCTCCTAGGTATCTGCCTACTAACCCAAATTTTAACTGGCCTACT   [50]
Puffinus_kermadecensis         ???TCTCTCCTAGGTATCTGCCTACTAACCCAAATTTTAACTGGCCTACT   [50]
Puffinus_elegans               ???TCTCTCCTAGGCATCTGCCTACTAACCCAAATCTTAACTGGCCTACT   [50]
Puffinus_boydi                 ???TCTCTCCTAGGCATCTGCCTACTAACCCAAATTTTAACTGGCCTACT   [50]
Puffinus_myrtae                ???TCTCTCCTAGGCATCTGCCTACTAATCCAAATTTTAACTGGCCTACT   [50]
Puffinus_loyemilleri           ???TCTCTCCTAGGCATCTGCCTACTAACCCAAATTTTAACTGGCCTACT   [50]
Puffinus_dichrous              ???TCTCTCCTAGGCATCTGCCTACTAACTCAAATTTTAACTGGCCTACT   [50]
Puffinus_polynesiae            ???TCTCTCCTAGGCATCTGCCTACTAACTCAAATTTTAACTGGCCTACT   [50]
Puffinus_nicolae               ???TCTCTCCTAGGCATCTGCCTACTAACTCAAATTTTAACTGGCCTACT   [50]
Puffinus_colstoni              ???TCTCTCCTAGGCATCTGCCTACTAACTCAAATTTTAACTGGCCTACT   [50]
Puffinus_bailloni              ???TCTCTCCTAGGCATCTGCCTACTAACCCAAATTTTAACTGGCCTACT   [50]
Puffinus_persicus              ???TCTCTCCTAGGCATCTGCCTACTAACCCAAATTTTAACTGGCCTACT   [50]
Puffinus_subalaris             ???TCTCTCCTAGGCATCTGCCTACTAACCCAAATTTTAACTGGCCTACT   [50]
Puffinus_newelli               ???TCTCTCCTAGGCATCTGCCTACTAACCCAAATTTTAACTGGCCTACT   [50]
Puffinus_temptator             ???TCTCTCCTAGGCATCTGCCTACTAACCCAAATTTTAACTGGCCTACT   [50]
Phalaropus_lobatus             ??????????????????????????????????????????????????   [50]
Larus_smithsonianus            ???????????????ATTTGCCTACTAACACAAATCCTAACAGGACTCCT   [50]
Tringa_ochropus                ??????????????????????????????????????????????????   [50]
Tringa_erythropus              ??????????????????????????????????????????????????   [50]
Chlidonias_niger               GGATCTCTACTAGGCATTTGTCTACTAACACAAATCCTAACAGGACTCCT   [50]
Sterna_paradisaea              GGATCTCTACTAGGCATTTGCCTATTAACACAAATCCTAACAGGACTTCT   [50]
Tringa_solitaria               ??????????????????????????????????????????????????   [50]
Larus_bulleri                  ??????????????????????????????CAAATCCTAACAGGACTCCT   [50]
Larus_canus                    GGGTCCCTACTAGGCATTTGCCTCCTAACACAAATCCTAACAGGACTCCT   [50]
Calidris_maritima              GGATCACTCCTAGGCATCTGCCTCATAACACAAATCCTAACCGGTCTCCT   [50]
Aethia_cristatella             GGGTCTCTGCTAGGAATCTGCTTACTGACACAGATCCTCACAGGACTCCT   [50]
Aethia_pusilla                 GGATCCCTACTAGGAATCTGCCTACTAACACAAATCCTCACAGGACTCCT   [50]
Aethia_pygmaea                 GGATCCTTACTAGGGATCTGCCTACTAACACAGATCCTCACAGGACTATT   [50]
Alca_torda                     GGATCCCTACTAGGCATCTGTTTACTAACACAAATCCTTACAGGACTCCT   [50]
Alle_alle                      GGATCCCTCCTAGGTATTTGCCTGCTAACACAAATCCTTACAGGACTCCT   [50]
Brachyramphus_brevirostris     GGATCCCTACTAGGTATCTGCTTACTAACACAAATCCTTACAGGGCTCCT   [50]
Brachyramphus_marmoratus       GGATCCTTATTAGGTATCTGCTTACTAACACAAATCCTCACAGGACTCCT   [50]
Cepphus_columba                GGGTCCCTACTAGGTATTTGCCTATTAACACAAATCCTCACCGGACTCCT   [50]
Cepphus_grylle                 GGATCCCTACTAGGCATTTGCCTACTAACACAAATCCTCACAGGACTTCT   [50]
Cyclorrhynchus_psittacula      GGATCCCTGCTGGGAATCTGCCTACTAACACAAATCCTCACAGGACTCCT   [50]
Fratercula_arctica             GGATCCCTACTGGGTATTTGCCTAACAACACAAATCCTCACAGGACTCTT   [50]
Larus_hartlaubii               ??????????????????????????????CAAATCCTAACAGGACTCCT   [50]
Larus_maculipennis             ??????????????????????????????CAAATCCTAACAGGACTCCT   [50]
Fratercula_corniculata         GGATCCCTACTGGGTATTTGCTTAGCAACACAAATCCTCACAGGACTCTT   [50]
Ptychoramphus_aleuticus        GGCTCCCTACTAGGAATCTGCCTGCTAACACAAATCCTCACAGGACTCCT   [50]
Synthliboramphus_antiquus      GGATCCCTACTAGGCATCTGCCTACTAACACAAATCCTCACAGGTCTCCT   [50]
Synthliboramphus_hypoleucus    GGATCCCTACTAGGCATCTGCCTACTAACACAAATCCTCACAGGCCTCCT   [50]
Synthliboramphus_wumizusume    GGATCCCTACTAGGCATTTGCCTGCTAACACAAATCCTCACAGGCCTCCT   [50]
Uria_lomvia                    GGATCCTTACTAGGCATCTGCCTACTAACACAAATCCTCACAGGACTCCT   [50]
Sterna_dougallii               GGNTCTCTACTAGGCNTNTGCCTATTAACACAAATCCTAACAGGCCTTCT   [50]
Anous_stolidus                 GGATCTCTACTAGGCATCTGACTACTAACCCAAATCCTTACAGGACTNNT   [50]
Anous_tenuirostris             ???????????????????????????ACCCAAATTCTTACAGGACTTCT   [50]
Chlidonias_hybridus            GGATCTCTACTAGGCATTTGTCTATTAACACAAATCCTAACAGGACTCCT   [50]
Chlidonias_leucopterus         ??????????????????????????????????????????????????   [50]
Gygis_alba                     GGATCTTTACTAGGCATNTGCCTACTAACACAAATNCTTACAGGACTTCT   [50]
Larosterna_inca                GGGTCCCTGCTCAGTATCTGTCTATTAACACAGATCCTAACAGGACTCCT   [50]
Phaetusa_simplex               GGGTCTTTACTAGGCATTTGCTTACTAACACAAATCCTAACAGGTCTCCT   [50]
Sterna_albostriata             GGATCTCTACTAGGCATCTGCCTATTAACACAAATCCTAACAGGACTCCT   [50]
Sterna_bengalensis             GGATCTCTACTAGGCATTTGCCTATTAACACAAATCCTAACAGGACTTCT   [50]
Sterna_bergii                  ??????????????????????????????????????????GGACTTTT   [50]
Sterna_elegans                 ???????????????????????????ACACAAATCCTAACAGGACTTCT   [50]
Sterna_forsteri                GGATCTTTACTGGGCATTTGCCTACTAACACAAATCCTAACAGGCCTCCT   [50]
Sterna_lunata                  GGATCCCTGCTAGGCATTTGCCTCTTAACACAAATACTAACAGGACTCAT   [50]
Sterna_nereis                  ???????????AGGCNTGTGTCTGCTAACTGAAATCCTAACAGGACTTCT   [50]
Sterna_nilotica                GGATCTCTTTTAGGCATCTGCCTATTAACACAAATCCTAACAGGGCTCCT   [50]
Sterna_striata                 GGGTCTCTACTAGGCATTTGCCTGTTAACACAAATCCTAACAGGACTTCT   [50]
Sterna_sumatrana               GGATCTCTACTAGGCATTTGCCTATTAACACAAATCCTAACAGGACTTCT   [50]
Sterna_supercilliaris          GGATCTCTCCTAGGCATGTGCCTACTAACACAAATCCTAACAGGACTCCT   [50]
Sterna_trudeaui                GGATCCTTACTGGGCATTTGCCTACTAACACAAATCCTAACAGGTCTCCT   [50]
Sterna_vittata                 ??????????????????TGCCTATTAACACAAATCCTAACAGGACTTCT   [50]
Sterna_aleutica                GGATCCCTACTAGGCATTTGTCTATTAACACAAATCCTAACAGGACTCCT   [50]
Anous_minutus                  GGCTCCCTGCTAGGTATCTGCCTATTAACCCAAATTCTTACAGGACTTCT   [50]
Phoebastria_nihonus            GGATCTCTTTTAGGCATCTGCCTAGCAACACAAATCCTAACTGGCCTACT   [50]
Fulmarus_glacialis             GGATCCCTCTTAGGTATCTGCCTAATAACCCAAATCCTAACCGGCCTATT   [50]
Pelecanus_conspicillatus       GGCTCTCTCTTAGGCATTTGCCTAGCAACCCAAATTCTAACAGGGCTACT   [50]
Haematopus_ostralegus          GGGTCACTACTAGGCATCTGCTTAATGACACAAATCCTAACAGGCCTATT   [50]
Numenius_arquata               GGATCCCTCCTAGGAATCTGCCTCATGACTCAAATCCTAACCGGACTTTT   [50]
Larus_hemprichii               ??????????????????????????????CAGATCCTAACAGGACTCCT   [50]
Actitis_hypoleucos             ??????????????????????????????????????????????????   [50]
Actitis_macularius             ??????????????????????????????????????????????????   [50]
Tringa_stagnatilis             ??????????????????????????????????????????????????   [50]
Heteroscelus_incanus           ??????????????????????????????????????????????????   [50]
Heteroscelus_brevipes          ??????????????????????????????????????????????????   [50]
Catoptrophorus_semipalmatus    ??????????????????????????????????????????????????   [50]
Rhodostethia_rosea             ??????????????????????????????CAAATCCTAACAGGACTACT   [50]
Leucophaeus_scoresbii          ??????????????????????????????CAAATCCTAACAGGGCTCCT   [50]
Larus_pacificus                ??????????????????????????????CAAATCCTAACAGGACTCCT   [50]
Larus_belcheri                 ??????????????????????????????CAAATCCTAACAGGACTCCT   [50]
Larus_atlanticus               ??????????????????????????????CAAATCCTAACAGGACTCCT   [50]
Larus_leucophthalmus           ??????????????????????????????CAGATCCTAACAGGACTCCT   [50]
Larus_brunnicephalus           ??????????????????????????????CAAATCCTAACAGGACTCCT   [50]
Larus_saundersi                ??????????????????????????????CAAATCCTAACAGGACTCTT   [50]
Larus_relictus                 ??????????????????????????????CAAATCCTAACAGGACTCCT   [50]
Larus_fuliginosus              ??????????????????????????????CAAATCCTAACAGGGCTCCT   [50]
Pelecanus_erythrorhynchos      GGCTCCCTCCTAGGCATTTGCCTAATAACCCAAATCCTAACAGGCCTACT   [50]
Pelecanus_onocrotalus          TGGTCTCTCTTAGGCATCTGCCTAGCAACCCAAATCCTAACAGGACTACT   [50]
Larus_dominicanus              GGATCCCTACTAGGCATTTGCCTACTAACACAAATCCTAACAGGACTCCT   [50]
Pelecanus_occidentalis         GGCTCTCTCCTAAGCATTTGCCTAATAACCCAAATCCTAACAGGCCTACT   [50]
Calonectris_edwarsii           GGGTCTCTCCTAGGTGTATGTCTACTAACCCAAATTTTAACTGGCCTACT   [50]
Phalacrocorax_brasilianus      GGCTCC-TCCTGGGCATCTGCCTAATAACACAAATCTTAACCGGCCTACT   [49]
Puffinus_gravis                GGATCTCTCCTAGGCATCTGCCTACTAACCCAAATCTTAACCGGCCTATT   [50]
Puffinus_griseus               GGATCTCTCCTAGGCATCTGCCTACTGACCCAAATCTTAACCGGCCTATT   [50]
Puffinus_huttoni               GGCTCTCTCCTAGGCATCTGCCTATTAACCCAAATTTTAACTGGCCTACT   [50]
Daption_capense                GGATCCCTTCTAGGTATCTGCTTAATAACCCAAATCCTAACCGGCCTATT   [50]
Macronectes_giganteus          GGATCCCTCTTAGGCATCTGCCTAATAACCCAAATCCTAACCGGCCTATT   [50]
Pachyptila_turtur              GGATCCCTCCTAGGCATCTGCCTAATAACCCAAATCCTAACCGGCCTATT   [50]
Pachyptila_vittata             GGATCTCTCCTAGGCATCTGCCTAATAACCCAAATCCTAACCGGCTTGCT   [50]
Procellaria_westlandica        GGATCCCTCCTAGGTATCTGCCTAATAACCCAAATCCTAACTGGCCTACT   [50]
Pterodroma_brevirostris        GGATCTCTCCTAGGCATCTGCCTAATAACCCAAATCCTAACCGGTCTACT   [50]
Pterodroma_inexpectata         GGATCCCTCCTAGGCATCTGCCTAATAACCCAAATTCTAACCGGCCTCCT   [50]
Diomedea_epomophora            GGATCTCTCCTAGGCATCTGCCTAGCAACACAAATCCTGACCGGCCTACT   [50]
Fregetta_tropica               GGCTCTCTTCTGGGCATTTGTCTAACAACACAAATCCTTACTGGCTTACT   [50]
Pelagodroma_marina             GGCTCCCTTCTAGGCATCTGCCTAGCAACACAAATCTTAACCGGCTTACT   [50]
Pelecanoides_georgicus         GGATCACTCCTAGGCATTTGCCTAACAACTCAAATCCTAACCGGCTTACT   [50]
Pelecanoides_urinatrix         GGATCACTTCTAGGCATTTGCCTACTAACTCAAATTCTAACCGGCCTATT   [50]
Sula_nebouxii                  ??????????????????????????????????????????????????   [50]
Morus_bassanus                 GGATCACTCTTAGGTATCTGCCTTATAACCCAAATCGTAACCGGACTTCT   [50]
Fregata_sp                     GGTTCACTATTAGGCATCTGCCTAGCAACACAAATCCTAACTGGCCTACT   [50]
Stercorarius_maccormicki       GGATCTCTACTAGGTATCTGCCTACTGACGCAAATCCTAACAGGCCTACT   [50]
Stercorarius_sp                GGATCTCTACTAGGTATCTGCCTACTGACGCAAATCCTAACAGGCCTACT   [50]
Synthliboramphus_craveri       GGATCCCTACTAGGCATCTGCCTACTAACACAAATCCTCACAGGCCTCCT   [50]
Cepphus_carbo                  GGATCCCTACTAGGTATTTGCCTACTAACACAAATCCTCACCGGACTCCT   [50]
Fratercula_cirrhata            GGATCCCTACTGGGTATTTGCCTAATAACACAAATCCTTACAGGACTTTT   [50]
Glareola_pratincola            GGATCCCTACTAGGTATCTGTCTACTCACCCAAATCCTAACCGGACTTAT   [50]
Procellaria_cinerea            GGATCCCTCCTAGGTATCTGCCTAATAACCCAAATCCTAACTGGTCTACT   [50]
Phoebetria_fusca               GGATCCCTCTTAGGTATCTGCCTAACAACACAAATCCTGACCGGTCTACT   [50]
Phoebetria_palpebrata          GGATCCCTCTTAGGTATCTGCCTAACAACACAAATCCTAACCGGTCTACT   [50]
Thalassarche_bulleri           GGATCCCTCCTAGGCATCTGCCTACTAACACAAATCCTTACCGGCCTACT   [50]
Diomedea_exulans               ???????????????????????????ACACAAATCCTAACCGGCCTACT   [50]
Diomedea_amsterdamensis        GGATCTCTCTTAGGTATCTGCCTAGCAACACAAATCCTAACCGGCCTACT   [50]
Puffinus_lherminieri           GGCTCTCTCCTAGGCATCTGCCTACTAACCCAAATTTTAACTGGCCTACT   [50]
Puffinus_atrodorsalis          ???TCTCTCCTAGGCATCTGCCTACTAACCCAAATTTTAACTGGCCTACT   [50]
Puffinus_assimilis             GGCTCTCTCCTAGGTATCTGCCTACTAACCCAAATTTTAACTGGCCTACT   [50]
Puffinus_baroli                GGATCTCTCCTAGGCATCTGCCTACTAACCCAAATTTTAACTGGCCTACT   [50]
Puffinus_haurakiensis          GGCTCTCTCCTAGGCATCTGCCTACTAACCCAAATTTTAACTGGCCTATT   [50]
Puffinus_auricularis           GGCTCTCTCCTAGGCATCTGCCTACTAACCCAAATTTTAACTGGCCTACT   [50]
Puffinus_bulleri               GGATCTCTCCTAGGTATCTGCCTACTAACTCAAATCCTAACCGGCCTATT   [50]
Puffinus_carneipes             GGATCTCTCCTAGGCATCTGCCTACTAACCCAAATCTTAACCGGCCTATT   [50]
Puffinus_creatopus             GGATCTCTCCTAGGCATCTGCCTACTAACCCAAATCTTAACCGGCCTATT   [50]
Puffinus_gavia                 GGCTCTCTCCTAGGCATCTGCCTATTAACCCAAATTTTAACTGGCCTACT   [50]
Puffinus_mauretanicus          GGCTCTCTCCTAGGCATCTGCCTGCTGACCCAAATTTTAACTGGCCTACT   [50]
Puffinus_nativitatis           GGCTCTCTTCTAGGTATCTGCCTACTAACTCAAATCTTAACTGGCCTACT   [50]
Puffinus_pacificus             GGGTCTCTCCTAGGCATCTGCCTACTAACTCAAATCTTAACCGGCCTATT   [50]
Puffinus_tenuirostris          GGATCTCTCCTAGGCATCTGCCTACTAACCCAAATCCTAACCGGCCTATT   [50]
Puffinus_yelkouan              GGCTCTCTCCTAGGCCTCTGCCTACTGACCCAAATTTTAACTGGCCTGCT   [50]
Puffinus_puffinus              GGCTCTCTCCTAGGCATCTGCCTACTAACCCAAATTTTAACTGGCCTACT   [50]
Charadrius_alexandrinus        GGATCCTTGCTAGGCATCTGCTTAGCTACACAAATCCTAACAGGACTTCT   [50]
Charadrius_australis           ???????????????????????????ACACAAATCCTAACAGGCCTCTT   [50]
Charadrius_bicinctus           ??????????????????????????????????????????????????   [50]
Charadrius_collaris            ???????????????????????????ACACAAATCCTAACAGGACTTCT   [50]
Charadrius_falklandicus        ???????????????????????????ACCCAAATCCTAACAGGACTTCT   [50]
Charadrius_modestus            ???????????????????????????ACACAAATTATAACCGGACTACT   [50]
Charadrius_montanus            ???????????????????????????ACACAAATCCTGACAGGGCTTCT   [50]
Charadrius_ruficapillus        ???????????????????????????ACACAAATCCTAACAGGACTTTT   [50]
Charadrius_semipalmatus        ???????????????????????????ACACAAATCCTAACCGGACTTCT   [50]
Charadrius_veredus             ????????????????????????????CACAAATCCTAACAGGACTCCT   [50]
Charadrius_vociferus           GGATCCCTACTAGGCATCTGCCTAGCAACACAAATCCTAACCGGCCTACT   [50]
Vanellus_chilensis             ???????????????????????????ACACAAATCCTTACCGGATTTTT   [50]
Elseyornis_melanops            ??????????????????????????????????TCCTAACCGGCCTCCT   [50]
Oreopholus_ruficollis          ???????????????????????????ACACAAATCCTAACAGGACTACT   [50]
Thinornis_rubricollis          ???????????????????????????ACACAAATCATAACCGGCCTGCT   [50]
Pterodroma_baraui              GGATCCCTCCTAGGCATCTGTCTAATAACCCAAATTCTAACCGGCCTCCT   [50]
Pterodroma_nigripennis         GGGTCCCTCCTAGGTATCTGTCTAATAACCCAAATCCTAACCGGCCTCCT   [50]
Bulweria_bulwerii              GGATCCCTCCTAGGTATCTGCCTAATAACTCAAATCCTAACCGGCCTACT   [50]
Oceanodroma_leucorhoa          GGATCCTTACTGGCCCTCTGCCTGGCAACACAAATCCTAACTGGCTTATT   [50]
Pagodroma_nivea                GGATCCCTCTTAGGCATCTGCCTAATAACCCAAATCCTAACCGGCCTCCT   [50]
Pseudobulweria_aterrima        GGATCTCTCCTAGGTATCTGCCTAATTACCCAAATTCTAACTGGCCTACT   [50]
Pseudobulweria_rostrata        GGATCTCTCCTAGGCATCTGCCTAATAACCCAAATTCTAGCCGGCTTATT   [50]
Lugensa_brevirostris           GGATCTCTCCTAGGCATCTGCCTAATAACCCAAATCCTAACCGGTCTACT   [50]
Procellaria_aequinoctialis     GGATCTCTCCTAGGCATCTGCCTAATAACCCAGATCCTAACTGGTCTACT   [50]
Pterodroma_axillaris           GGGTCCCTCCTAGGCATCTGTCTAATAACCCAAATCCTAACCGGCCTCCT   [50]
Pterodroma_cahow               GGATCCCTCCTAGGCATCTGTCTAATAACCCAAATTCTAACTGGCCTCCT   [50]
Pterodroma_cookii              GGGTCCCTCCTAAGCATCTGCCTTATAACTCAAATTCTAACTGGCCTCCT   [50]
Pterodroma_deserta             GGATCCCTCCTAGGCATCTGTCTAATAACCCAAATTCTAACCGGCCTCCT   [50]
Pterodroma_externa             GGATCCCTCCTAGGCATCTGCCTAATAACCCAAATTCTAACCGGCCTCCT   [50]
Pterodroma_hasitata            GGATCCCTCCTAGGCATCTGTCTAATAACCCAAATTCTAACCGGCCTCCT   [50]
Pterodroma_incerta             GGATCCCTCCTAGGCATCTGTCTAATAACCCAAATTCTAACCGGCCTCCT   [50]
Pterodroma_lessonii            GGATCCCTCCTAGGCATCTGTCTAATAACCCAGATTCTAACCGGCCTCCT   [50]
Pterodroma_longirostris        GGATCCCTCCTAGGCATCTGTCTTATAACCCAAATCCTAACTGGCCTCCT   [50]
Pterodroma_macroptera          GGATCCCTCCTAGGCATCTGTCTAATAACCCAGATTCTAACCGGCCTCCT   [50]
Pterodroma_magentae            GGATCCCTCCTAGGCATCTGTCTAATAACCCAAATTCTAACCGGCCTCCT   [50]
Pterodroma_mollis              ??????????????????????????????????????????????????   [50]
Pterodroma_neglecta            GGATCCCTCCTAGGCATCTGTCTAATAACCCAAATCCTAACCGGCCTCCT   [50]
Pterodroma_phaeopygia          GGATCCCTCCTAGGCATCTGTCTAATAACCCAAATTCTAACCGGCCTCCT   [50]
Pterodroma_solandri            GGATCCCTCCTAGGCATCTGTCTGATAACCCAAATCCTAACCGGCCTCCT   [50]
Pterodroma_madeira             ??????????????????????????????????????????????????   [50]
Diomedea_immutabilis           GGGTCTCTTTTAGGCATCTGCCTAGCAACACAAATCCTAACTGGCCTACT   [50]
Phoebastria_nigripes           GGATCTCTTTTAGGCATCTGCCTAGCAACACAAATCCTAACTGGCCTACT   [50]
Phoebastria_irrorata           GGATCTCTCTTAGGCATCTGCCTAGCCACACAAATCCTAACCGGCCTACT   [50]
Diomedea_albatrus              GGATCTCTCTTGGGCATCTGCCTAGCAACACAAATCCTAACTGGCCTACT   [50]
Diomedea_chrysostoma           GGATCCCTCCTAGGCATCTGCCTAATAACACAAATCCTAACCGGCCTACT   [50]
Diomedea_melanophris           GGATCCCTCCTAGGCATCTGCCTAATAACACAAATCCTAACCGGCCTACT   [50]
Thalassarche_chlororhynchos    GGATCCCTCCTAGGCATCTGCCTAATAACACAAATCCTAACCGGCCTACT   [50]
Thalassarche_cauta             GGATCCCTCCTAGGCATCTGCCTAATAACACAAATCCTAACCGGCCTACT   [50]
Thalassarche_melanophris       GGATCCCTCCTAGGCATCTGCCTAATAACACAAATCCTAACCGGTCTACT   [50]
Catharacta_antarctica          GGATCTCTACTAGGTATCTGCCTACTGACGCAAATCCTAACAGGCCTACT   [50]
Catharacta_chilensis           GGATCTCTACTAGGTATCTGCCTACTGACGCAAATCCTAACAGGCCTACT   [50]
Catharacta_hamiltoni           GGATCTCTACTAAGTATCTGCCTACTGACGCAAATCCTAACAGGCCTACT   [50]
Catharacta_lonnbergi           GGATCTCTACTAGGTATCTGCCTACTGACGCAAATCCTAACAGGCCTACT   [50]
Catharacta_maccormicki         GGATCTCTACTAGGTATCTGCCTACTGACGCAAATCCTAACAGGCCTACT   [50]
Catharacta_skua                GGATCTCTACTAGGTATCTGCCTACTGACGCAAATCCTAACAGGCCTACT   [50]
Stercorarius_longicaudus       GGATCCCTACTAGGCATTTGTCTACTAACACAAATCCTAACAGGCCTACT   [50]
Stercorarius_parasiticus       GGATCCCTGCTAGGTATCTGCCTACTAACACAGATCCTTACAGGTCTGCT   [50]
Stercorarius_pomarinus         GGATCTCTACTAGGTATCTGCCTACTGACGCAAATCCTAACAGGCCTACT   [50]
Irediparra_gallinacea          ??????????????????????????????????????????????????   [50]
Jacana_jacana                  GGTTCACTCCTAGGCATCTGCCTCTTTACCCAAATCCTAACCGGCCTCCT   [50]
Arenaria_interpres             GGATCCCTTCTAGGTATCTGCCTCATAACACAAATCTTAACCGGCCTTCT   [50]
Anhinga_anhinga                GGCTCACTATTAGGCATCTGTCTAACAACGCAAATCCTAACTGGCCTGTT   [50]
Sula_dactylatra                ??????????????????????????????????????????????????   [50]
Phalacrocorax_auritus          GGCTCC-TCTTAGGCATCTGCCTAATAACACAAATCTTAACCGGCCTACT   [49]
Phalacrocorax_pelagicus        GGCTCC-TCTTAGGCATCTGCCTAATAACACAAATCTTAACTGGCCTACT   [49]
Phalacrocorax_urile            GGCTCC-TCTTAGGCATCTGCCTAATAGCACAAATCTTAACCGGCCTACT   [49]
Scolopax_minor                 GGATCACTCCTAGGCATCTGCCTAATAACACAAATCCTAACTGGCCTATT   [50]
Larus_heermanni                ???????????????ATTTGCCTACTAACACAAATCCTAACAGGACTCCT   [50]
Phaethon_rubricauda            GGATCCCTCCTGGGCGATTGCCTACTCACACAGATCCTAACTGGCCTACT   [50]
Morus_capensis                 ??????????????????????????????????????????????????   [50]
Morus_serrator                 ??????????????????????????????????????????????????   [50]
Papasula_abbotti               ??????????????????????????????????????????????????   [50]
Sula_leucogaster               ??????????????????????????????????????????????????   [50]
Sula_sula                      ??????????????????????????????????????????????????   [50]
Sula_variegata                 ??????????????????????????????????????????????????   [50]
Cerorhinca_monocerata          GGATCCCTACTAGGTATTTGCCTAATAACACAAATCCTCACAGGACTCTT   [50]
Sterna_fuscata                 GGATCCCTGCTAGGTATTTGCCTACTAACACAAATCTTAACAGGACTTAT   [50]
Rissa_brevirostris             ??????????????????????????????CAAATCCTAACAGGACTTCT   [50]
Rissa_tridactyla               GGATCCCTACTAGGCATCTGTCTACTGACACAAATCCTAACAGGACTTCT   [50]
Calonectris_leucomelas         GGGTCTCTCCTAGGTGTATGTCTACTAACCCAAATTTTAACTGGCCTACT   [50]
Diomedea_antipodensis          GGATCTCTCTTAGGCATCTGCCTAGCAACACAAATCCTAACCGGCCTACT   [50]
Diomedea_chionoptera           GGATCTCTCTTAGGCATCTGCCTAGCAACACAAATCCTAACCGGCCTACT   [50]
Diomedea_gibsoni               GGATCTCTCTTAGGCATCTGCCTAGCAACACAAATCCTAACCGGCCTACT   [50]
Fregetta_grallaria             GGTTCCCTCCTAGGCATCTGCCTAGCAACACAAATCCTCACCGGCCTACT   [50]
Fulmarus_glacialoides          GGATCCCTCTTAGGCATCTGCCTAATAACCCAAATCCTAACCGGCTTATT   [50]
Macronectes_halli              GGATCCCTCTTAGGCATCTGCCTAATAACCCAAATCCTAACCGGCCTATT   [50]
Oceanodroma_furcata            GGGTCCCTACTAGCCCTCTGCCTAATAACACAAATCCTAACTGGCCTATT   [50]
Oceanodroma_melania            GGATCCCTCCTAGCCCTCTGCCTGGCAACACAAATCCTAACTGGCCTCTT   [50]
Oceanodroma_tethys             GGATCCCTACTAGCCCTCTGTCTAATAACACAAATCCTAACTGGCCTCCT   [50]
Oceanodroma_tristrami          GGATCCTTACTAGCCCTATGCCTAGTAACACAAATCCTAACCGGCCTATT   [50]
Pachyptila_desolata            GGATCTCTCCTAGGCATCTGCCTAATAACCCAAATCCTAACCGGCTTGCT   [50]
Pachyptila_salvini             GGATCTCTCCTAGGCATCTGCCTAATAACCCAAATCCTAACCGGCTTGCT   [50]
Pelecanoides_garnotii          GGGTCCCTACTAACCATCTGCCTACTGACCCAAATCCTAACCGGCCTACT   [50]
Pelecanoides_magellanicus      GGATCACTTCTAGGCATTTGCCTTATAACTCAAATCCTAACCGGCCTACT   [50]
Procellaria_parkinsoni         GGGTCCCTCCTAGGTATCTGCTTAATAACCCAGATCCTAACTGGCCTACT   [50]
Pterodroma_hypoleuca           GGGTCCCTCCTAGGCATCTGTCTAATAACCCAAATTCTAACTGGCCTCCT   [50]
Puffinus_nativitatus           GGCTCTCTTCTAGGTATCTGCCTACTAACTCAAATCTTAACTGGCCTACT   [50]
Puffinus_opisthomelas          GGCTCTCTCCTGGGCATCTGCCTACTAACCCAAATTTTAACTGGGCTACT   [50]
Thalassarche_carteri           GGATCCCTCCTAGGCATCTGCCTAATAACACAAATCCTAACCGGCCTACT   [50]
Thalassarche_eremita           GGATCCCTCCTAGGCATCTGCCTAATAACACAAATCCTAACCGGCCTACT   [50]
Thalassarche_impavida          GGATCCCTCCTAGGCATCTGCCTAATAACACAAATCCTAACCGGCCTATT   [50]
Thalassarche_salvini           GGATCCCTCCTAGGCATCTGCCTAATAACACAAATCCTAACCGGCCTACT   [50]
Garrodia_nereis                GGCTCCCTCCTAGGCCTCTGCCTAGTAACACAAATCCTAACTGGCCTATT   [50]
Hydrobates_pelagicus           GGGTCCCTACTAGCCCTCTGCTTAATAACACAGATCCTAACTGGTCTACT   [50]
Oceanites_oceanicus            GGCTCTCTCCTGGGTATCTGCCTCGCAACACAAATCCTAACCGGCTTACT   [50]
Halobaena_caerulea             GGATCACTCCTAGGCATCTGCCTAATAACTCAAATTCTAACCGGCTTACT   [50]
Halocyptena_microsoma          GGATCCCTATTAGCCCTCTGCCTAATAACACAAATCCTAACAGGCCTCCT   [50]
Thalassoica_antarctica         GGATCCCTCTTAGGCATCTGCCTAATAACTCAAATCCTAACTGGCCTACT   [50]
Larus_marinus                  GGATCCCTACTAGGCATTTGCCTACTAACACAAATCCTAACAGGACTCCT   [50]
Larus_ridibundus               GGATCCCTACTAGGCATTTGCCTACTAACACAAATCCTAACAGGACTCCT   [50]
Larus_novaehollandiae          GGATCTCTACTAGGCATTTGCCTACTAACACAAATCCTAACAGGACTCCT   [50]
Calidris_alpina                GGATCACTCCTAGGCATCTGCCTCATAACACAGATCCTAACTGGCCTTCT   [50]
Phalacrocorax_carbo            GGCTCCCTCCTAGGCATCTGCCTAATAACCCAAATCTTAACCGGCTTATT   [50]
Pinguinus_impennis             GGATCCCTACTAGGCATCTGCTTATTGACACAAATCCTCACAGGACTATT   [50]
Phaethon_lepturus              GGATCCCTCCTGGGCGATTGCCTACTCACACAGATCCTAACTGGCCTACT   [50]
Phalacrocorax_penicillatus     ??????????????????????????????????????????????????   [50]
Phalacrocorax_campbelli        ??????????????????????????????????????????????????   [50]
Phalacrocorax_capensis         ??????????????????????????????????????????????????   [50]
Phalacrocorax_onslowi          ??????????????????????????????????????????????????   [50]
Phalacrocorax_bougainvillii    ??????????????????????????????????????????????????   [50]
Phalacrocorax_capillatus       ??????????????????????????????????????????????????   [50]
Phalacrocorax_melanoleucos     ??????????????????????????????????????????????????   [50]
Phalacrocorax_purpurascens     ??????????????????????????????????????????????????   [50]
Phalacrocorax_magellanicus     ??????????????????????????????????????????????????   [50]
Phalacrocorax_varius           ??????????????????????????????????????????????????   [50]
Phalacrocorax_featherstoni     ??????????????????????????????????????????????????   [50]
Phalacrocorax_gaimardi         ??????????????????????????????????????????????????   [50]
Phalacrocorax_punctatus        ??????????????????????????????????????????????????   [50]
Phalacrocorax_chalconotus      ??????????????????????????????????????????????????   [50]
Phalacrocorax_nigrogularis     ??????????????????????????????????????????????????   [50]
Fregata_andrewsi               ??????????????????????????????????????????????????   [50]
Fregata_aquila                 ??????????????????????????????????????????????????   [50]
Fregata_ariel                  ??????????????????????????????????????????????????   [50]
Vanellus_cinereus              ??????????????????????????????????????????????????   [50]
Anhinga_rufa                   ??????????????????????????????????????????????????   [50]
Fregata_magnificens            ??????????????????????????????????????????????????   [50]
Phaethon_aethereus             ??????????????????????????????????????????????????   [50]
Stictocarbo_punctatus          ??????????????????????????????????????????????????   [50]
Pterodroma_cooki               ??????????????????????????????????????????????????   [50]
Vanellus_miles                 ??????????????????????????????????????????????????   [50]
Fregata_minor                  ??????????????????????????????????????????????????   [50]
Pterodroma_heraldica           ??????????????????????????????????????????????????   [50]
Phalacrocorax_albiventer       ??????????????????????????????????????????????????   [50]
Phalacrocorax_sulcirostris     ??????????????????????????????????????????????????   [50]
Anhinga_novaehollandiae        ??????????????????????????????????????????????????   [50]
Pluvialis_squatarola           ??????????????????????????????????????????????????   [50]
Calidris_canutus               ??????????????????????????????????????????????????   [50]
Recurvirostra_americana        ??????????????????????????????????????????????????   [50]
Calidris_melanotos             ??????????????????????????????????????????????????   [50]
Pluvialis_dominica             ??????????????????????????????????????????????????   [50]
Aphriza_virgata                ??????????????????????????????????????????????????   [50]
Arenaria_melanocephala         ??????????????????????????????????????????????????   [50]
Bartramia_longicauda           ??????????????????????????????????????????????????   [50]
Calidris_minutilla             ??????????????????????????????????????????????????   [50]
Calidris_alba                  ??????????????????????????????????????????????????   [50]
Calidris_bairdii               ??????????????????????????????????????????????????   [50]
Micropalama_himantopus         ??????????????????????????????????????????????????   [50]
Calidris_fuscicollis           ??????????????????????????????????????????????????   [50]
Calidris_mauri                 ??????????????????????????????????????????????????   [50]
Charadrius_melodus             ??????????????????????????????????????????????????   [50]
Charadrius_wilsonia            ??????????????????????????????????????????????????   [50]
Gallinago_delicata             ??????????????????????????????????????????????????   [50]
Haematopus_bachmani            ??????????????????????????????????????????????????   [50]
Limnodromus_griseus            ??????????????????????????????????????????????????   [50]
Phalaropus_fulicaria           ??????????????????????????????????????????????????   [50]
Tryngites_subruficollis        ??????????????????????????????????????????????????   [50]
Numenius_americanus            ??????????????????????????????????????????????????   [50]
Haematopus_palliatus           ??????????????????????????????????????????????????   [50]
Calidris_pusilla               ??????????????????????????????????????????????????   [50]
Sterna_eurygnatha              ??????????????????????????????????????????????????   [50]
Burhinus_superciliaris         ??????????????????????????????????????????????????   [50]
Burhinus_vermiculatus          ??????????????????????????????????????????????????   [50]
Phegornis_mitchelli            ??????????????????????????????????????????????????   [50]
Burhinus_capensis              ??????????????????????????????????????????????????   [50]
Glareola_nuchalis              ??????????????????????????????????????????????????   [50]
Burhinus_bistriatus            ??????????????????????????????????????????????????   [50]
Chionis_alba                   ??????????????????????????????????????????????????   [50]
Rhinoptilus_africanus          ??????????????????????????????????????????????????   [50]

[                                       60        70        80        90        100]
[                                       .         .         .         .         .]

Scolopax_rusticola             GCTCGCCATACACTACACTGCAGACACAACCCTAGCCTTTTCATCCGTTG   [100]
Vanellus_vanellus              ACTAGCCATACACTACACTGCAGACACAACCCTAGCTTTCTCATCTGTGG   [100]
Gallinago_gallinago            ACTCGCCATACATTACACCGCAGACACAACCCTAGCTTTTTCATCAGTCG   [100]
Lymnocryptes_minimus           ACTCGCCATACATTACACCGCAGACACAACCCTAGCCTTCTCATCCGTCG   [100]
Sterna_hirundo                 ACTAGCCATACACTACACCGCAGATACAACCCTAGCTTTTTCATCCGTAG   [100]
Larus_glaucoides               GCTAGCTATACATTACACCGCAGACACAACCCTAGCCTTCTCATCCGTCG   [100]
Actophilornis_africanus        ??????????????????????????????????????????????????   [100]
Hydrophasianus_chirurgus       ??????????????????????????????????????????????????   [100]
Jacana_spinosa                 ??????????????????????????????????????????????????   [100]
Metopidius_indicus             ??????????????????????????????????????????????????   [100]
Microparra_capensis            ??????????????????????????????????????????????????   [100]
Rostratula_benghalensis        ??????????????????????????????????????????????????   [100]
Larus_glaucescens              GCTAGCTATACATTACACCGCAGACACAACCCTAGCCTTCTCATCCGTCG   [100]
Larus_schistisagus             GCTAGCTATACATTACACCGCAGACACAACCCTAGCCTTCTCATCCGTCG   [100]
Larus_cachinnans               GCTAGCTATACACTACACCGCAGACACAACCCTAGCCTTCTCATCCGTCG   [100]
Larus_michahellis              GCTAGCTATGCATTACACTGCAGACACAACCCTAGCCTTCTCATCCGTCG   [100]
Larus_armenicus                GCTAGCTATACATTACACTGCAGACACAACCCTAGCCTTCTCATCCGTCG   [100]
Larus_hyperboreus              GCTAGCTATACATTACACCGCAGACACAACCCTAGCCTTCTCATCCGTCG   [100]
Larus_fuscus                   GCTAGCTATACATTACACCGCAGACACAACCCTAGCCTTCTCATCCGTCG   [100]
Larus_mongolicus               GCTAGCTATACATTACACCGCAGACACAACCCTAGCCTTCTCATCCGTCG   [100]
Larus_atricilla                GCTAGCTATACATTACACCGCAGACACAACCATAGCCTTCTCATCCGTCG   [100]
Larus_audouinii                ACTAGCCATACATTACACCGCAGACACAACCCTAGCCTTCTCGTCCGTCG   [100]
Larus_californicus             GCTAGCTATACATTACACCGCAGACACAACCCTAGCCTTCTCATCCGTCG   [100]
Larus_cirrocephalus            ACTAGCCATACACTACACCGCAGACACAACCCTAGCCTTCTCATCCGTCG   [100]
Larus_delawarensis             GCTAGCTATACATTACACCGCAGACACAACCCTAGCCTTCTCATCCGTCG   [100]
Larus_genei                    GCTAGCTATACATTACACCGCAGACACAACCCTAGCCTTCTCATCCGTCG   [100]
Larus_ichthyaetus              ACTAGCCATACATTACACCGCAGACACAACCCTAGCCTTCTCGTCCGTCG   [100]
Larus_livens                   GCTAGCTATACATTACACCGCAGACACAACCCTAGCCTTCTCATCCGTCG   [100]
Larus_melanocephalus           ACTAGCCATACATTACACCGCAGACACAACCCTAGCTTTCTCGTCCGTCG   [100]
Larus_minutus                  GCTAGCTATACATTACACTGCAGACACAACCCTAGCTTTCTCATCTGTTG   [100]
Larus_modestus                 ACTAGCTATACATTACACCGCAGACACAACCCTAGCTTTCTCATCCGTCG   [100]
Larus_occidentalis             GCTAGCTATACATTACACCGCAGACACAACCCTAGCCTTCTCATCCGTCG   [100]
Larus_philadelphia             ACTAGCCATACATTACACCGCAGACACAACCCTAGCCTTCTCATCCGTCG   [100]
Larus_pipixcan                 GCTAGCTATACATTACACCGCAGACACAACCCTAGCCTTCTCATCCGTCG   [100]
Larus_scopulinus               ACTAGCCATACACTACACCGCAGACACAACCCTAGCCTTCTCATCCGTCG   [100]
Larus_serranus                 ACTAGCCATACACTACACCGCAGACACAACCCTAGCCTTCTCATCCGTCG   [100]
Larus_thayeri                  GCTAGCTATACATTACACCGCAGACACAACCCTAGCCTTCTCATCCGTCG   [100]
Pagophila_eburnea              GCTAGCCATACATTACACCGCAGACACAACCCTAGCTTTCACATCCGTCG   [100]
Sterna_maxima                  ACTAGCCATACACTACACTGCAGATACAACCCTAGCTTTTTCATCCGTAG   [100]
Sterna_sandvicensis            ACTAGCCATACACTACACTGCAGATACAACCCTAGCTTTTTCATCCGTAG   [100]
Gelochelidon_nilotica          ACTAGCTACACATTACACTGCAGACACAACCCTAGCCTTCTCATCCGTAG   [100]
Oceanodroma_homochroa          ACTAGCCATACACTATACAGCAGATACAACTTTAGCNTTNNCATCCGTCG   [100]
Phalacrocorax_aristotelis      ACTAGCCATGCATTACACTGCAGACACACCCTTAGCATTCTCATCCGTCT   [100]
Sterna_albifrons               ACTAGCTATACACTACACTGCAGATACAACCCTAGCCTTTTCATCTGTAG   [100]
Sterna_anaethetus              ACTAGCCATACATTACACTGCAGACACAACCCTAGCCTTCTCATCCGTAG   [100]
Sterna_caspia                  ACTAGCCATACATTACACTGCAGATACAACCCTAGCCTTTTCATCCGTAG   [100]
Oceanodroma_castro             AATAGCCATGCACTACACCGCAGACACAACCCTAGCATTCTCATCCGTCG   [100]
Calonectris_diomedea           ACTAGCTATGCACTATACCGCCGACACAACCCTAGCCTTTTCATCCGTTG   [100]
Creagrus_furcatus              ACTAGCTATACATTACACCGCAGACACAACCCTAGCCTTCTCATCCGTCG   [100]
Xema_sabini                    GCTAGCTATACATTACACCGCAGACACAACCCTAGCTTTCTCATCTGTCG   [100]
Sterna_sp                      ATTAGCCATACACTACACTGCAGATACAACCCTAGCTTTTTCATCTGTGG   [100]
Uria_aalge                     CCTAGCCACGCACTACACTGCAGACACAACACTAGCCTTTTCATCCGTCG   [100]
Numenius_phaeopus              ACTTGCCATACACTACACTGCAGACACCACCTTAGCCTTCTCATCAGTTG   [100]
Limnodromus_scolopaceus        ACTTGCCATACACTATACCGCAGACACAACCTTAGCTTTCTCATCCGTTG   [100]
Limosa_limosa                  ACTCGCCATACACTACACCGCAGACACAACCCTAGCCTTCTCATCCGTTG   [100]
Tringa_melanoleuca             ACTTGCCATACACTACACAGCAGATACAACCCTAGCCTTTTCATCAGTCG   [100]
Limosa_lapponica               ACTCGCCATACACTATACTGCAGACACAACCCTAGCCTTTTCATCCGTTG   [100]
Tringa_flavipes                ???????????????????????????????CTAGCCTTTTCATCTGTCG   [100]
Limosa_fedoa                   ACTCGCCACACACTACACTGCAGACACAACCCTAGCCTTCTCATCCGTCG   [100]
Limosa_haemastica              ACTCGCCATACACTACACCGCAGACACAACCCTAGCCTTCTCATCCGTTG   [100]
Calidris_tenuirostris          ACTTGCTATACACTACACTGCCGACACAACCCTAGCCTTCTCATCCGTCG   [100]
Charadrius_mongolus            ATTAGCCATACACTACACCGCAGATACAACTCTAGCCTTTTCATCTGTAG   [100]
Numenius_madagascariensis      ACTTGCTATGCACTACACTGCAGACACCACCTTAGCTTTCTCATCAGTCG   [100]
Tringa_glareola                ACTTGCCATACACTACACCGCAGATACAACCCTAGCCTTTTCATCCGTTG   [100]
Tringa_nebularia               ???????????????????????????????CTAGCTTTCTCATCCGTTG   [100]
Tringa_totanus                 ACTTGCCATACACTACACCGCAGACACAACCCTAGCCTTCTCATCCGTCG   [100]
Recurvirostra_avosetta         ACTAGCCATACACTATACTGCAGACACAGCCCTAGCTTTTTCCTCCGTCG   [100]
Xenus_cinereus                 ACTTGCCATACACTACACCGCAGACACAACCCTAGCCTTTTCATCCGTCG   [100]
Larus_crassirostris            GCTAGCTATACATTACACCGCAGACACAACCCTAGCCTTCTCATCCGTCG   [100]
Larus_argentatus               ACTAGCTATACACTACACCGCAGACACAACCCTAGCCTTCTCATCCGTCG   [100]
Haematopus_ater                ACTAGCTATACACTATACCGCAGATACAACACTAGCCTTCTCCTCCATCG   [100]
Diomedea_dabbenena             GCTAGCCATACACTACACAGCAGACACAACCCTAGCCTTCTCATCCATTG   [100]
Sterna_antillarum              ACTAGCTATACACTATACTGCAGATACAACCCTAGCCTTTTCATCTGTGG   [100]
Calidris_ptilocnemis           ACTTGCCATACACTATACTGCAGACACAACCCTAGCCTTCTCATCCGTCG   [100]
Calidris_ferruginea            GCTTGCCATACACTACACTGCAGACACAACTTTAGCATTCTCATCCGTCG   [100]
Sula_granti                    ??????????????????????????????????????????????????   [100]
Burhinus_magnirostris          TCTAGCCATGCATTACACCGCAGACACAACCCTAGCCTTTTCATCCGTTG   [100]
Phalaropus_tricolor            ???????????????????????????????CTAGCTTTTTCATCAGTCG   [100]
Cursorius_temminckii           GCTAGCTACACACTACACCGCAGACACAACTCTAGCTTTTTCATCCGTCG   [100]
Chionis_minor                  CCTAGCCATGCACTACACCGCTGACACAACTCTAGCCTTTGCATCCGTTG   [100]
Rynchops_niger                 CCTAGCCATACATTACACTGCAGACACAACATTAGCCTTCTCATCCGTTG   [100]
Sterna_hirundinacea            ACTAGCTATACACTACACTGCAGATACAACCCTAGCTTTTTCATCTGTAG   [100]
Pedionomus_torquatus           ACTCGCTATGCACTACACCGCAGACACAACCCTTGCTTTCTCATCCGTTG   [100]
Nycticryphes_semicollaris      ACTTGCCATACATTATACCGCAGACACAACCTTAGCCTTCTCATCCGTTG   [100]
Pluvianellus_socialis          CCTAGCCATACACTACACTGCCGATACAACCCTAGCCTTCTCATCAGTTG   [100]
Himantopus_mexicanus           ACTAGCCATACACTATACCGCAGACACAACCCTAGCCTTCTCCTCCGTCG   [100]
Catharacta_sp                  ACTAGCAATACACTACACCGCAGACACAACCTTAGCCTTCACATCCGTTG   [100]
Burhinus_senegalensis          ACTAGCCATACACTACACCGCAGACACAACCTTAGCCTTTTCATCTGTCG   [100]
Puffinus_tunneyi               ACTAGCTATACACTACACTGCTGATACAACCCTAGCCTTTTCATCCGTCG   [100]
Puffinus_kermadecensis         ACTAGCTATACATTACACTGCTGATACAACCCTAGCCTTTTCATCCGTCG   [100]
Puffinus_elegans               ACTAGCTACACATTACACTGCTGATACAACCCTAGCCTTTTCATCCGTCG   [100]
Puffinus_boydi                 ACTAGCTATACATTACACTGCTGATACAACTCTAGCCTTTTCATCCGTCG   [100]
Puffinus_myrtae                ACTAGCCATACATTACACTGCTGATACAACTCTAGCCTTTTCATCCGTCG   [100]
Puffinus_loyemilleri           ACTAGCTATACATTATACTGCTGATACAACTCTAGCCTTTTCATCCGTCG   [100]
Puffinus_dichrous              ACTAGCCATACATTATACTGCTGATACAACTCTAGCCTTTTCATCCGTCG   [100]
Puffinus_polynesiae            ACTAGCCATACATTATACTGCTGATACAACTCTAGCCTTTTCATCCGTCG   [100]
Puffinus_nicolae               ACTAGCCATACATTATACTGCTGATACAACTCTAGCCTTTTCATCCGTCG   [100]
Puffinus_colstoni              ACTAGCCATACATTATACTGCTGATACAACTCTAGCCTTTTCATCCGTCG   [100]
Puffinus_bailloni              ACTAGCCATACATTATACTGCTGATACAACCCTAGCCTTTTCATCCGTTG   [100]
Puffinus_persicus              ACTAGCCATACATTATACTGCTGATACAACTCTAGCCTTTTCATCCGTCG   [100]
Puffinus_subalaris             ACTAGCTATACACTACACTGCCGACACAACTCTAGCCTTTTCATCTGTCG   [100]
Puffinus_newelli               ACTAGCTATACATTACACTGCTGATACAACTCTAGCCTTTTCATCCGTCG   [100]
Puffinus_temptator             ACTAGCCATACATTATACTGCTGATACAACTCTAGCCTTTTCATCCGTCG   [100]
Phalaropus_lobatus             ???????????????????????????????CTAGCCTTTTCATCCGTTG   [100]
Larus_smithsonianus            GCTAGCTATACATTACACCGCAGACACAACCCTAGCCTTCTCATCCGTCG   [100]
Tringa_ochropus                ???????????????????????????????CTAGCCTTCTCATCCGTTG   [100]
Tringa_erythropus              ???????????????????????????????CTAGCCTTTTCATCTGTCG   [100]
Chlidonias_niger               ACTAGCCATACACTACACTGCAGACACAACCCTAGCTTTTTCATCCGTAG   [100]
Sterna_paradisaea              ACTAGCCATACACTACACTGCAGATACAACCCTAGCTTTTTCATCTGTAG   [100]
Tringa_solitaria               ???????????????????????????????TTAGCCTTTTCATCYGTTG   [100]
Larus_bulleri                  ACTAGCCATACACTACACCGCAGACACAACCCTAGCCTTCTCATCCGTCG   [100]
Larus_canus                    GCTAGCTATACACTACACCGCAGACACAACCCTAGCCTTCTCATCCGTCG   [100]
Calidris_maritima              GCTTGCCATGCACTATACTGCAGACACAACCCTGGCCTTCTCATCCGTCG   [100]
Aethia_cristatella             ATTAGCCACACACTATACTGCAGACACAACCCTAGCCTTCTCATCCGTCG   [100]
Aethia_pusilla                 ACTAGCCACACACTATACTGCAGACACAACCCTAGCCTTCTCATCCGTCG   [100]
Aethia_pygmaea                 ACTAGCCACGCACTATACTGCAGACACAACCCTAGCATTCTCATCCGTCG   [100]
Alca_torda                     ACTAGCCACACATTACACTGCAGATACAACACTAGCTTTCTCATCCGTTG   [100]
Alle_alle                      ACTAGCCACACATTACACTGCAGACACAACACTAGCCTTCTCGTCCGTCG   [100]
Brachyramphus_brevirostris     ACTAGCCACACACTACACAGCAGACACAACCCTAGCATTCTCATCCGTTG   [100]
Brachyramphus_marmoratus       ACTAGCCACCCACTATACAGCAGACACAACCCTAGCATTCTCATCCGTCG   [100]
Cepphus_columba                ACTAGCTACACACTACACTGCAGACACAACCCTAGCCTTCTCATCCGTTG   [100]
Cepphus_grylle                 ACTAGCCACACATTACACCGCAGACACAACCCTAGCCTTCTCATCCGTTG   [100]
Cyclorrhynchus_psittacula      ACTAGCCACGCACTACACTGCAGATACAACCCTAGCCTTCTCATCCGTCG   [100]
Fratercula_arctica             ACTAGCCATGCACTACACCGCAGATACAACCCTAGCCTTCTCATCCGTTG   [100]
Larus_hartlaubii               ACTAGCCATACACTACACCGCAGACACAACCCTAGCCTTCTCATCCGTCG   [100]
Larus_maculipennis             ACTAGCCATACACTACACCGCAGACACAACCCTAGCCTTCTCATCCGTCG   [100]
Fratercula_corniculata         ACTAGCCACACACTACACCGCAGATACAACCCTAGCCTTCTCATCCGTTG   [100]
Ptychoramphus_aleuticus        ACTAGCGACGCACTATACCGCAGACACAACCCTAGCCTTCTCATCTGTTG   [100]
Synthliboramphus_antiquus      ACTAGCCATACATTACACCGCAGACACAACACTAGCCTTCTCATCCGTCG   [100]
Synthliboramphus_hypoleucus    ACTGGCCATACACTACACCGCAGACACAACACTAGCCTTCTCATCCGTCG   [100]
Synthliboramphus_wumizusume    ACTAGCCATACATTACACTGCAGACACGACACTAGCCTTCTCATCCGTCG   [100]
Uria_lomvia                    ATTAGCCACACACTACACTGCAGACACAACACTAGCCTTTTCATCCGTTG   [100]
Sterna_dougallii               ACTAGCCATACACTACACTGCAGATACAACCCTAGCCTTTTCATCTGTAG   [100]
Anous_stolidus                 TCTAGCTATACACTACACNGCANACACAACTCTNNCNTNNTCATCNGTNG   [100]
Anous_tenuirostris             TCTAGCCATACATTACACCGCAGACACAACTCTTGCCTTCTCATCCGTCG   [100]
Chlidonias_hybridus            ACTAGCCATACACTACACTGCAGACACAACCCTAGCTTTTTCATCCGTAG   [100]
Chlidonias_leucopterus         ??????????????????????????????????????????????????   [100]
Gygis_alba                     ACTAGCCATACACTACACTGCAGACACAACCCTAGCCTTCTCATCTGTTG   [100]
Larosterna_inca                ACTAGCCATACATTATACTGCAGATACAACCCTAGCCTTTTCATCTGTAG   [100]
Phaetusa_simplex               ACTAGCCATACATTACACTGCAGACACAACCTTAGCTTTTTCATCCGTAG   [100]
Sterna_albostriata             ACTAGCCATACACTACACTGCAGACACAACCCTAGCTTTTTCATCTGTAG   [100]
Sterna_bengalensis             ACTAGCCATACACTACACTGCAGATACAACCCTAGCTTTTTCATCCGTAG   [100]
Sterna_bergii                  GCTATCCATACACTACACTGCAGATACAACCCTAGCTTTTTCATCCGTAG   [100]
Sterna_elegans                 ACTAGCCATACACTACACTGCAGATACAACCCTAGCTTTTTCATCCGTAG   [100]
Sterna_forsteri                ACTAGCCATACACTACACTGCAGATACAACCCTAGCTTTTTCATCTGTAG   [100]
Sterna_lunata                  ACTAGCCATACATTACACTGCAGACACAACCCTAGCCTTCTCATCCGTAG   [100]
Sterna_nereis                  ACTAGCCATACACTACACTGCAGATACAACCCTAGCTTTTTCATCTGTGG   [100]
Sterna_nilotica                ACTAGCTACACATTACACTGCAGACACAACCCTAGCCTTCTCATCCGTAG   [100]
Sterna_striata                 ACTAGCCATACACTACACTGCAGATACAACCCTGGCTTTTTCATCTGTAG   [100]
Sterna_sumatrana               ACTAGCCATGCACTACACTGCAGACACAACCCTAGCTTTCTCATCTGTAG   [100]
Sterna_supercilliaris          ACTAGCTATACACTATACTGCAGATACAACCCTAGCCTTTTCATCTGTGG   [100]
Sterna_trudeaui                ACTAGCCATGCACTACACTGCAGATACAACCCTAGCTTTTTCATCTGTGG   [100]
Sterna_vittata                 ACTAGCTATACACTACACTGCAGATACAACCCTAGCTTTTTCATCTGTAG   [100]
Sterna_aleutica                ACTAGCCATACACTACACTGCAGACACAACTCTAGCCTTTTCATCCGTAG   [100]
Anous_minutus                  TCTAGCCATACATTACACCGCAGACACAACTCTTGCATTCTCATCCGTCG   [100]
Phoebastria_nihonus            ACTAGCCATACACTACACAGCAGATACAACCCTAGCCTTCTCATCCGTTG   [100]
Fulmarus_glacialis             ACTAGCCATACACTACACTGCTGACACAACCTTAGCCTTCTCATCCGTTG   [100]
Pelecanus_conspicillatus       ACTAGCCATACACTACACCGCAGACACAACCCTTGCCTTCTCATCCGTCG   [100]
Haematopus_ostralegus          ACTAGCCATGCACTACACCGCAGATACAACCCTAGCCTTCTCCTCCGTTG   [100]
Numenius_arquata               ACTTGCCATACACTACACTGCAGACACCACCTTAGCCTTCTCATCAGTCG   [100]
Larus_hemprichii               ACTAGCCATACATTACACCGCAGACACAACCCTAGCCTTCTCGTCCGTCG   [100]
Actitis_hypoleucos             ???????????????????????????????CTAGCTTTCTCATCCGTTT   [100]
Actitis_macularius             ???????????????????????????????CTAGCTTTCTCATCCGTTT   [100]
Tringa_stagnatilis             ???????????????????????????????CTAGCCTTCTCATCCGTCG   [100]
Heteroscelus_incanus           ???????????????????????????????CTAGCCTTTTCATCCGTCG   [100]
Heteroscelus_brevipes          ???????????????????????????????CTAGCCTTTTCATCCGTCG   [100]
Catoptrophorus_semipalmatus    ???????????????????????????????CTAGCTTTTTCATCCGTCG   [100]
Rhodostethia_rosea             GCTAGCTATACATTATACCGCAGACACAACCCTAGCCTTCTCATCTGTCG   [100]
Leucophaeus_scoresbii          GCTAGCTATACATTACACCGCAGACACAACCCTAGCCTTCTCATCCGTCG   [100]
Larus_pacificus                GCTAGCTATACATTACACCGCAGACACAACCCTAGCCTTCTCATCCGTCG   [100]
Larus_belcheri                 GCTAGCTATACATTACACCGCAGACACAACCCTAGCCTTCTCATCCGTCG   [100]
Larus_atlanticus               GCTAGCTATACATTACACCGCAGACACAACCCTAGCCTTCTCATCCGTCG   [100]
Larus_leucophthalmus           ACTAGCCATACATTACACCGCAGACACAACCCTAGCCTTCTCGTCCGTCG   [100]
Larus_brunnicephalus           ACTAGCTATACACTACACCGCAGACACAACCCTAGCCTTCTCATCCGTCG   [100]
Larus_saundersi                ACTAGCTATACACTATACTGCAGACACAACCCTAGCCTTCTCATCCGTCG   [100]
Larus_relictus                 ACTAGCCATACACTACACCGCAGACACAACCCTAGCCTTCTCGTCCGTCG   [100]
Larus_fuliginosus              GCTAGCTATACATTACACCGCAGACACAACCCTAGCCTTCTCATCCGTCG   [100]
Pelecanus_erythrorhynchos      ACATGCCATACACTATACTGCGGACACAACCCTAGCCTTCTCGTCCGTCG   [100]
Pelecanus_onocrotalus          ACTAGCTATGCACTATACTGCAGACACAACCCTAGCCTTCTCATCCGTCG   [100]
Larus_dominicanus              GCTAGCTATACATTACACCGCAGACACAACCCTAGCCTTCTCATCCGTCG   [100]
Pelecanus_occidentalis         ACTAGCCATACACTATACCGCGGACACAACTCTGGCCTTCTCATCCGTCG   [100]
Calonectris_edwarsii           ACTAGCTATGCACTACACCGCCGACACAACCCTAGCCTTTTCATCCGTTG   [100]
Phalacrocorax_brasilianus      ACTAGCCATACATTACACCGCAGACACAACCCTAGCATTCTCATCCGTCT   [99]
Puffinus_gravis                ACTAGCCATACACTACACTGCCGACACGACCCTAGCCTTTTCATCCGTTG   [100]
Puffinus_griseus               GCTGGCCATACACTACACTGCCGACACGACCCTAGCCTTTTCATCCGTTG   [100]
Puffinus_huttoni               ACTAGCTATACACTACACTGCTGATACTACTCTAGCCTTTTCATCCGTCG   [100]
Daption_capense                ACTAGCCATACACTACACTGCTGACACAACTTTAGCTTTCTCATCCGTTG   [100]
Macronectes_giganteus          ACTAGCCATGCACTACACTGCCGACACAACCCTAGCTTTCTCATCCGTTG   [100]
Pachyptila_turtur              GCTAGCTATACACTACACCGCTGATACAACCCTAGCCTTCTCATCCGTTG   [100]
Pachyptila_vittata             GCTAGCTATACACTACACCGCTGATACAACCCTAGCCTTCTCATCCGTTG   [100]
Procellaria_westlandica        ACTAGCTATACACTATACCGCTGATACAACTTTAGCTTTTTCATCCGTTG   [100]
Pterodroma_brevirostris        ACTAGCTATACATTACACTGCCGACACAACCCTAGCATTCTCATCCGTCG   [100]
Pterodroma_inexpectata         ACTAGCCATACACTATACGGCCGACACAACCCTAGCTTTCTCATCCGTCG   [100]
Diomedea_epomophora            GCTAGCCATACACTACACAGCAGACACAACCCTAGCCTTCTCATCCGTCG   [100]
Fregetta_tropica               ACTAGCCATACACTACACCGCAGACACAACCCTAGCATTCTCATCCGTCG   [100]
Pelagodroma_marina             ACTAGCCATACACTATACTGCAGACACAACCCTGGCATTCTCATCCGTTA   [100]
Pelecanoides_georgicus         ACTAGCCATACATTATACCGCTGATACAACCCTAGCATTCTCATCCGTGG   [100]
Pelecanoides_urinatrix         ACTAGCCATACATTACACCGCTGACACAACCCTAGCATTCTCATCCGTCG   [100]
Sula_nebouxii                  ??????????????????????????????????????????????????   [100]
Morus_bassanus                 TCTAGCCACCCACTACACAGCAGACACAACCCTAGCATTCTCATCAGTCG   [100]
Fregata_sp                     ACTAGCTATACATTACACTGCAGACACAACCCTAGCCTTCTCATCCGTCG   [100]
Stercorarius_maccormicki       ACTAGCAATACACTACACCGCAGACACAACCTTAGCCTTCACATCCGTTG   [100]
Stercorarius_sp                ACTAGCAATACACTACACCGCAGACACAACCTTAGCCTTCACATCCGTTG   [100]
Synthliboramphus_craveri       ACTGGCCATACACTACACCGCAGACACAACACTAGCCTTCTCATCCGTCG   [100]
Cepphus_carbo                  ACTAGCTACACACTACACTGCAGACACAACCCTAGCCTTCTCATCCGTTG   [100]
Fratercula_cirrhata            ACTAGCCATACACTACACCGCAGATACAACCCTAGCCTTCTCATCCGTTG   [100]
Glareola_pratincola            ACTAGCCATACACTACACCGCCGACACAACCCTAGCCTTCTCCTCCGTCG   [100]
Procellaria_cinerea            ACTAGCTATACACTACACTGCTGATACAACCTTAGCTTTTTCATCCGTTG   [100]
Phoebetria_fusca               ACTAGCCATACACTACACAGCAGATACAGCCCTAGCCTTCTCGTCCATTG   [100]
Phoebetria_palpebrata          ACTAGCCATACACTACACAGCAGATACAACCCTAGCCTTCTCGTCCATTG   [100]
Thalassarche_bulleri           ACTAGCCATACACTACACAGCAGATACAACTCTAGCCTTCTCATCCATTG   [100]
Diomedea_exulans               ACTAGCCATACACTACACAGCAGATACAACTCTAGCCTTCTCATCCATTG   [100]
Diomedea_amsterdamensis        GCTAGCCATACACTACACAGCAGACACAACCCTAGCCTTCTCATCCATTG   [100]
Puffinus_lherminieri           ACTAGCTATACATTATACTGCTGATACAACTCTAGCCTTTTCATCCGTCG   [100]
Puffinus_atrodorsalis          ACTAGCCATACATTATACTGCTGATACAACCCTAGCCTTTTCATCCGTTG   [100]
Puffinus_assimilis             ACTAGCTATACACTACACTGCTGATACAACCCTAGCCTTTTCATCCGTCG   [100]
Puffinus_baroli                ACTAGCTATACATTACACTGCTGATACAACTCTAGCCTTTTCATCCGTCG   [100]
Puffinus_haurakiensis          ACTAGCCATACATTACACTGCTGATACAACCCTAGCCTTTTCATCCGTCG   [100]
Puffinus_auricularis           ACTAGCTATACATTACACTGCTGATACAACTCTAGCCTTTTCATCCGTCG   [100]
Puffinus_bulleri               ACTAGCTATACATTACACTGCCGACACAACCCTAGCCTTTTCATCCGTTG   [100]
Puffinus_carneipes             GCTAGCCATACACTACACTGCCGACACAACCCTAGCCTTTTCATCCGTTG   [100]
Puffinus_creatopus             ACTAGCCATACACTACACTGCCGACACAACCCTAGCCTTTTCATCCGTTG   [100]
Puffinus_gavia                 ACTAGCTATACATTACACTGCTGATACCACTCTAGCCTTTTCATCCGTCG   [100]
Puffinus_mauretanicus          ACTAGCCATACATTACACTGCTGATACAACTCTAGCCTTTTCATCCGTTG   [100]
Puffinus_nativitatis           ACTAGCCATACATTACACTGCTGACACAACTCTAGCCTTCTCATCTGTCG   [100]
Puffinus_pacificus             ACTAGCTATACACTATACTGCTGACACAACCCTAGCCTTTTCATCCGTTG   [100]
Puffinus_tenuirostris          ACTAGCCATACACTACACCGCCGACACAACCCTAGCCTTTTCATCCGTTG   [100]
Puffinus_yelkouan              ACTAGCCATACATTATACTGCTGATACTACTCTAGCCTTTTCATCCGTTG   [100]
Puffinus_puffinus              ACTAGCTATACACTACACTGCTGATACAACTCTAGCCTTTTCATCCGTCG   [100]
Charadrius_alexandrinus        ACTAGCTACACACTACACTGCCGATACAGCCCTAGCCTTCTCATCCGTAG   [100]
Charadrius_australis           ATTAGCCATACACTACACTGCAGACACAACCCTAGCCTTCTCATCCGTAG   [100]
Charadrius_bicinctus           ??????????????????????????????????????????????????   [100]
Charadrius_collaris            ACTAGCCATACACTACACCGCCGACACAACCCTAGCCTTCTCATCTGTAG   [100]
Charadrius_falklandicus        TCTAGCCATACACTATACTGCCGATACAACCCTAGCCTTCTNATCTGTAG   [100]
Charadrius_modestus            ATTAGCCATACACTACACCGCCGACACAACCCTAGCCTTCTCATCCGTAG   [100]
Charadrius_montanus            ACTAGCCATGCACTACACCGCTGATACAACCCTAGCCTTCTCATCCGTAG   [100]
Charadrius_ruficapillus        ACTAGCCACACACTACACCGNCGATACAACTCTAGCCTTCTCATCCGTAG   [100]
Charadrius_semipalmatus        NCTAGCCATACACTACACTGCCGNCACAACCCTAGCCTTCTNATCNNTAG   [100]
Charadrius_veredus             ATTAGCCATACACTACACCGCAGACACAACCCTAGCCTTCTCATCTGTAG   [100]
Charadrius_vociferus           CCTGGCCATACACTACACCGCCGACACAACCCTAGCTTTCTCATCACTAG   [100]
Vanellus_chilensis             TCTAGCCATGCACTACACCGCAGACACAACCCTAGCCTTCTCGTCTGTAG   [100]
Elseyornis_melanops            ACTAGCCATGCACTACACTGCAGACACAACCCTAGCCTTCTCATCAGTCG   [100]
Oreopholus_ruficollis          ACTAGCCATGCACTATACCGCAGACACAACTCTAGCCTTCTCATCCGTCG   [100]
Thinornis_rubricollis          ACTAGCCATACACTACACTGCAGACACAACCCTAGCCTTCTCATCCGTAG   [100]
Pterodroma_baraui              ACTAGCCATACACTACACAGCCGACACAACCTTAGCTTTCTCATCCGTCG   [100]
Pterodroma_nigripennis         ACTAGCCATACACTACACAGCCGACACAACCTTAGCCTTCTCATCCGTTG   [100]
Bulweria_bulwerii              ATTAGCCATACACTATACCGCTGACACAACCCTAGCCTTTTCATCCGTCG   [100]
Oceanodroma_leucorhoa          ACTGGCCATACACTACACCGCAGACACAACCCTAGCATTCTCATCCGTCG   [100]
Pagodroma_nivea                ACTAGCCATACACTATACCGCTGATACAACCTTAGCCTTCTCATCCGTTG   [100]
Pseudobulweria_aterrima        ACTAGCTATACACTACACTGCCGATACAACCCTAGCCTTTTCATCCGTCG   [100]
Pseudobulweria_rostrata        ACTAGCCATACACTACACTGCCGACACAACTCTAGCCTTTTCATCCGTCG   [100]
Lugensa_brevirostris           ACTAGCTATACATTACACTGCCGACACAACCCTAGCATTCTCATCCGTCG   [100]
Procellaria_aequinoctialis     ACTAGCTATACACTATACCGCTGATACAACCCTAGCTTTTTCATCCGTTG   [100]
Pterodroma_axillaris           ACTAGCCATACACTACACAGCCGACACAACCTTAGCTTTCTCATCCGTCG   [100]
Pterodroma_cahow               ACTAGCCATACACTACACAGCTGACACAACCTTAGCTTTCTCATCCGTTG   [100]
Pterodroma_cookii              ACTAGCCATACACTACACAGCCGACACAACCTTAGCCTTCTCATCCGTTG   [100]
Pterodroma_deserta             ACTAGCCATACACTACACAGCTGATACAACCTTAGCTTTCTCATCCGTTG   [100]
Pterodroma_externa             ACTAGCCATACACTACACAGCCGACACAACCTTAGCTTTCTCATCCGTCG   [100]
Pterodroma_hasitata            ACTAGCCATACACTACACAGCTGACACAACCTTAGCTTTCTCATCCGTTG   [100]
Pterodroma_incerta             ACTAGCCATACACTACACAGCTGACACAACCTTAGCTTTCTCATCCGTTG   [100]
Pterodroma_lessonii            ACTAGCCATACACTACACAGCTGACACAACCTTAGCTTTCTCATCCGTTG   [100]
Pterodroma_longirostris        ACTAGCCATACACTACACAGCCGACACAACCTTAGCTTTCTCATCTGTTG   [100]
Pterodroma_macroptera          ACTAGCCATACACTACACAGCTGACACAACCTTAGCTTTCTCATCCGTTG   [100]
Pterodroma_magentae            ACTAGCCATACACTACACAGCTGACACAACCTTAGCTTTCTCATCCGTTG   [100]
Pterodroma_mollis              ??????????????????????????????????????????????????   [100]
Pterodroma_neglecta            ACTAGCCATGCACTACACAGCTGACACAACCTTAGCTTTCTCATCCGTCG   [100]
Pterodroma_phaeopygia          ACTAGCCATACACTACACAGCCGACACAACCTTAGCTTTCTCATCCGTCG   [100]
Pterodroma_solandri            ACTAGCCATGCACTACACAGCTGACACAACCTTAGCTTTCTCATCCGTTG   [100]
Pterodroma_madeira             ??????????????????????????????????????????????????   [100]
Diomedea_immutabilis           ACTAGCCATACACTACACAGCAGATACAACCCTAGCCTTCTCATCCGTTG   [100]
Phoebastria_nigripes           ACTAGCCATACACTACACAGCAGATACAACCCTAGCCTTCTCATCCGTTG   [100]
Phoebastria_irrorata           ACTAGCCATACACTACACAGCAGACACAACCCTAGCCTTCTCATCTGTCG   [100]
Diomedea_albatrus              ACTAGCCATGCATTACACAGCAGATACAACCCTAGCCTTCTCATCCGTTG   [100]
Diomedea_chrysostoma           ACTAGCCATACACTACACAGCAGATACAACTCTAGCCTTCTCATCCATTG   [100]
Diomedea_melanophris           ACTAGCCATACACTACACAGCAGATACAACTCTAGCCTTCTCATCCATTG   [100]
Thalassarche_chlororhynchos    ACTAGCCATGCACTACACAGCAGATACAACTCTAGCCTTCTCATCCATTG   [100]
Thalassarche_cauta             ACTAGCCATACACTACACAGCAGATACAACTCTAGCCTTCTCATCCATTG   [100]
Thalassarche_melanophris       ACTAGCCATACACTACACAGCAGATACAACTCTAGCCTTCTCATCCATTG   [100]
Catharacta_antarctica          ACTAGCAATACACTACACCGCAGACACAACCTTAGCCTTCACATCCGTTG   [100]
Catharacta_chilensis           ACTAGCAATACACTACACCGCAGACACAACCTTAGCCTTCACATCCGTTG   [100]
Catharacta_hamiltoni           ACTAGCAATACACTACACCGCAGACACAACCTTAGCCTTCACATCCGTTG   [100]
Catharacta_lonnbergi           ACTAGCAATACACTACACCGCAGACACAACCTTAGCCTTCACATCCGTTG   [100]
Catharacta_maccormicki         ACTAGCAATACACTACACCGCAGACACAACCTTAGCCTTCACATCCGTTG   [100]
Catharacta_skua                ACTAGCAATACACTACACTGCAGACACAACCTTAGCCTTCACATCCGTTG   [100]
Stercorarius_longicaudus       ACTAGCAATGCACTATACAGCAGACACAACTTTAGCCTTCACATCCGTTG   [100]
Stercorarius_parasiticus       ACTAGCAATACACTATACAGCAGACACAACCTTAGCCTTCACATCCGTTG   [100]
Stercorarius_pomarinus         ACTAGCAATACACTACACTGCAGACACAACCTTAGCCTTCACATCCGTTG   [100]
Irediparra_gallinacea          ??????????????????????????????????????????????????   [100]
Jacana_jacana                  ACTCGCCATACATTACACCGCAGACACAACTCTAGCTTTCTCATCTGTTG   [100]
Arenaria_interpres             GCTCGCCATACACTACACCGCGGACACAACCCTAGCTTTCTCGTCCGTCG   [100]
Anhinga_anhinga                ACTAGCTACACACTATACTGCAGACACAACTCTCGCATTCTCATCAGTCG   [100]
Sula_dactylatra                ??????????????????????????????????????????????????   [100]
Phalacrocorax_auritus          ACTAGCCATACACTACACTGCAGACACAACCCTAGCATTCTCATCCGTCT   [99]
Phalacrocorax_pelagicus        ACTATCCACACACTACACCGCAGACACAACCCTAGCATTCTCATCCGTCT   [99]
Phalacrocorax_urile            ACTATCCACACACTACACCGCAGACACAACCCTAGCATTCTCATCCGTCT   [99]
Scolopax_minor                 ACTCGCTATACACTACACTGCAGACACAACCTTAGCCTTTTCATCCGTCG   [100]
Larus_heermanni                GCTAGCTATACATTACACCGCAGACACAACCCTAGCCTTCTCATCCGTCG   [100]
Phaethon_rubricauda            ACTAGCAACACACTACACCGCGGACACAACCCTAGCCTTCTCATCCGTAG   [100]
Morus_capensis                 ??????????????????????????????????????????????????   [100]
Morus_serrator                 ??????????????????????????????????????????????????   [100]
Papasula_abbotti               ??????????????????????????????????????????????????   [100]
Sula_leucogaster               ??????????????????????????????????????????????????   [100]
Sula_sula                      ??????????????????????????????????????????????????   [100]
Sula_variegata                 ??????????????????????????????????????????????????   [100]
Cerorhinca_monocerata          ACTAGCCATGCACTACACCGCAGATACAACCCTAGCCTTCTCATCCGTTG   [100]
Sterna_fuscata                 ACTAGCTATACATTACACTGCAGACACAACTCTGGCCTTTTCATCCGTAG   [100]
Rissa_brevirostris             GCTAGCCATACATTATACCGCAGACACAACCCTAGCTTTCTCATCCGTCG   [100]
Rissa_tridactyla               GCTAGCCATACACTATACCGCAGATACAACCCTAGCTTTCTCGTCCGTCG   [100]
Calonectris_leucomelas         ACTAGCCATGCACTATACCGCCGACACAACCCTAGCCTTTTCATCCGTTG   [100]
Diomedea_antipodensis          GCTAGCCATACACTACACAGCAGACACAACCCTAGCCTTCTCATCCATTG   [100]
Diomedea_chionoptera           GCTAGCCATACACTACACAGCAGACACAACCCTAGCCTTCTCATCCATTG   [100]
Diomedea_gibsoni               GCTAGCCATACACTACACAGCAGACACAACCCTAGCCTTCTCATCCATTG   [100]
Fregetta_grallaria             ACTAGCCATACACTACACCGCAGACACAACCCTGGCATTCTCATCCGTTG   [100]
Fulmarus_glacialoides          ACTAGCCATACACTACACTGCTGACACAACCTTAGCCTTCTCATCCGTTG   [100]
Macronectes_halli              ACTAGCCATGCACTACACTGCCGACACAACCCTAGCTTTCTCATCCGTTG   [100]
Oceanodroma_furcata            ACTAGCCATGCACTACACTGCAGACACAACCCTGGCATTCTCATCCGTCG   [100]
Oceanodroma_melania            ACTAGCTATACACTACACCGCAGACACAACCTTAGCATTTTCATCAGTTG   [100]
Oceanodroma_tethys             ACTGGCCATACATTACACCGCAGACACAACCCTAGCATTCTCATCCGTCG   [100]
Oceanodroma_tristrami          ACTCGCCATACACTACACCGCAGACACAACTTTAGCATTCTCATCCGTCG   [100]
Pachyptila_desolata            GCTAGCTATACACTACACCGCCGATACAACCCTAGCCTTCTCATCCGTTG   [100]
Pachyptila_salvini             GCTAGCTATACACTACACCGCTGATACAACCCTAGCCTTCTCATCCGTTG   [100]
Pelecanoides_garnotii          ACTAGCCATACACTACACTGCCGACACAACCCTAGCATTCTCATCCGTCG   [100]
Pelecanoides_magellanicus      ACTAGCCACACACTATACCGCTGACACAACCTTAGCATTCTCATCCGTCG   [100]
Procellaria_parkinsoni         ACTAGCTATACACTATACCGCTGATACAACCTTAGCTTTTTCATCCGTTG   [100]
Pterodroma_hypoleuca           ACTAGCCATACACTATACAGCCGACACAACCTTAGCTTTCTCATCCGTTG   [100]
Puffinus_nativitatus           ACTAGCCATACATTACACTGCTGACACAACTCTAGCCTTCTCATCTGTCG   [100]
Puffinus_opisthomelas          ACTAGCTATACATTACACTGCTGATACAACTCTAGCCTTTTCATCCGTCG   [100]
Thalassarche_carteri           ACTAGCCATGCACTACACAGCAGACACAACTCTAGCCTTCTCATCCATTG   [100]
Thalassarche_eremita           ACTAGCCATACACTACACAGCAGATACAACTCTAGCCTTCTCATCCATTG   [100]
Thalassarche_impavida          ACTAGCCATACACTACACAGCAGATACAACTCTAGCCTTCTCATCTATTG   [100]
Thalassarche_salvini           ACTAGCCATACACTACACAGCAGATACAACTCTAGCCTTCTCATCCATTG   [100]
Garrodia_nereis                ACTAGCCACACACTACACTGCAGACACAACCCTAGCATTCTCATCCGTCA   [100]
Hydrobates_pelagicus           ACTAGCCATGCACTACACCGCAGACACAACCCTGGCATTCTCATCAGTCG   [100]
Oceanites_oceanicus            ACTAGCCATACACTACACCGCAGACACAACCCTAGCATTTTCGTCCGTCG   [100]
Halobaena_caerulea             ACTAGCTATACACTACACCGCCGACACAACTCTAGCCTTCTCATCCGTCG   [100]
Halocyptena_microsoma          ACTAGCTATACATTACACCGCAGATACAACCCTAGCATTCTCATCCGTCG   [100]
Thalassoica_antarctica         ACTAGCCATACATTACACTGCTGACACAACTTTAGCTTTCTCATCCGTTG   [100]
Larus_marinus                  GCTAGCTATACATTACACTGCAGACACAACCCTAGCCTTCTCATCCGTCG   [100]
Larus_ridibundus               ACTAGCCATACACTACACCGCAGACACAACCCTAGCCTTCTCATCCGTCG   [100]
Larus_novaehollandiae          ACTAGCCATACACTACACCGCAGACACAACCCTAGCCTTCTCATCCGTCG   [100]
Calidris_alpina                ACTTGCCATGCACTATACTGCAGATACAACCCTAGCCTTCTCATCCGTCG   [100]
Phalacrocorax_carbo            ACTAGCTATACACTACACCGCAGATACAACCCTAGCATTCTCATCCGTCT   [100]
Pinguinus_impennis             ACTAGCCACACATTACACTGCAGACACAACATTAGCTTTCTCATCAGTAG   [100]
Phaethon_lepturus              ACTAGCAACACACTACACCGCGGACACAACCCTAGCCTTCTCATCCGTAG   [100]
Phalacrocorax_penicillatus     ??????????????????????????????????????????????????   [100]
Phalacrocorax_campbelli        ??????????????????????????????????????????????????   [100]
Phalacrocorax_capensis         ??????????????????????????????????????????????????   [100]
Phalacrocorax_onslowi          ??????????????????????????????????????????????????   [100]
Phalacrocorax_bougainvillii    ??????????????????????????????????????????????????   [100]
Phalacrocorax_capillatus       ??????????????????????????????????????????????????   [100]
Phalacrocorax_melanoleucos     ??????????????????????????????????????????????????   [100]
Phalacrocorax_purpurascens     ??????????????????????????????????????????????????   [100]
Phalacrocorax_magellanicus     ??????????????????????????????????????????????????   [100]
Phalacrocorax_varius           ??????????????????????????????????????????????????   [100]
Phalacrocorax_featherstoni     ??????????????????????????????????????????????????   [100]
Phalacrocorax_gaimardi         ??????????????????????????????????????????????????   [100]
Phalacrocorax_punctatus        ??????????????????????????????????????????????????   [100]
Phalacrocorax_chalconotus      ??????????????????????????????????????????????????   [100]
Phalacrocorax_nigrogularis     ??????????????????????????????????????????????????   [100]
Fregata_andrewsi               ??????????????????????????????????????????????????   [100]
Fregata_aquila                 ??????????????????????????????????????????????????   [100]
Fregata_ariel                  ??????????????????????????????????????????????????   [100]
Vanellus_cinereus              ??????????????????????????????????????????????????   [100]
Anhinga_rufa                   ??????????????????????????????????????????????????   [100]
Fregata_magnificens            ??????????????????????????????????????????????????   [100]
Phaethon_aethereus             ??????????????????????????????????????????????????   [100]
Stictocarbo_punctatus          ??????????????????????????????????????????????????   [100]
Pterodroma_cooki               ??????????????????????????????????????????????????   [100]
Vanellus_miles                 ??????????????????????????????????????????????????   [100]
Fregata_minor                  ??????????????????????????????????????????????????   [100]
Pterodroma_heraldica           ??????????????????????????????????????????????????   [100]
Phalacrocorax_albiventer       ??????????????????????????????????????????????????   [100]
Phalacrocorax_sulcirostris     ??????????????????????????????????????????????????   [100]
Anhinga_novaehollandiae        ??????????????????????????????????????????????????   [100]
Pluvialis_squatarola           ??????????????????????????????????????????????????   [100]
Calidris_canutus               ??????????????????????????????????????????????????   [100]
Recurvirostra_americana        ??????????????????????????????????????????????????   [100]
Calidris_melanotos             ??????????????????????????????????????????????????   [100]
Pluvialis_dominica             ??????????????????????????????????????????????????   [100]
Aphriza_virgata                ??????????????????????????????????????????????????   [100]
Arenaria_melanocephala         ??????????????????????????????????????????????????   [100]
Bartramia_longicauda           ??????????????????????????????????????????????????   [100]
Calidris_minutilla             ??????????????????????????????????????????????????   [100]
Calidris_alba                  ??????????????????????????????????????????????????   [100]
Calidris_bairdii               ??????????????????????????????????????????????????   [100]
Micropalama_himantopus         ??????????????????????????????????????????????????   [100]
Calidris_fuscicollis           ??????????????????????????????????????????????????   [100]
Calidris_mauri                 ??????????????????????????????????????????????????   [100]
Charadrius_melodus             ??????????????????????????????????????????????????   [100]
Charadrius_wilsonia            ??????????????????????????????????????????????????   [100]
Gallinago_delicata             ??????????????????????????????????????????????????   [100]
Haematopus_bachmani            ??????????????????????????????????????????????????   [100]
Limnodromus_griseus            ??????????????????????????????????????????????????   [100]
Phalaropus_fulicaria           ??????????????????????????????????????????????????   [100]
Tryngites_subruficollis        ??????????????????????????????????????????????????   [100]
Numenius_americanus            ??????????????????????????????????????????????????   [100]
Haematopus_palliatus           ??????????????????????????????????????????????????   [100]
Calidris_pusilla               ??????????????????????????????????????????????????   [100]
Sterna_eurygnatha              ??????????????????????????????????????????????????   [100]
Burhinus_superciliaris         ??????????????????????????????????????????????????   [100]
Burhinus_vermiculatus          ??????????????????????????????????????????????????   [100]
Phegornis_mitchelli            ??????????????????????????????????????????????????   [100]
Burhinus_capensis              ??????????????????????????????????????????????????   [100]
Glareola_nuchalis              ??????????????????????????????????????????????????   [100]
Burhinus_bistriatus            ??????????????????????????????????????????????????   [100]
Chionis_alba                   ??????????????????????????????????????????????????   [100]
Rhinoptilus_africanus          ??????????????????????????????????????????????????   [100]

[                                       110       120       130       140       150]
[                                       .         .         .         .         .]

Scolopax_rusticola             CACACACATGTCGAAACGTACAATACGGCTGACTAATTCGCAACCTCCAT   [150]
Vanellus_vanellus              CTCATACATGCCGAAACGTACAATACGGTTGATTAATCCGCAACCTACAT   [150]
Gallinago_gallinago            CCCACACATGTCGAAACGTACAGTACGGTTGACTAATCCGAAATTTACAT   [150]
Lymnocryptes_minimus           CCCATACATGTCGAAACGTACAATACGGCTGACTAATCCGCAACCTGCAT   [150]
Sterna_hirundo                 CCCACACATGCCGAAACGTACAATACGGCTGATTAATCCGCAATCTCCAT   [150]
Larus_glaucoides               CCCACACATGTCGAAACGTACAATATGGCTGACTAATCCGAAACCTCCAC   [150]
Actophilornis_africanus        ??????????????????????????????????????????????????   [150]
Hydrophasianus_chirurgus       ??????????????????????????????????????????????????   [150]
Jacana_spinosa                 ??????????????????????????????????????????????????   [150]
Metopidius_indicus             ??????????????????????????????????????????????????   [150]
Microparra_capensis            ??????????????????????????????????????????????????   [150]
Rostratula_benghalensis        ??????????????????????????????????????????????????   [150]
Larus_glaucescens              CCCACACATGTCGAAACGTACAATATGGCTGACTAATCCGAAACCTCCAC   [150]
Larus_schistisagus             CCCACACATGTCGAAACGTACAATATGGCTGACTAATCCGAAACCTCCAC   [150]
Larus_cachinnans               CCCACACATGTCGAAACGTACAATATGGCTGACTAATCCGAAACCTCCAC   [150]
Larus_michahellis              CCCACACATGTCGAAACGTACAATATGGCTGACTAATCCGAAACCTCCAC   [150]
Larus_armenicus                CCCACACATGTCGAAACGTACAATATGGCTGACTAATCCGAAACCTCCAC   [150]
Larus_hyperboreus              CCCACACATGTCGAAACGTACAATATGGCTGACTAATCCGAAACCTCCAC   [150]
Larus_fuscus                   CCCACACATGTCGAAACGTACAATATGGCTGACTAATCCGAAACCTCCAC   [150]
Larus_mongolicus               CCCACACATGTCGAAACGTACAATATGGCTGACTAATCCGAAACCTCCAC   [150]
Larus_atricilla                CCCACACATGTCGAAACGTACAATATGGCTGACTAATCCGAAACCTCCAC   [150]
Larus_audouinii                CCCACACATGTCGAAACGTACAATATGGCTGACTAATCCGAAACCTCCAC   [150]
Larus_californicus             CCCACACATGTCGAAACGTACAATATGGCTGACTAATCCGAAACCTCCAC   [150]
Larus_cirrocephalus            CCCACACATGTCGAAACGTACAATACGGCTGACTAATCCGAAACCTCCAC   [150]
Larus_delawarensis             CCCACACATGTCGAAACGTACAATATGGCTGACTAATCCGAAACCTCCAC   [150]
Larus_genei                    CCCACACATGTCGAAACGTACAATACGGCTGACTAATCCGAAACCTCCAC   [150]
Larus_ichthyaetus              CCCACACGTGTCGAAACGTACAGTATGGCTGACTAATCCGAAACCTCCAT   [150]
Larus_livens                   CCCACACATGTCGAAACGTACAATATGGCTGACTAATCCGAAACCTCCAC   [150]
Larus_melanocephalus           CCCACACATGTCGAAACGTACAATATGGCTGACTAATCCGAAACCTCCAC   [150]
Larus_minutus                  CCCACACTTGTCGAAATGTACAATATGGTTGACTAATCCGAAACCTCCAC   [150]
Larus_modestus                 CCCACACATGTCGAAATGTACAATACGGCTGACTAATCCGAAACCTCCAC   [150]
Larus_occidentalis             CCCACACATGTCGAAACGTACAATATGGCTGACTAATCCGAAACCTCCAC   [150]
Larus_philadelphia             CCCACACATGTCGAAACGTACAATATGGCTGACTAATCCGAAACCTCCAT   [150]
Larus_pipixcan                 CCCACACATGTCGAAACGTACAATATGGCTGACTAATCCGAAACCTCCAC   [150]
Larus_scopulinus               CCCACACATGTCGAAACGTACAATACGGCTGACTAATCCGAAACCTCCAC   [150]
Larus_serranus                 CCCATACATGTCGAAACGTACAATACGGCTGACTAATCCGAAACCTCCAC   [150]
Larus_thayeri                  CCCACACATGTCGAAACGTACAATATGGCTGACTAATCCGAAACCTCCAC   [150]
Pagophila_eburnea              CCCATACATGTCGAAATGTGCAATACGGTTGACTAATTCGAAACCTACAC   [150]
Sterna_maxima                  CTCACACATGCCGAAACGTACAATACGGCTGGTTAATCCGCAATCTCCAT   [150]
Sterna_sandvicensis            CTCACACATGCCGAAACGTACAATACGGCTGATTAATCCGCAATCTCCAT   [150]
Gelochelidon_nilotica          CTCATACATGCCGAAACGTACAATATGGTTGATTAATTCGCAACCTCCAT   [150]
Oceanodroma_homochroa          CACACACATGCCGAAACGTACAGTACGGCTGACTGATCCGGAATATACAT   [150]
Phalacrocorax_aristotelis      CCCACACCTGCCGAAACGTCCAATATGGCTGACTAATCCGTAACCTACAC   [150]
Sterna_albifrons               CCCACACATGCCGAAATGTACAGTATGGTTGATTAATCCGTAACCTCCAT   [150]
Sterna_anaethetus              CTCACACATGCCGAAACGTACAATACGGTTGACTAATCCGCAACCTCCAT   [150]
Sterna_caspia                  CCCACACATGCCGAAACGTACAATACGGTTGATTAATCCGCAACCTCCAT   [150]
Oceanodroma_castro             CACACACATGCCGAAACGTACAATATGGCTGACTAATCCGAAACATACAT   [150]
Calonectris_diomedea           CCCATACATGCCGAAACGTACAATATGGTTGACTAATTCGAAACCTACAT   [150]
Creagrus_furcatus              CCCACACATGTCGAAACGTACAATATGGCTGACTAATCCGAAACCTCCAC   [150]
Xema_sabini                    CCCACACATGTCGAAATGTACAATACGGTTGACTAATTCGAAACCTACAC   [150]
Sterna_sp                      CCCACACATGCCGAAATGTACAATATGGCTGACTAATCCGTAACCTCCAT   [150]
Uria_aalge                     CCCACACATGTCGAAACGTACAATATGGCTGACTAATTCGAAACCTCCAT   [150]
Numenius_phaeopus              CTCACACATGCCGAAACGTACAGTACGGCTGATTAATCCGTAACCTACAT   [150]
Limnodromus_scolopaceus        CCCATACATGTCGAAACGTCCAATACGGCTGACTAATTCGTAACCTACAT   [150]
Limosa_limosa                  CCCACACGTGCCGAAACGTACAATACGGCTGACTAATCCGCAATCTACAT   [150]
Tringa_melanoleuca             CCCACACATGCCGAAACGTACAATACGGATGACTAATCCGCAACCTACAT   [150]
Limosa_lapponica               CCCATACATGCCGAAACGTACAATACGGCTGGCTAATTCGTAACTTACAT   [150]
Tringa_flavipes                CCCACACATGTCGAAACGTACAATATGGTTGACTAATCCGCAACCTACAC   [150]
Limosa_fedoa                   CCCATACGTGCCGAAATGTGCAATACGGCTGACTAATTCGTAACCTACAC   [150]
Limosa_haemastica              CCCATACATGTCGAAACGTACAATACGGCTGACTAATTCGTAACCTACAT   [150]
Calidris_tenuirostris          CCCACACATGCCGAAATGTACAATACGGTTGACTAATCCGTAACCTACAT   [150]
Charadrius_mongolus            CTCACACATGTCGAAACGTACAGTACGGCTGATTAATCCGCAATCTACAT   [150]
Numenius_madagascariensis      CTCACACATGCCGAAACGTACAGTATGGCTGATTAATTCGCAACCTACAT   [150]
Tringa_glareola                CCCACACATGTCGAAATGTACAATATGGCTGACTAATTCGTAACCTACAT   [150]
Tringa_nebularia               CCCACACATGCCGAAACGTACAATATGGTTGACTAATTCGCAACCTACAT   [150]
Tringa_totanus                 CCCACACATGTCGAAATGTACAATACGGCTGACTAATCCGTAACCTACAT   [150]
Recurvirostra_avosetta         CCCACACATGCCGGAACGTCCAGTACGGCTGACTGATCCGCAACCTACAC   [150]
Xenus_cinereus                 CCCACACATGCCGAAACGTACAATACGGCTGATTAATCCGCAATCTACAT   [150]
Larus_crassirostris            CCCACACATGTCGAAACGTACAATATGGCTGACTAATCCGAAACCTCCAC   [150]
Larus_argentatus               CCCACACATGTCGAAACGTACAATATGGCTGACTAATCCGAAACCTCCAC   [150]
Haematopus_ater                CCCATACATGCCGAAACGTCCAATACGGCTGACTAATCCGCAACCTCCAT   [150]
Diomedea_dabbenena             CCCACACATGCCGAAACGTACAGTACGGCTGATTAATCCGAAACCTCCAC   [150]
Sterna_antillarum              CCCATACATGTCGAAATGTACAGTATGGTTGATTAATCCGTAACCTCCAT   [150]
Calidris_ptilocnemis           CCCACACATGCCGAAACGTACAATACGGCTGACTAATCCGCAACCTACAT   [150]
Calidris_ferruginea            CCCATACATGCCGAAACGTACAATACGGTTGACTAATCCGCAACCTACAT   [150]
Sula_granti                    ??????????????????????????????????????????????????   [150]
Burhinus_magnirostris          CCCACACATGCCGAAATGTACAATACGGATGACTAATCCGTAACCTCCAT   [150]
Phalaropus_tricolor            CCCACACATGTCGAAACGTACAGTACGGTTGACTAATCCGAAATTTACAT   [150]
Cursorius_temminckii           CCCACATATGCCGAGACGTACAGTACGGTTGACTAATCCGTAATCTTCAT   [150]
Chionis_minor                  CCCACACATGTCGAAACGTACAATACGGCTGACTAATTCGCAACTTACAT   [150]
Rynchops_niger                 CTCACACATGCCGAAACGTACAGTATGGCTGACTAATCCGAAACCTTCAT   [150]
Sterna_hirundinacea            CCCATACATGCCGAAACGTACAATACGGCTGATTAATCCGCAACCTCCAT   [150]
Pedionomus_torquatus           CCCACACATGCCGAAATGTACAATACGGCTGACTAATCCGCAACCTCCAT   [150]
Nycticryphes_semicollaris      CCCACACATGCCGAAACGTACAATACGGTTGATTAATCCGCAATCTCCAC   [150]
Pluvianellus_socialis          CCCACACATGCCGAAACGTACAATACGGCTGGCTAATCCGCAATTTACAC   [150]
Himantopus_mexicanus           CCCACACATGCCGAAACGTCCAATACGGTTGACTAATCCACAACCTACAT   [150]
Catharacta_sp                  CTCACACATGCCGAAACGTCCAATATGGTTGACTAATCCGAAACCTCCAT   [150]
Burhinus_senegalensis          CCCACACATGCCGGAACGTACAGTACGGCTGACTAATCCGCAATCTCCAT   [150]
Puffinus_tunneyi               CCCATACATGCCGAAACGTACAATATGGCTGACTAATTCGAAACCTACAT   [150]
Puffinus_kermadecensis         CCCATACGTGCCGAAACGTACAATATGGCTGACTAATTCGAAACCTACAT   [150]
Puffinus_elegans               CCCATACATGCCGAAACGTACAGTATGGCTGACTAATTCGAAACCTACAT   [150]
Puffinus_boydi                 CCCATACATGCCGAAACGTACAATATGGCTGACTAATTCGAAACCTACAT   [150]
Puffinus_myrtae                CCCATACATGTCGAAACGTACAATATGGCTGACTAATTCGAAACCTACAT   [150]
Puffinus_loyemilleri           CCCATACATGCCGAAATGTACAATATGGCTGACTAATTCGAAACCTACAT   [150]
Puffinus_dichrous              CCCATACATGCCGAAACGTACAATATGGCTGACTAATTCGAAACCTACAT   [150]
Puffinus_polynesiae            CCCATACATGCCGAAACGTACAATATGGCTGACTAATTCGAAACCTACAT   [150]
Puffinus_nicolae               CCCATACATGCCGAAACGTACAATATGGCTGACTAATTCGAAACCTACAT   [150]
Puffinus_colstoni              CCCATACATGCCGAAACGTACAATATGGCTGACTAATTCGAAACCTACAT   [150]
Puffinus_bailloni              CCCATACATGCCGAAACGTACAATACGGCTGACTAATTCGAAACCTACAT   [150]
Puffinus_persicus              CCCATACATGCCGAAACGTACAATATGGCTGACTAATTCGAAACCTACAT   [150]
Puffinus_subalaris             CTCATACATGCCGAAATGTACAATACGGCTGACTAATCCGAAACTTACAT   [150]
Puffinus_newelli               CCCACACATGCCGAAACGTACAATATGGCTGACTAATTCGAAACCTACAT   [150]
Puffinus_temptator             CCCATACATGCCGAAACGTACAATATGGCTGACTAATTCGAAACCTACAT   [150]
Phalaropus_lobatus             CCCATACATGCCGAAATGTACAATACGGTTGATTAATTCGCAACCTACAT   [150]
Larus_smithsonianus            CCCACACATGTCGAAACGTACAATATGGCTGACTAATCCGAAACCTCCAC   [150]
Tringa_ochropus                CACACACATGTCGAAACGTACAATACGGCTGATTAATCCGCAACCTACAT   [150]
Tringa_erythropus              CCCATACATGCCGAAACGTACAATACGGATGACTAATCCGCAACTTACAT   [150]
Chlidonias_niger               CCCATACATGCCGAAACGTACAATATGGCTGATTAATCCGCAATCTCCAT   [150]
Sterna_paradisaea              CCCATACATGCCGAAACGTACAATACGGCTGATTAATCCGCAACCTCCAT   [150]
Tringa_solitaria               CCCACACATGCCGAAACGTACAGTACGGCTGATTAATTCGCAACCTACAT   [150]
Larus_bulleri                  CCCACACATGTCGAAACGTACAATACGGCTGACTAATCCGAAACCTCCAC   [150]
Larus_canus                    CCCACACATGTCGAAACGTACAATATGGCTGACTAATCCGAAACCTCCAC   [150]
Calidris_maritima              CTCACACATGCCGAAACGTACAATACGGCTGACTAATCCGCAACCTACAT   [150]
Aethia_cristatella             CCCACACATGCCGAAATGTCCAGTACGGTTGACTAATCCGAAACCTCCAT   [150]
Aethia_pusilla                 CCCACACATGCCGAAACGTCCAGTACGGTTGACTAATCCGAAACCTCCAT   [150]
Aethia_pygmaea                 CCCACACATGCCGAAATGTCCAGTATGGCTGACTAATCCGAAACCTCCAT   [150]
Alca_torda                     CCCACACATGTCGAAACGTACAATATGGTTGACTAATTCGGAACCTCCAT   [150]
Alle_alle                      CCCATACATGTCGAAACGTTCAATACGGCTGACTAATTCGAAACCTCCAT   [150]
Brachyramphus_brevirostris     CCCACACATGCCGAAACGTACAATACGGTTGACTAATCCGAAACCTCCAT   [150]
Brachyramphus_marmoratus       CCCACACATGCCGAAACGTACAATACGGTTGACTAATCCGAAACCTACAT   [150]
Cepphus_columba                CTCACACCTGTCGAAACGTACAATATGGCTGACTAATCCGAAACCTCCAT   [150]
Cepphus_grylle                 CCCACACCTGCCGAAATGTTCAATATGGCTGACTAATCCGAAACCTCCAT   [150]
Cyclorrhynchus_psittacula      CCCACACATGCCGAAACGTCCAATACGGCTGACTAATCCGAAACCTCCAT   [150]
Fratercula_arctica             CCCACACATGCCGAAACGTCCAATATGGCTGATTAATCCGAAACCTTCAC   [150]
Larus_hartlaubii               CCCACACATGTCGAAACGTACAATACGGCTGACTAATCCGAAACCTCCAC   [150]
Larus_maculipennis             CCCACACATGTCGAAACGTACAATACGGCTGACTAATCCGAAACCTCCAC   [150]
Fratercula_corniculata         CCCACACATGCCGAAACGTCCAATACGGCTGATTAATCCGAAACCTCCAC   [150]
Ptychoramphus_aleuticus        CACACACATGCCGAAATGTCCAATATGGCTGACTAATCCGAAACCTCCAC   [150]
Synthliboramphus_antiquus      CCCACACATGTCGAAATGTCCAATACGGCTGACTAATCCGAAACCTCCAT   [150]
Synthliboramphus_hypoleucus    CCCACACATGTCGAAATGTCCAATATGGCTGACTAATCCGCAACCTCCAC   [150]
Synthliboramphus_wumizusume    CCCACACATGTCGAAACGTCCAATACGGTTGATTAATCCGAAACCTCCAT   [150]
Uria_lomvia                    CCCACACATGTCGAAACGTTCAATATGGCTGACTGATTCGAAACCTCCAT   [150]
Sterna_dougallii               CCCACACATGCCGAAACGTACAATATGGCTGATTAATCCGCAATCTCCAT   [150]
Anous_stolidus                 CNCANACATGCNGANNTGTGCAATATGGTTGACTAATCCGAAACCTACNT   [150]
Anous_tenuirostris             CCCACACATGCCGAAATGTACAATACGGCTGACTAATCCGAAACCTCCAT   [150]
Chlidonias_hybridus            CCCATACATGCCGAAATGTACAATATGGCTGATTAATCCGCAATCTCCAT   [150]
Chlidonias_leucopterus         ???????????CGAAATGTACAATATGGTTGATTAATCCGCAATCTCCAT   [150]
Gygis_alba                     CTCATACATGCCGAAATGTACAATATGGTTGGCTAATCCGAAACCTTCAT   [150]
Larosterna_inca                CTCACACATGCCGAAACGTACAATACGGTTGATTAATCCGCAATCTCCAT   [150]
Phaetusa_simplex               CCCACACATGCCGAAACGTACAATACGGCTGATTGATTCGTAACCTCCAT   [150]
Sterna_albostriata             CTCATACATGCCGAAATGTACAATATGGTTGATTAATCCGCAATCTCCAT   [150]
Sterna_bengalensis             CTCACACATGCCGAAACGTACAATACGGCTGATTAATCCGCAATCTCCAT   [150]
Sterna_bergii                  CTCACACATGCCGAAACGTACAATACGGCTGATTAATCCGCAATCTCCAT   [150]
Sterna_elegans                 CTCACACATGCCGAAACGTACAATACGGCTGATTAATCCGCAATCTCCAT   [150]
Sterna_forsteri                CTCACACATGCCGAAACGTACAATACGGCTGATTAATTCGCAATCTCCAT   [150]
Sterna_lunata                  CTCACACATGCCGAAACGTGCAATATGGCTGACTAATCCGCAACCTCCAT   [150]
Sterna_nereis                  CCCACACATGCCGAAATGTACAGTATGGTTGATTAATCCGTAACCTCCAT   [150]
Sterna_nilotica                CTCATACATGCCGAAACGTACAATATGGTTGATTAATTCGCAACCTCCAT   [150]
Sterna_striata                 CCCACACATGCCGAAACGTACAATATGGCTGATTAATCCGCAATCTCCAT   [150]
Sterna_sumatrana               CCCACACATGCCGAAACGTACAATACGGCTGATTAATCCGCAATCTCCAT   [150]
Sterna_supercilliaris          CTCACACATGTCGAAATGTACAGTATGGTTGATTAATCCGCAACCTCCAT   [150]
Sterna_trudeaui                CCCACACATGCCGAAACGTTCAATACGGCTGATTAATCCGCAATCTCCAT   [150]
Sterna_vittata                 CCCATACATGCCGAAACGTACAATACGGCTGATTAATCCGCAACCTCCAT   [150]
Sterna_aleutica                CCCACACATGCCGGAACGTACAATATGGTTGACTAATCCGCAACCTTCAT   [150]
Anous_minutus                  CCCACACATGCCGAAATGTACAATACGGCTGACTAATCCGAAACCTCCAT   [150]
Phoebastria_nihonus            CCCACACATGCCGAAACGTACAGTACGGCTGATTAATCCGAAACCTCCAC   [150]
Fulmarus_glacialis             CCCACACATGCCGAAACGTACAGTACGGCTGACTCATTCGAAATCTACAT   [150]
Pelecanus_conspicillatus       CCCATACATGCCGAAACGTCCAATACGGATGACTAATCCGCAACCTTCAT   [150]
Haematopus_ostralegus          CTCACACATGCCGAAACGTCCAATACGGTTGACTAATCCGCAACCTACAT   [150]
Numenius_arquata               CTCACACATGCCGAAACGTACAGTATGGCTGATTAATTCGCAACCTGCAC   [150]
Larus_hemprichii               CCCACACATGTCGAAACGTACAATATGGCTGACTAATCCGAAACCTCCAC   [150]
Actitis_hypoleucos             CCCACACATGTCGAAACGTACAATACGGTTGATTAATCCGTAATTTACAT   [150]
Actitis_macularius             CCCACACGTGCCGAAACGTACAATACGGCTGATTAATCCGTAATCTTCAT   [150]
Tringa_stagnatilis             CCCACACATGTCGAAACGTACAATACGGCTGAATAATTCGCAACCTACAC   [150]
Heteroscelus_incanus           CCCACACATGCCGAAACGTACAATATGGTTGACTAATCCGAAACCTACAT   [150]
Heteroscelus_brevipes          CACACACATGCCGAAACGTACAATACGGTTGACTAATCCGCAACCTACAT   [150]
Catoptrophorus_semipalmatus    CCCACACATGTCGAAACGTACAATACGGCTGACTAATCCGCAACCTACAT   [150]
Rhodostethia_rosea             CCCACACCTGTCGAAATGTGCAATATGGCTGACTAATCCGAAACCTCCAC   [150]
Leucophaeus_scoresbii          CCCACACATGTCGAAACGTACAGTACGGCTGACTAATCCGAAACCTCCAC   [150]
Larus_pacificus                CCCACACATGTCGAAACGTACAATATGGCTGACTAATCCGAAACCTTCAC   [150]
Larus_belcheri                 CCCACACATGTCGAAACGTACAATATGGCTGACTAATCCGAAACCTCCAC   [150]
Larus_atlanticus               CCCACACATGTCGAAACGTACAATATGGCTGACTAATCCGAAACCTCCAC   [150]
Larus_leucophthalmus           CCCACACATGTCGAAACGTACAATATGGCTGACTAATCCGAAATCTCCAC   [150]
Larus_brunnicephalus           CCCACACATGTCGAAACGTACAATACGGCTGACTAATCCGAAACCTCCAC   [150]
Larus_saundersi                CCCACACATGTCGAAACGTACAATATGGCTGACTAATCCGAAACCTCCAC   [150]
Larus_relictus                 CCCACACATGTCGAAACGTACAATATGGCTGACTAATCCGAAACCTCCAC   [150]
Larus_fuliginosus              CCCACACATGTCGAAACGTACAATATGGCTGACTAATCCGAAACCTCCAC   [150]
Pelecanus_erythrorhynchos      CCCATACATGCCGAAACGTCCAATATGGATGACTAATCCGCAACCTCCAT   [150]
Pelecanus_onocrotalus          CTCATACCTGCCGAAATGTCCAGTATGGGTGACTAATCCGCAACCTTCAT   [150]
Larus_dominicanus              CCCACACATGTCGAAACGTACAATATGGCTGACTAATCCGAAACCTCCAC   [150]
Pelecanus_occidentalis         CCCACACATGCCGAAACGTCCAATACGGGTGACTTATCCGCAACCTCCAT   [150]
Calonectris_edwarsii           CCCATACATGCCGAAACGTACAATATGGTTGACTAATTCGAAACCTCCAT   [150]
Phalacrocorax_brasilianus      CCCACACCTGCCGAAACGTACAATACGGCTGATTAATCCGCAACCTCCAC   [149]
Puffinus_gravis                CCCACATATGCCGAAATGTACAATATGGTTGACTAATCCGGAACCTACAT   [150]
Puffinus_griseus               CCCACACATGCCGAAATGTACAATATGGTTGACTAATCCGGAACCTACAT   [150]
Puffinus_huttoni               CTCATACATGTCGAAACGTACAATACGGCTGACTAATTCGGAACTTACAT   [150]
Daption_capense                CCCATACATGCCGAAACGTGCAGTACGGTTGACTCATCCGAAATCTACAT   [150]
Macronectes_giganteus          CCCATACATGCCGAAATGTACAATATGGCTGACTCATCCGAAATCTACAT   [150]
Pachyptila_turtur              CCCACACATGCCGAAACGTACAATACGGTTGACTAATCCGAAACCTACAT   [150]
Pachyptila_vittata             CCCACACATGCCGAAACGTACAATACGGTTGACTAATCCGAAACCTACAT   [150]
Procellaria_westlandica        CTCACACATGCCGAAACGTACAATACGGCTGACTAATCCGAAATCTACAT   [150]
Pterodroma_brevirostris        CCCACACATGTCGAAACGTACAACACGGCTGATTAATCCGAAACCTACAT   [150]
Pterodroma_inexpectata         CCCACACTTGCCGAAACGTACAATACGGTTGACTAATCCGTAACCTACAT   [150]
Diomedea_epomophora            CCCACACATGCCGAAACGTACAGTACGGCTGATTAATCCGAAACCTCCAC   [150]
Fregetta_tropica               CCCACACATGCCGAAACGTACAATACGGTTGATTAATTCGAAACATCCAT   [150]
Pelagodroma_marina             CCCACACGTGCCGAAACGTACAATACGGCTGACTAATCCGAAACCTCCAT   [150]
Pelecanoides_georgicus         CCCACACATGTCGAAATGTCCAATATGGCTGATTAATCCGAAACCTACAT   [150]
Pelecanoides_urinatrix         CCCACACATGCCGAAACGTACAATACGGCTGATTAATCCGAAACCTACAT   [150]
Sula_nebouxii                  ??????????????????????????????????????????????????   [150]
Morus_bassanus                 CCCACACCTGCCGAAATGTTCAATACGGCTGATTAATCCGCAACCTCCAT   [150]
Fregata_sp                     CCCACACATGCCGAAACGTACAATATGGCTGACTAATTCGCAACCTACAT   [150]
Stercorarius_maccormicki       CTCACACATGCCGAAACGTCCAATATGGTTGACTAATCCGAAACCTCCAT   [150]
Stercorarius_sp                CTCACACATGCCGAAACGTCCAATATGGTTGACTAATCCGAAACCTCCAT   [150]
Synthliboramphus_craveri       CCCACACATGTCGAAATGTCCAATATGGCTGACTAATCCGCAACCTCCAC   [150]
Cepphus_carbo                  CCCACACCTGTCGAAACGTACAATATGGCTGACTAATCCGAAACCTCCAT   [150]
Fratercula_cirrhata            CCCACACATGCCGAAACGTCCAATACGGCTGATTAATCCGAAACCTCCAC   [150]
Glareola_pratincola            CCCACACCTGCCGAAACGTACAATACGGCTGACTAATCCGCAACCTTCAC   [150]
Procellaria_cinerea            CTCACACATGTCGAAACGTACAATACGGCTGATTAATCCGAAATCTACAT   [150]
Phoebetria_fusca               CCCACACATGTCGAAACGTACAATACGGTTGATTAATCCGGAATCTCCAT   [150]
Phoebetria_palpebrata          CACACACATGTCGAAACGTACAATACGGTTGATTAATCCGAAACCTCCAT   [150]
Thalassarche_bulleri           CCCACACATGCCGAAACGTACAGTACGGTTGATTAATCCGAAACCTTCAC   [150]
Diomedea_exulans               CCCATACATGCCGAAACGTACAGTACGGTTGATTAATCCGAAACCTTCAC   [150]
Diomedea_amsterdamensis        CCCACACATGCCGAAACGTACAGTACGGCTGATTAATCCGAAACCTCCAC   [150]
Puffinus_lherminieri           CCCATACATGCCGAAACGTACAATATGGCTGACTAATTCGAAACCTACAT   [150]
Puffinus_atrodorsalis          CCCATACATGCCGAAACGTACAATACGGCTGACTAATTCGAAACCTACAT   [150]
Puffinus_assimilis             CCCATACATGTCGAAACGTACAATATGGCTGACTAATTCGAAACCTACAT   [150]
Puffinus_baroli                CCCATACATGCCGAAACGTACAATATGGCTGACTAATTCGAAACCTACAT   [150]
Puffinus_haurakiensis          CCCATACATGCCGAAACGTACAATATGGCTGACTAATTCGAAACCTACAT   [150]
Puffinus_auricularis           CCCACACATGCCGAAACGTACAATATGGCTGACTAATTCGAAACCTACAT   [150]
Puffinus_bulleri               CCCACACATGCCGAAACGTACAATATGGTTGACTAATCCGGAACCTACAT   [150]
Puffinus_carneipes             CCCACACATGCCGAAACGTACAATATGGCTGACTAATCCGGAACCTACAT   [150]
Puffinus_creatopus             CCCACACATGCCGAAACGTACAATATGGCTGACTAATCCGGAACCTACAT   [150]
Puffinus_gavia                 CCCATACATGCCGAAACGTACAATATGGTTGACTAATTCGAAACTTACAT   [150]
Puffinus_mauretanicus          CTCACACATGTCGAAACGTACAATACGGTTGACTAATTCGAAACCTACAT   [150]
Puffinus_nativitatis           CCCACACATGCCGAAACGTACAATACGGTTGACTAATCCGAAACTTACAT   [150]
Puffinus_pacificus             CCCACACATGCCGAAACGTACAATATGGTTGACTAATCCGGAACCTACAT   [150]
Puffinus_tenuirostris          CCCACACATGCCGAAATGTACAATATGGTTGACTAATCCGGAACCTACAT   [150]
Puffinus_yelkouan              CCCATACATGTCGAAATGTACAATACGGCTGACTAATTCGAAACCTACAT   [150]
Puffinus_puffinus              CCCATACATGCCGAAACGTACAATATGGTTGACTAATCCGAAACCTACAT   [150]
Charadrius_alexandrinus        CCCACACATGCCGAAATGTACAATATGGCTGATTAATCCGCAACCTACAT   [150]
Charadrius_australis           CTCACACATGTNGAAACGTACAATACGGCTGATTAATCCGCAATCTACAT   [150]
Charadrius_bicinctus           ??????????????????????????????????????????????????   [150]
Charadrius_collaris            CCCACACATGTCGAAACGTTCAGTACGGTTGATTAATTCGTAACCTACAT   [150]
Charadrius_falklandicus        CNCACACATGTCGAAATGTACAGTACGGCTGATTAATTCGCAACTNACAT   [150]
Charadrius_modestus            CTCACACATGCCGAAATGTACAGTACGGATGATTAATCCGCAACCTACAT   [150]
Charadrius_montanus            CCCATACATGTCGAAACGTACAATACGGCTGATTAATTCGCAACCTACAT   [150]
Charadrius_ruficapillus        CTCATACATGTCGAAACGTACAATATGGCTGATTAATACGCAACCTACAT   [150]
Charadrius_semipalmatus        CTCACACATGCNGAAACGTACAATATGGCTGATTAATCCGCAACCTCCAT   [150]
Charadrius_veredus             CTCATACATGTCGAAACGTACAATATGGCTGATTAATCCGCAACCTTCAT   [150]
Charadrius_vociferus           CCCACACATGCCGAAACGTACAATACGGCTGATTAATCCGCAACCTCCAC   [150]
Vanellus_chilensis             CCCACACATGTCGAAACGTACAGTACGGCTGATTAATTCGCAACCTACAC   [150]
Elseyornis_melanops            CCCACACATGCCGAAANGTACAGTACGGCTGACTAATCCGCAATCTACAT   [150]
Oreopholus_ruficollis          CCCACACCTGNCGAAACGTACAATACGGCTGATTAATCCGCAACCTACAT   [150]
Thinornis_rubricollis          CCCATACATGCCGAAACGTACAGTATGGTTGACTAATCCGTAACCTCCAT   [150]
Pterodroma_baraui              CTCACACCTGCCGAAACGTACAATATGGTTGACTAATCCGAAACCTACAT   [150]
Pterodroma_nigripennis         CCCATACCTGCCGAAACGTACAATATGGTTGACTAATCCGAAACCTACAC   [150]
Bulweria_bulwerii              CCCATACATGCCGAAACGTACAGTACGGCTGACTAATTCGAAACCTACAT   [150]
Oceanodroma_leucorhoa          CACATACATGCCGAAACGTACAGTACGGCTGACTAATTCGAAACATACAT   [150]
Pagodroma_nivea                CCCACACATGTCGAAACGTACAGTACGGCTGACTCATCCGAAATCTACAT   [150]
Pseudobulweria_aterrima        CCCACACATGCCGAAACGTACAATACGGCTGACTAATCCGAAATCTACAT   [150]
Pseudobulweria_rostrata        CCCACACATGCCGAAACGTACAATACGGCTGACTAATCCGAAATCTACAT   [150]
Lugensa_brevirostris           CCCACACATGTCGAAACGTACAACACGGCTGATTAATCCGAAACCTACAT   [150]
Procellaria_aequinoctialis     CTCATACATGTCGAAACGTACAATACGGCTGACTAATCCGAAATCTACAT   [150]
Pterodroma_axillaris           CCCACACCTGCCGAAATGTACAATATGGCTGACTAATCCGAAACCTACAT   [150]
Pterodroma_cahow               CTCACACCTGCCGAAACGTACAATATGGTTGACTAATCCGAAACCTACAT   [150]
Pterodroma_cookii              CTCACACCTGCCGAAACGTACAATACGGTTGACTAATCCGAAACCTACAT   [150]
Pterodroma_deserta             CTCACACCTGCCGAAATGTACAATATGGCTGACTAATCCGAAACCTACAT   [150]
Pterodroma_externa             CTCACACCTGCCGAAACGTACAATACGGTTGACTAATCCGAAACCTACAT   [150]
Pterodroma_hasitata            CTCACACCTGCCGAAATGTACAATATGGCTGACTAATCCGAAACCTACAT   [150]
Pterodroma_incerta             CTCACACCTGCCGAAACGTACAATATGGCTGACTAATCCGAAACCTACAT   [150]
Pterodroma_lessonii            CCCACACCTGCCGAAATGTACAATATGGCTGACTAATCCGAAACCTGCAT   [150]
Pterodroma_longirostris        CTCACACCTGCCGGAATGTACAATACGGCTGACTAATCCGAAACCTACAT   [150]
Pterodroma_macroptera          CTCACACCTGCCGAAACGTACAATATGGCTGACTAATCCGAAACCTACAT   [150]
Pterodroma_magentae            CTCACACCTGCCGAAATGTACAATATGGCTGACTAATCCGAAACCTACAT   [150]
Pterodroma_mollis              ??????????????????????????????????????????????????   [150]
Pterodroma_neglecta            CCCACACCTGTCGAAACGTACAATACGGTTGACTAATCCGAAACCTACAT   [150]
Pterodroma_phaeopygia          CTCACACCTGCCGAAACGTACAATATGGTTGACTAATCCGAAACCTACAT   [150]
Pterodroma_solandri            CTCACACCTGCCGAAACGTACAATACGGTTGACTAATTCGAAACCTACAC   [150]
Pterodroma_madeira             ??????????????????????????????????????????????????   [150]
Diomedea_immutabilis           CCCACACATGCCGAAACGTACAGTACGGCTGATTAATCCGAAACCTCCAC   [150]
Phoebastria_nigripes           CCCACACATGCCGAAACGTACAGTACGGCTGATTAATCCGAAACCTCCAC   [150]
Phoebastria_irrorata           CCCACACATGCCGAAACGTGCAGTACGGCTGACTAATCCGAAACCTCCAC   [150]
Diomedea_albatrus              CCCACACATGCCGAAACGTACAGTACGGCTGACTAATCCGAAACCTCCAC   [150]
Diomedea_chrysostoma           CCCATACATGCCGAAACGTACAGTACGGTTGATTAATCCGAAACCTTCAC   [150]
Diomedea_melanophris           CCCACACATGCCGAAACGTACAGTACGGTTGATTAATCCGAAACCTTCAC   [150]
Thalassarche_chlororhynchos    CCCATACATGCCGAAACGTACAGTACGGTTGATTAATCCGAAACCTTCAC   [150]
Thalassarche_cauta             CCCATACATGCCGAAACGTACAGTACGGTTGATTAATCCGAAACCTTCAC   [150]
Thalassarche_melanophris       CCCATACATGCCGAAACGTACAGTACGGTTGATTAATCCGAAACCTTCAC   [150]
Catharacta_antarctica          CTCACACATGCCGAAACGTCCAATATGGTTGACTAATCCGAAACCTCCAT   [150]
Catharacta_chilensis           CTCACACATGCCGAAACGTCCAATATGGTTGACTAATCCGAAACCTCCAT   [150]
Catharacta_hamiltoni           CTCACACATGCCGAAACGTCCAATATGGTTGACTAATCCGAAACCTCCAT   [150]
Catharacta_lonnbergi           CTCACACATGCCGAAACGTCCAATATGGTTGACTAATCCGAAACCTCCAT   [150]
Catharacta_maccormicki         CTCACACATGCCGAAACGTCCAATATGGTTGACTAATCCGAAACCTCCAT   [150]
Catharacta_skua                CTCACACATGCCGAAACGTCCAATATGGTTGACTAATCCGAAACCTCCAT   [150]
Stercorarius_longicaudus       CCCATACATGCCGCAACGTCCAATACGGCTGACTAATCCGAAACCTCCAT   [150]
Stercorarius_parasiticus       CTCACACATGCCGCAACGTCCAATACGGCTGACTAATCCGAAACCTTCAT   [150]
Stercorarius_pomarinus         CTCACACATGCCGAAACGTCCAATATGGTTGACTAATCCGAAACCTCCAT   [150]
Irediparra_gallinacea          ??????????????????????????????????????????????????   [150]
Jacana_jacana                  CCCACACATGCCGAAACGTCCAATACGGCTGATTAATCCGTAACCTACAC   [150]
Arenaria_interpres             CCCACACATGTCGAAACGTACAATACGGCTGACTAATCCGTAACCTACAT   [150]
Anhinga_anhinga                CCCACACCTGTCGAAATGTACAATACGGTTGACTAATCCGCAACCTCCAT   [150]
Sula_dactylatra                ??????????????????????????????????????????????????   [150]
Phalacrocorax_auritus          CCCACACCTGCCGAAACGTACAATACGGCTGATTAATCCGCAACCTCCAC   [149]
Phalacrocorax_pelagicus        CACACACCTGCCGAAACGTACAATATGGCTGACTAATCCGCAACCTACAT   [149]
Phalacrocorax_urile            CACACACCTGCCGAAACGTACAATATGGCTGACTAATCCGCAACCTGCAT   [149]
Scolopax_minor                 CACACACATGCCGAAACGTCCAATACGGCTGACTGATCCGTAACCTACAT   [150]
Larus_heermanni                CCCACACATGTCGAAACGTGCAATACGGTTGACTAATCCGAAACCTCCAC   [150]
Phaethon_rubricauda            CCCATACATGCCGAAACGTACAGTACGGCTGACTTATCCGCAACCTACAT   [150]
Morus_capensis                 ??????????????????????????????????????????????????   [150]
Morus_serrator                 ??????????????????????????????????????????????????   [150]
Papasula_abbotti               ??????????????????????????????????????????????????   [150]
Sula_leucogaster               ??????????????????????????????????????????????????   [150]
Sula_sula                      ??????????????????????????????????????????????????   [150]
Sula_variegata                 ??????????????????????????????????????????????????   [150]
Cerorhinca_monocerata          CCCACACATGCCGAAACGTCCAATACGGCTGATTAATCCGAAACCTTCAC   [150]
Sterna_fuscata                 CCCATACATGCCGAAACGTACAATACGGCTGACTAATCCGAAACCTTCAT   [150]
Rissa_brevirostris             CCCACACATGTCGAAATGTACAATACGGTTGACTAATCCGAAACCTCCAC   [150]
Rissa_tridactyla               CCCACACATGTCGAAATGTACAATACGGCTGACTAATCCGAAACCTCCAC   [150]
Calonectris_leucomelas         CCCACACATGTCGAAACGTACAATATGGTTGACTAATTCGAAACCTACAT   [150]
Diomedea_antipodensis          CCCACACATGCCGAAACGTACAGTACGGCTGATTAATCCGAAACCTCCAC   [150]
Diomedea_chionoptera           CCCACACATGCCGAAACGTACAGTACGGCTGATTAATCCGAAACCTCCAC   [150]
Diomedea_gibsoni               CCCACACATGCCGAAACGTACAGTACGGCTGATTAATCCGAAACCTCCAC   [150]
Fregetta_grallaria             CCCACACATGCCGAAACGTACAGTACGGCTGACTAATCCGAAACCTCCAT   [150]
Fulmarus_glacialoides          CTCATACATGCCGAAACGTACAATATGGCTGACTCATTCGAAATCTACAT   [150]
Macronectes_halli              CCCATACATGCCGAAATGTACAATATGGTTGACTCATCCGAAATCTACAT   [150]
Oceanodroma_furcata            CACACACATGCCGAAACGTGCAATACGGCTGACTAATCCGAAACATACAT   [150]
Oceanodroma_melania            CCCACACATGCCGAGACGTACAATACGGTTGACTAATCCGAAATATACAT   [150]
Oceanodroma_tethys             CACACACATGTCGAGACGTACAGTACGGCTGACTAATCCGAAACATACAT   [150]
Oceanodroma_tristrami          CACATACATGCCGAAACGTACAGTACGGTTGACTGATCCGAAACATGCAC   [150]
Pachyptila_desolata            CCCACACATGCCGAAACGTACAATACGGTTGACTAATCCGAAACCTACAT   [150]
Pachyptila_salvini             CCCACACATGCCGAAACGTACAATACGGTTGACTAATCCGAAACCTACAT   [150]
Pelecanoides_garnotii          CCCACACATGCCGAAACGTACAGTACGGTTGACTAATCCGAAATCTTCAT   [150]
Pelecanoides_magellanicus      CCCACACATGCCGAAACGTACAATACGGCTGACTAATCCGAAACCTACAT   [150]
Procellaria_parkinsoni         CTCACACATGTCGAAACGTACAATACGGCTGACTAATCCGAAATCTACAT   [150]
Pterodroma_hypoleuca           CCCACACCTGCCGAAACGTACAATACGGTTGACTAATCCGAAACCTGCAT   [150]
Puffinus_nativitatus           CCCACACATGCCGAAACGTACAATACGGTTGACTAATCCGAAACTTACAT   [150]
Puffinus_opisthomelas          CCCATACATGCCGAAACGTACAATATGGCTGACTAATCCGAAACCTACAT   [150]
Thalassarche_carteri           CCCATACATGCCGAAACGTACAGTACGGTTGATTAATCCGAAACCTTCAC   [150]
Thalassarche_eremita           CCCATACATGCCGAAACGTACAGTACGGTTGATTAATCCGAAACCTTCAC   [150]
Thalassarche_impavida          CCCACACATGCCGAAACGTACAGTACGGTTGATTAATCCGAAACCTTCAC   [150]
Thalassarche_salvini           CCCATACATGCCGAAACGTACAGTACGGTTGATTAATCCGAAACCTTCAC   [150]
Garrodia_nereis                CCCATACATGCCGAAACGTACAATACGGCTGACTAATCCGGAACCTTCAT   [150]
Hydrobates_pelagicus           CACACACATGCCGAAACGTACAATACGGCTGACTAATCCGAAACATACAT   [150]
Oceanites_oceanicus            CCCACACATGCCGGAATGTACAATACGGCTGATTAATCCGAAACCTCCAT   [150]
Halobaena_caerulea             CCCACACATGCCGAAACGTACAATACGGTTGACTAATCCGAAACCTACAT   [150]
Halocyptena_microsoma          CACACACATGTCGAGACGTACAGTACGGCTGACTAATCCGAAACATACAT   [150]
Thalassoica_antarctica         CCCATACATGTCGAAACGTACAGTATGGCTGGCTCATCCGAAATCTACAT   [150]
Larus_marinus                  CCCACACATGTCGAAACGTACAATATGGCTGACTAATCCGAAACCTCCAC   [150]
Larus_ridibundus               CCCACACATGTCGAAACGTACAATACGGCTGACTAATCCGAAACCTCCAC   [150]
Larus_novaehollandiae          CCCACACATGTCGAAACCTACAATACGGCTGACTAATCCGAAACCTCCAC   [150]
Calidris_alpina                CCCACACATGCCGAAACGTACAATACGGCTGACTACTCCGCAACCTACAT   [150]
Phalacrocorax_carbo            CCCACACCTGCCGAAACGTACAATACGGCTGACTAATCCGCAACCTACAT   [150]
Pinguinus_impennis             CCCACACATGTCGGAACGTACAATACGGTTGACTAATCCGAAACCTCCAT   [150]
Phaethon_lepturus              CCCATACATGCCGAAACGTACAGTACGGCTGACTTATCCGCAACCTACAT   [150]
Phalacrocorax_penicillatus     ??????????????????????????????????????????????????   [150]
Phalacrocorax_campbelli        ??????????????????????????????????????????????????   [150]
Phalacrocorax_capensis         ??????????????????????????????????????????????????   [150]
Phalacrocorax_onslowi          ??????????????????????????????????????????????????   [150]
Phalacrocorax_bougainvillii    ??????????????????????????????????????????????????   [150]
Phalacrocorax_capillatus       ??????????????????????????????????????????????????   [150]
Phalacrocorax_melanoleucos     ??????????????????????????????????????????????????   [150]
Phalacrocorax_purpurascens     ??????????????????????????????????????????????????   [150]
Phalacrocorax_magellanicus     ??????????????????????????????????????????????????   [150]
Phalacrocorax_varius           ??????????????????????????????????????????????????   [150]
Phalacrocorax_featherstoni     ??????????????????????????????????????????????????   [150]
Phalacrocorax_gaimardi         ??????????????????????????????????????????????????   [150]
Phalacrocorax_punctatus        ??????????????????????????????????????????????????   [150]
Phalacrocorax_chalconotus      ??????????????????????????????????????????????????   [150]
Phalacrocorax_nigrogularis     ??????????????????????????????????????????????????   [150]
Fregata_andrewsi               ??????????????????????????????????????????????????   [150]
Fregata_aquila                 ??????????????????????????????????????????????????   [150]
Fregata_ariel                  ??????????????????????????????????????????????????   [150]
Vanellus_cinereus              ??????????????????????????????????????????????????   [150]
Anhinga_rufa                   ??????????????????????????????????????????????????   [150]
Fregata_magnificens            ??????????????????????????????????????????????????   [150]
Phaethon_aethereus             ??????????????????????????????????????????????????   [150]
Stictocarbo_punctatus          ??????????????????????????????????????????????????   [150]
Pterodroma_cooki               ??????????????????????????????????????????????????   [150]
Vanellus_miles                 ??????????????????????????????????????????????????   [150]
Fregata_minor                  ??????????????????????????????????????????????????   [150]
Pterodroma_heraldica           ??????????????????????????????????????????????????   [150]
Phalacrocorax_albiventer       ??????????????????????????????????????????????????   [150]
Phalacrocorax_sulcirostris     ??????????????????????????????????????????????????   [150]
Anhinga_novaehollandiae        ??????????????????????????????????????????????????   [150]
Pluvialis_squatarola           ??????????????????????????????????????????????????   [150]
Calidris_canutus               ??????????????????????????????????????????????????   [150]
Recurvirostra_americana        ??????????????????????????????????????????????????   [150]
Calidris_melanotos             ??????????????????????????????????????????????????   [150]
Pluvialis_dominica             ??????????????????????????????????????????????????   [150]
Aphriza_virgata                ??????????????????????????????????????????????????   [150]
Arenaria_melanocephala         ??????????????????????????????????????????????????   [150]
Bartramia_longicauda           ??????????????????????????????????????????????????   [150]
Calidris_minutilla             ??????????????????????????????????????????????????   [150]
Calidris_alba                  ??????????????????????????????????????????????????   [150]
Calidris_bairdii               ??????????????????????????????????????????????????   [150]
Micropalama_himantopus         ??????????????????????????????????????????????????   [150]
Calidris_fuscicollis           ??????????????????????????????????????????????????   [150]
Calidris_mauri                 ??????????????????????????????????????????????????   [150]
Charadrius_melodus             ??????????????????????????????????????????????????   [150]
Charadrius_wilsonia            ??????????????????????????????????????????????????   [150]
Gallinago_delicata             ??????????????????????????????????????????????????   [150]
Haematopus_bachmani            ??????????????????????????????????????????????????   [150]
Limnodromus_griseus            ??????????????????????????????????????????????????   [150]
Phalaropus_fulicaria           ??????????????????????????????????????????????????   [150]
Tryngites_subruficollis        ??????????????????????????????????????????????????   [150]
Numenius_americanus            ??????????????????????????????????????????????????   [150]
Haematopus_palliatus           ??????????????????????????????????????????????????   [150]
Calidris_pusilla               ??????????????????????????????????????????????????   [150]
Sterna_eurygnatha              ??????????????????????????????????????????????????   [150]
Burhinus_superciliaris         ??????????????????????????????????????????????????   [150]
Burhinus_vermiculatus          ??????????????????????????????????????????????????   [150]
Phegornis_mitchelli            ??????????????????????????????????????????????????   [150]
Burhinus_capensis              ??????????????????????????????????????????????????   [150]
Glareola_nuchalis              ??????????????????????????????????????????????????   [150]
Burhinus_bistriatus            ??????????????????????????????????????????????????   [150]
Chionis_alba                   ??????????????????????????????????????????????????   [150]
Rhinoptilus_africanus          ??????????????????????????????????????????????????   [150]

[                                       160       170       180       190       200]
[                                       .         .         .         .         .]

Scolopax_rusticola             GCAAATGGTGCTTCCTTTTTCTTCATTTGCATCTACTTACACATCGGACG   [200]
Vanellus_vanellus              GCAAATGGAGCCTCATTCTTCTTCATTTGCATCTATCTGCACATTGGACG   [200]
Gallinago_gallinago            GCAAATGGAGCCTCATTCTTCTTCATTTGTATCTACTTTCACATCGGACG   [200]
Lymnocryptes_minimus           GCCAATGGAGCCTCATTCTTTTTCATCTGTATCTACCTCCACATTGGACG   [200]
Sterna_hirundo                 GCAAATGGGGCATCATTCTTCTTCATTTGTATCTACTTACATATTGGACG   [200]
Larus_glaucoides               GCAAACGGAGCGTCATTCTTCTTTATTTGTATTTACCTACACATCGGACG   [200]
Actophilornis_africanus        ??????????????????????????????????????????????????   [200]
Hydrophasianus_chirurgus       ??????????????????????????????????????????????????   [200]
Jacana_spinosa                 ??????????????????????????????????????????????????   [200]
Metopidius_indicus             ??????????????????????????????????????????????????   [200]
Microparra_capensis            ??????????????????????????????????????????????????   [200]
Rostratula_benghalensis        ??????????????????????????????????????????????????   [200]
Larus_glaucescens              GCAAACGGAGCGTCATTCTTCTTTATTTGTATTTACCTACACATCGGACG   [200]
Larus_schistisagus             GCAAACGGAGCGTCATTCTTCTTTATTTGTATTTACCTACACATCGGACG   [200]
Larus_cachinnans               GCAAACGGAGCATCATTCTTCTTTATTTGTATTTACCTACACATCGGACG   [200]
Larus_michahellis              GCAAACGGAGCATCATTCTTCTTTATTTGTATTTACCTACACATCGGACG   [200]
Larus_armenicus                GCAAACGGAGCATCATTCTTCTTTATTTGTATTTACCTACACATCGGACG   [200]
Larus_hyperboreus              GCAAACGGAGCGTCATTCTTCTTTATTTGTATTTACCTACACATCGGACG   [200]
Larus_fuscus                   GCAAACGGAGCATCATTCTTCTTTATTTGTATTTACCTACACATCGGACG   [200]
Larus_mongolicus               GCAAACGGAGCGTCATTCTTCTTTATTTGTATTTACCTACACATCGGACG   [200]
Larus_atricilla                GCAAACGGAGCATCATTCTTCTTTATTTGTATCTACCTACACATCGGACG   [200]
Larus_audouinii                GCAAACGGAGCATCATTCTTCTTTATTTGTATCTACCTACACATCGGACG   [200]
Larus_californicus             GCAAACGGAGCGTCATTCTTCTTTATTTGTATTTACCTACACATCGGACG   [200]
Larus_cirrocephalus            GCAAACGGAGCATCATTCTTCTTTATTTGTATTTACCTACACATCGGACG   [200]
Larus_delawarensis             GCAAACGGAGCATCATTCTTCTTTATTTGTATTTACCTACACATCGGACG   [200]
Larus_genei                    GCAAACGGAGCATCATTCTTCTTTATTTGTATCTACCTACACATCGGACG   [200]
Larus_ichthyaetus              GCAAACGGAGCATCATTCTTCTTTATTTGTATCTACCTACATATCGGCCG   [200]
Larus_livens                   GCAAACGGAGCATCATTCTTCTTTATTTGTATTTACCTACACATCGGACG   [200]
Larus_melanocephalus           GCAAACGGAGCATCATTCTTCTTTATTTGTATCTACCTACACATCGGACG   [200]
Larus_minutus                  GCAAACGGAGCATCCTTCTTCTTTATCTGTATTTACCTCCATATCGGACG   [200]
Larus_modestus                 GCAAACGGAGCATCATTCTTCTTTATTTGTATCTACCTACACATCGGACG   [200]
Larus_occidentalis             GCAAACGGAGCATCATTCTTCTTTATTTGTATTTACCTACACATCGGACG   [200]
Larus_philadelphia             GCAAACGGAGCATCATTCTTCTTTATTTGTATCTACCTACACATCGGACG   [200]
Larus_pipixcan                 GCAAACGGAGCATCATTCTTCTTTATTTGTATCTACCTACACATCGGACG   [200]
Larus_scopulinus               GCAAACGGAGCATCATTCTTCTTTATTTGTATTTACCTACACATCGGACG   [200]
Larus_serranus                 GCAAACGGAGCATCATTCTTCTTTATCTGTATTTACCTACACATCGGACG   [200]
Larus_thayeri                  GCAAACGGAGCGTCATTCTTCTTTATTTGTATTTACCTACACATCGGACG   [200]
Pagophila_eburnea              GCAAACGGAGCATCATTCTTCTTTATCTGTATCTACTTCCACATCGGACG   [200]
Sterna_maxima                  GCAAATGGAGCATCATTCTTCTTCATTTGCATCTACTTACACATTGGACG   [200]
Sterna_sandvicensis            GCAAATGGAGCATCATTCTTCTTCATTTGCATCTACTTACATATCGGACG   [200]
Gelochelidon_nilotica          GCAAATGGAGCATCATTCTTCTTTATTTGTATCTACTTACATATCGGACG   [200]
Oceanodroma_homochroa          GCAAACGGAGCCTCATTTTTCTTCATCTGTATCTACATGCACATCGGACG   [200]
Phalacrocorax_aristotelis      GCAAACGGCGCATCATTCTTCTTCATCTGCATCTACTTCCACATCGGCCG   [200]
Sterna_albifrons               GCAAACGGAGCATCATTCTTCTTCATTTGCATCTATCTACATATTGGACG   [200]
Sterna_anaethetus              GCAAACGGAGCATCATTCTTTTTCATTTGTATCTACTTACACATCGGACG   [200]
Sterna_caspia                  GCAAACGGAGCATCGTTCTTCTTTATTTGTGTCTACTTACATATTGGACG   [200]
Oceanodroma_castro             GCCAACGGAGCCTCATTCTTCTTCATCTGTATCTATATACATATCGGACG   [200]
Calonectris_diomedea           GCAAACGGAGCCTCATTCTTCTTCATCTGCATTTACCTCCACATCGGACG   [200]
Creagrus_furcatus              GCAAACGGAGCATCATTCTTCTTTATCTGTATTTACTTTCACATCGGACG   [200]
Xema_sabini                    GCAAACGGAGCATCATTCTTCTTTATCTGTATTTACTTCCACATCGGACG   [200]
Sterna_sp                      GCAAACGGAGCATCATTCTTCTTCATTTGCATCTACCTACACATTGGACG   [200]
Uria_aalge                     GCAAACGGAGCATCCTTCTTCTTCATCTGCATTTACCTCCACATCGGACG   [200]
Numenius_phaeopus              GCAAATGGAGCCTCATTCTTCTTCATCTGCATCTATCTTCACATTGGACG   [200]
Limnodromus_scolopaceus        GCTAACGGAGCCTCATTCTTTTTCATCTGCATCTACCTTCACATCGGACG   [200]
Limosa_limosa                  GCAAATGGAGCTTCATTTTTCTTCATCTGTATCTACTTTCACATCGGACG   [200]
Tringa_melanoleuca             GCAAACGGAGCCTCATTCTTCTTCATCTGCATTTACCTTCACATCGGACG   [200]
Limosa_lapponica               GCAAACGGAGCTTCATTTTTCTTCATCTGTATTTACCTCCACATCGGACG   [200]
Tringa_flavipes                GCAAACGGAGCATCATTCTTTTTCATCTGCATCTACCTTCACATCGGACG   [200]
Limosa_fedoa                   GCAAACGGAGCCTCATTTTTCTTCATTTGTATCTACCTCCACATCGGACG   [200]
Limosa_haemastica              GCAAACGGAGCCTCATTTTTCTTCATCTGTATCTACCTCCACATCGGACG   [200]
Calidris_tenuirostris          GCAAACGGAGCCTCATTCTTCTTCATCTGCATCTACCTCCACATTGGACG   [200]
Charadrius_mongolus            GCAAACGGAGCCTCATTCTTCTTCATCTGCATCTACTTGCACATTGGACG   [200]
Numenius_madagascariensis      GCAAACGGAGCCTCATTCTTCTTCATCTGCATCTACCTCCATATTGGACG   [200]
Tringa_glareola                GCAAACGGAGCTTCATTTTTCTTCATTTGCATTTATCTTCACATCGGACG   [200]
Tringa_nebularia               GCAAACGGAGCCTCATTTTTCTTCATCTGTATCTACCTTCACATCGGACG   [200]
Tringa_totanus                 GCAAACGGAGCTTCATTTTTCTTCATTTGCATCTACCTCCACATCGGACG   [200]
Recurvirostra_avosetta         GCAAACGGAGCCTCATTCTTCTTCATCTGCATCTACCTGCACATCGGACG   [200]
Xenus_cinereus                 GCAAACGGAGCCTCGTTCTTCTTCATCTGCATTTACCTTCACATCGGACG   [200]
Larus_crassirostris            GCAAACGGAGCATCATTCTTCTTTATTTGTATCTACCTACACATCGGACG   [200]
Larus_argentatus               GCAAACGGAGCATCATTCTTCTTTATTTGTATTTACCTACACATCGGACG   [200]
Haematopus_ater                GCAAACGGAGCCTCATTCTTCTTCATCTGCATTTACCTACACATCGGACG   [200]
Diomedea_dabbenena             GCAAACGGAGCATCATTCTTCTTCATCTGCATCTACCTTCACATCGGCCG   [200]
Sterna_antillarum              GCAAACGGAGCATCATTCTTTTTCATCTGCATCTATCTACATATTGGACG   [200]
Calidris_ptilocnemis           GCAAACGGAGCCTCATTCTTTTTCATCTGCATTTACTTCCACATCGGACG   [200]
Calidris_ferruginea            GCAAACGGAGCATCATTCTTTTTTATCTGCATTTACCTCCACATTGGACG   [200]
Sula_granti                    ??????????????????????????????????????????????????   [200]
Burhinus_magnirostris          GCAAACGGAGCCTCATTCTTCTTCATCTGTATCTACCTGCATATCGGACG   [200]
Phalaropus_tricolor            GCAAATGGAGCCTCATTCTTCTTCATTTGTATCTACTTTCACATCGGACG   [200]
Cursorius_temminckii           GCAAACGGAGCATCATTCTTCTTCATTTGCATTTACCTCCACATCGGACG   [200]
Chionis_minor                  GCAAACGGAGCCTCATTCTTCTTTATCTGCATTTACCTACACATTGGACG   [200]
Rynchops_niger                 GCAAATGGAGCATCACTCTTCTTCATTTGCATCTACTTACACATTGGACG   [200]
Sterna_hirundinacea            GCAAATGGAGCATCATTCTTCTTCATTTGTATCTACTTACATATCGGACG   [200]
Pedionomus_torquatus           GCAAACGGAGCCTCCTTTTTCTTCATTTGCATCTACCTCCACATCGGACG   [200]
Nycticryphes_semicollaris      GCAAACGGAGCCTCCTTCTTCTTCATTTGCATTTACCTACATATCGGACG   [200]
Pluvianellus_socialis          GCAAACGGAGCTTCATTCTTCTTCATCTGCATCTACCTACACATCGGACG   [200]
Himantopus_mexicanus           GCAAACGGAGCCTCATTCTTCTTCATCTGCATTTACCTGCACATCGGACG   [200]
Catharacta_sp                  GCAAATGGAGCCTCATTTTTCTTCATCTGCATCTACCTACACATCGGACG   [200]
Burhinus_senegalensis          GCAAACGGAGCCTCACTCTTCTTCATCTGCATCTACCTACACATCGGACG   [200]
Puffinus_tunneyi               GCAAACGGTGCCTCATTCTTCTTCATCTGTATTTACCTACACATCGGACG   [200]
Puffinus_kermadecensis         GCAAACGGTGCCTCATTCTTCTTCATCTGTATTTACCTACACATCGGACG   [200]
Puffinus_elegans               GCAAACGGTGCCTCATTCTTCTTCATCTGTATTTACCTACACATCGGACG   [200]
Puffinus_boydi                 GCAAACGGCGCCTCATTCTTCTTCATCTGTATTTACCTACACATCGGACG   [200]
Puffinus_myrtae                GCCAACGGCGCCTCATTCTTCTTCATCTGTATTTACCTACACATCGGACG   [200]
Puffinus_loyemilleri           GCAAACGGCGCCTCATTCTTCTTCATCTGTATTTACCTACACATCGGACG   [200]
Puffinus_dichrous              GCAAACGGCGCCTCATTCTTCTTCATCTGCATTTACCTACACATCGGACG   [200]
Puffinus_polynesiae            GCAAACGGCGCCTCATTCTTCTTCATCTGCATTTACCTACACATCGGACG   [200]
Puffinus_nicolae               GCAAACGGCGCCTCATTCTTCTTCATCTGCATTTACCTACACATCGGACG   [200]
Puffinus_colstoni              GCAAACGGCGCCTCATTCTTCTTCATCTGCATTTACCTACACATCGGACG   [200]
Puffinus_bailloni              GCAAACGGCGCCTCATTCTTCTTCATCTGCATTTACCTACACATCGGACG   [200]
Puffinus_persicus              GCAAACGGCGCCTCATTCTTCTTCATCTGCATTTACCTGCACATCGGACG   [200]
Puffinus_subalaris             GCAAACGGAGCCTCGTTCTTCTTCATCTGTATTTATCTACACATCGGGCG   [200]
Puffinus_newelli               GCCAACGGCGCCTCATTCTTCTTCATCTGTATTTACCTCCACATCGGACG   [200]
Puffinus_temptator             GCAAACGGCGCCTCATTCTTCTTCATCTGCATTTACCTGCACATCGGACG   [200]
Phalaropus_lobatus             GCAAATGGAGCCTCATTCTTCTTCATCTGCATTTACTTCCACATTGGACG   [200]
Larus_smithsonianus            GCAAACGGAGCGTCATTCTTCTTTATTTGTATTTACCTACACATCGGACG   [200]
Tringa_ochropus                GCAAATGGAGCATCATTCTTCTTTATCTGCATTTACCTCCATATCGGACG   [200]
Tringa_erythropus              GCAAATGGAGCCTCATTTTTCTTCATCTGCATCTACCTCCACATCGGACG   [200]
Chlidonias_niger               GCAAACGGAGCATCATTCTTCTTCATTTGTATCTACTTACATATTGGACG   [200]
Sterna_paradisaea              GCAAATGGAGCATCATTCTTCTTCATTTGCATCTACTTACATATCGGACG   [200]
Tringa_solitaria               GCAAATGGAGCCTCATTTTTCTTCATCTGCATCTACCTTCACATCGGACG   [200]
Larus_bulleri                  GCAAACGGAGCATCATTCTTCTTTATTTGTATTTACCTACACATCGGACG   [200]
Larus_canus                    GCAAACGGAGCATCATTCTTCTTTATTTGTATCTACCTACACATCGGACG   [200]
Calidris_maritima              GCAAACGGAGCCTCATTCTTTTTCATCTGCATTTACTTCCATATCGGACG   [200]
Aethia_cristatella             GCAAACGGAGCATCCTTCTTCTTCATTTGTATCTACCTCCACATCGGACG   [200]
Aethia_pusilla                 GCAAACGGAGCATCCTTCTTTTTCATCTGCATTTACCTCCACATCGGACG   [200]
Aethia_pygmaea                 GCAAACGGAGCATCCTTCTTTTTCATCTGTATCTACCTACACATTGGACG   [200]
Alca_torda                     GCAAACGGAGCATCCTTCTTCTTCATCTGTATCTACCTCCACATTGGACG   [200]
Alle_alle                      GCAAACGGAGCATCCTTCTTCTTCATCTGCATCTATCTCCACATCGGACG   [200]
Brachyramphus_brevirostris     GCAAACGGAGCATCATTCTTCTTCATCTGCATCTACCTCCATATCGGACG   [200]
Brachyramphus_marmoratus       GCCAACGGAGCATCATTCTTCTTCATCTGTATTTACCTCCACATCGGACG   [200]
Cepphus_columba                GCAAACGGAGCATCATTCTTCTTCATCTGCATCTATCTCCATATTGGACG   [200]
Cepphus_grylle                 GCAAACGGAGCATCATTCTTCTTCATCTGCATCTACCTCCACATTGGACG   [200]
Cyclorrhynchus_psittacula      GCAAATGGAGCATCCTTCTTTTTCATCTGCATTTACCTCCACATCGGACG   [200]
Fratercula_arctica             GCAAACGGAGCATCATTTTTCTTCATCTGCATCTACCTCCACATTGGACG   [200]
Larus_hartlaubii               GCAAACGGAGCATCATTCTTCTTTATTTGTATTTACCTACACATCGGACG   [200]
Larus_maculipennis             GCAAACGGAGCATCATTCTTCTTTATTTGTATTTACCTACACATCGGACG   [200]
Fratercula_corniculata         GCAAACGGAGCATCATTTTTCTTCATCTGCATCTACCTCCACATCGGACG   [200]
Ptychoramphus_aleuticus        GCAAACGGAGCATCCTTCTTCTTCATCTGTATTTACCTCCACATTGGGCG   [200]
Synthliboramphus_antiquus      GCAAACGGAGCATCATTCTTCTTCATCTGCATCTACCTCCACATCGGACG   [200]
Synthliboramphus_hypoleucus    GCAAACGGAGCATCATTCTTCTTCATCTGCATTTACCTCCACATCGGACG   [200]
Synthliboramphus_wumizusume    GCAAACGGAGCATCATTCTTCTTCATCTGCATCTACCTCCACATCGGACG   [200]
Uria_lomvia                    GCAAACGGAGCATCCTTCTTCTTCATCTGCATTTACCTCCACATTGGACG   [200]
Sterna_dougallii               GCAAACGGAGCATCATTTTTCTTCATTTGTATCTACTTACATATCGGACG   [200]
Anous_stolidus                 GCANANGGNNCNTNTTTATTNNNCATATGNATCTACCTACACATNGGNNN   [200]
Anous_tenuirostris             GCAAANGGGGCATCCTTCTTCTTCATNTGTATCTACCTACATATTGGACG   [200]
Chlidonias_hybridus            GCAAACGGAGCATCATTCTTCTTCATCTGCATCTACTTACATATTGGACG   [200]
Chlidonias_leucopterus         GCAAACGGAGCATCATTCTTCTTCATTTGTATCTACCTACATATTGGACG   [200]
Gygis_alba                     GCAAACGGCGCATCTTTCTTCTTCATCTGTATCTACCTACATATCGGACG   [200]
Larosterna_inca                GCAAACGGAGCATCATTCTTCTTCATTTGTATCTACTTACACATCGGACG   [200]
Phaetusa_simplex               GCAAACGGAGCATCATTCTTTTTCATCTGTATCTACTTACACATTGGACG   [200]
Sterna_albostriata             GCAAACGGAGCATCCTTCTTCTTCATTTGTATCTATTTACATATTGGACG   [200]
Sterna_bengalensis             GCAAATGGAGCATCATTCTTCTTCATTTGCATCTACTTACATATCGGACG   [200]
Sterna_bergii                  GCAAATGGAGCATCATTCTTCTTCATTTGCATCTACTTACATATCGGACG   [200]
Sterna_elegans                 GCAAACGGAGCATCATTCTTCTTCATTTGCATCTACTTACATATCGGACG   [200]
Sterna_forsteri                GCAAACGGAGCATCATTCTTCTTCATTTGCATCTACTTACATATCGGGCG   [200]
Sterna_lunata                  GCAAACGGAGCATCATTCTTCTTCATTTGTATCTACCTACACATCGGACG   [200]
Sterna_nereis                  GCAAACGGAGCATCATTCTTCTTCATTTGCATCTATCTACACATTGGACG   [200]
Sterna_nilotica                GCAAATGGAGCATCATTCTTCTTTATTTGTATCTACTTACATATCGGACG   [200]
Sterna_striata                 GCAAACGGAGCATCATTTTTCTTCATTTGTATCTACTTACATATCGGACG   [200]
Sterna_sumatrana               GCAAACGGAGCATCATTTTTCTTCATTTGTATCTACTTACATATCGGACG   [200]
Sterna_supercilliaris          GCAAACGGAGCATCATTCTTCTTCATTTGCATCTACCTACACATTGGACG   [200]
Sterna_trudeaui                GCAAACGGAGCATCATTCTTCTTCATTTGCATCTACTTACATATCGGACG   [200]
Sterna_vittata                 GCAAATGGAGCATCATTCTTCTTCATTTGTATCTACTTACATGTCGGACG   [200]
Sterna_aleutica                GCAAACGGAGCATCATTCTTTTTCATTTGTATCTACTTACATATCGGACG   [200]
Anous_minutus                  GCAAATGGGGCATCCTTCTTCTTCATCTGTATCTACCTACACATTGGACG   [200]
Phoebastria_nihonus            GCAAACGGAGCATCATTCTTCTTCATCTGCATCTATCTTCACATCGGCCG   [200]
Fulmarus_glacialis             GCAAACGGAGCCTCATTCTTTTTCATCTGCATTTACCTACATATTGGGCG   [200]
Pelecanus_conspicillatus       GCAAATGGAGCCTCCTTCTTCTTTATCTGCATCTACCTTCACATTGGACG   [200]
Haematopus_ostralegus          GCAAACGGAGCCTCATTCTTCTTCATCTGCATCTACCTACACATCGGACG   [200]
Numenius_arquata               GCAAACGGAGCCTCATTCTTCTTCATCTGCATCTACTTCCATATTGGACG   [200]
Larus_hemprichii               GCAAACGGAGCATCATTCTTCTTTATTTGTATCTACCTACACATCGGACG   [200]
Actitis_hypoleucos             GCAAACGGAGCTTCATTTTTCTTCATTTGCATCTACCTACACATCGGACG   [200]
Actitis_macularius             GCAAACGGAGCTTCATTCTTCTTCATCTGCATCTACCTACATATCGGACG   [200]
Tringa_stagnatilis             GCAAACGGAGCTTCATTCTTCTTCATCTGCATTTATCTCCACATCGGCCG   [200]
Heteroscelus_incanus           GCAAACGGAGCATCATTTTTCTTCATTTGTATCTACCTACACATTGGACG   [200]
Heteroscelus_brevipes          GCAAACGGAGCCTCATTTTTCTTCATTTGCATCTACCTTCACATTGGACG   [200]
Catoptrophorus_semipalmatus    GCAAACGGAGCCTCATTCTTCTTCATCTGCATTTACCTTCACATTGGACG   [200]
Rhodostethia_rosea             GCAAACGGAGCATCATTCTTCTTTATTTGTATCTACCTCCATATCGGACG   [200]
Leucophaeus_scoresbii          GCAAACGGAGCATCATTCTTCTTTATTTGTATCTACCTACACATCGGACG   [200]
Larus_pacificus                GCAAACGGAGCATCATTCTTCTTTATTTGTATCTACCTGCACATCGGACG   [200]
Larus_belcheri                 GCAAACGGAGCATCATTCTTCTTTATCTGTATCTACCTACACATCGGACG   [200]
Larus_atlanticus               GCAAACGGAGCATCATTCTTCTTTATCTGTATCTACCTACACATCGGACG   [200]
Larus_leucophthalmus           GCAAACGGAGCATCATTCTTCTTTATTTGTATCTACCTACACATCGGACG   [200]
Larus_brunnicephalus           GCAAACGGAGCATCATTCTTCTTTATTTGTATTTACCTACACATCGGACG   [200]
Larus_saundersi                GCAAATGGAGCATCATTCTTCTTTATCTGTATCTACCTCCACATCGGACG   [200]
Larus_relictus                 GCAAACGGAGCGTCATTCTTCTTTATCTGTATCTACCTACACATCGGACG   [200]
Larus_fuliginosus              GCAAACGGAGCATCATTCTTCTTTATTTGTGTCTACCTACACATCGGACG   [200]
Pelecanus_erythrorhynchos      GCAAACGGAGCCTCCTTCTTCTTTATTTGCATCTATCTACATATCGGACG   [200]
Pelecanus_onocrotalus          GCAAACGGAGCCTCCTTCTTCTTTATCTGCATCTACCTACACATCGGACG   [200]
Larus_dominicanus              GCAAACGGAGCATCATTCTTCTTTATTTGTATTTACCTACACATCGGACG   [200]
Pelecanus_occidentalis         GCAAACGGAGCCTCCTTCTTCTTTATCTGCATCTACCTGCACATTGGACG   [200]
Calonectris_edwarsii           GCAAACGGAGCCTCATTCTTCTTCATCTGCATTTACCTCCACATCGGACG   [200]
Phalacrocorax_brasilianus      GCAAACGGCGCATCATTCTTCTTCATCTGCATTTACTTCCACATTGGTCG   [199]
Puffinus_gravis                GCAAACGGAGCCTCATTCTTTTTCATCTGTATTTATCTCCACATCGGACG   [200]
Puffinus_griseus               GCAAACGGAGCCTCATTCTTTTTCATCTGTATTTATCTCCATATTGGACG   [200]
Puffinus_huttoni               GCAAACGGAGCCTCATTCTTCTTCATCTGCATTTACTTACACATCGGACG   [200]
Daption_capense                GCAAACGGAGCCTCATTCTTTTTCATCTGCATTTACCTTCATATCGGACG   [200]
Macronectes_giganteus          GCAAATGGAGCCTCATTTTTTTTCATCTGCATTTACCTACACATTGGACG   [200]
Pachyptila_turtur              GCAAACGGAGCCTCATTCTTCTTCATCTGCATCTACTTCCACATTGGACG   [200]
Pachyptila_vittata             GCAAACGGAGCCTCATTCTTCTTCATCTGCATCTACTTCCACATTGGACG   [200]
Procellaria_westlandica        GCAAATGGAGCCTCATTCTTCTTCATCTGTATCTACCTTCACATTGGACG   [200]
Pterodroma_brevirostris        GCAAACGGAGCCTCATTCTTCTTTATCTGTATTTACTTACACATCGGACG   [200]
Pterodroma_inexpectata         GCAAACGGAGCCTCATTCTTCTTCATTTGTATCTACCTACACATCGGACG   [200]
Diomedea_epomophora            GCAAACGGAGCATCATTCTTCTTCATCTGCATCTATCTCCACATCGGCCG   [200]
Fregetta_tropica               GCAAACGGAGCCTCATTCTTCTTCATCTGCATTTACCTACACATCGGACG   [200]
Pelagodroma_marina             GCAAACGGAGCCTCATTCTTCTTCATTTGTATCTACTTACACATCGGACG   [200]
Pelecanoides_georgicus         GCAAATGGAGCATCATTCTTTTTCATTTGCATTTACCTGCACATCGGACG   [200]
Pelecanoides_urinatrix         GCAAACGGAGCATCATTCTTTTTCATCTGTATCTACCTACACATTGGACG   [200]
Sula_nebouxii                  ??????????????????????????????????????????????????   [200]
Morus_bassanus                 GCAAACGGAGCATCCTTCTTCTTCATCTGTATCTACCTACATATCGGACG   [200]
Fregata_sp                     GCAAATGGTGCCTCACTCTTCTTCATCTGCATTTACCTCCACATCGGACG   [200]
Stercorarius_maccormicki       GCAAATGGAGCCTCATTTTTCTTCATCTGCATCTACCTACACATCGGACG   [200]
Stercorarius_sp                GCAAATGGAGCCTCATTTTTCTTCATCTGCATCTACCTACACATCGGACG   [200]
Synthliboramphus_craveri       GCAAACGGAGCATCATTCTTCTTCATCTGCATTTACCTCCACATCGGACG   [200]
Cepphus_carbo                  GCAAACGGAGCATCATTCTTCTTCATCTGCATCTATCTCCACATCGGACG   [200]
Fratercula_cirrhata            GCAAACGGAGCATCATTTTTCTTCATCTGTATCTATCTCCACATTGGACG   [200]
Glareola_pratincola            GCAAACGGAGCATCATTCTTCTTCATCTGTATCTACTTGCACATTGGACG   [200]
Procellaria_cinerea            GCAAATGGAGCCTCATTCTTCTTCATCTGTATTTACCTTCACATTGGACG   [200]
Phoebetria_fusca               GCAAACGGAGCATCATTCTTTTTCATCTGCATCTACCTCCACATCGGTCG   [200]
Phoebetria_palpebrata          GCAAACGGAGCATCATTCTTCTTCATCTGCATCTACCTCCACATCGGTCG   [200]
Thalassarche_bulleri           GCAAACGGAGCATCATTCTTCTTCATCTGTATCTACCTTCACATCGGCCG   [200]
Diomedea_exulans               GCAAACGGAGCATCATTCTTCTTCATCTGCATCTACCTTCACATCGGCCG   [200]
Diomedea_amsterdamensis        GCAAACGGAGCATCATTCTTCTTCATCTGCATCTACCTTCACATCGGCCG   [200]
Puffinus_lherminieri           GCAAACGGCGCCTCATTCTTCTTCATCTGTATTTACCTACACATCGGACG   [200]
Puffinus_atrodorsalis          GCAAACGGCGCCTCATTCTTCTTCATCTGCATTTACCTACACATCGGACG   [200]
Puffinus_assimilis             GCAAACGGTGCCTCATTCTTCTTCATCTGTATTTACCTACACATCGGACG   [200]
Puffinus_baroli                GCAAACGGCGCCTCATTCTTCTTCATCTGTATTTACCTACACATCGGACG   [200]
Puffinus_haurakiensis          GCAAATGGCGCCTCATTCTTCTTCATCTGTATTTACCTACACATCGGACG   [200]
Puffinus_auricularis           GCCAACGGCGCCTCATTCTTCTTCATCTGTATTTACCTCCACATCGGACG   [200]
Puffinus_bulleri               GCAAACGGAGCCTCATTCTTTTTCATCTGCATTTATCTCCACATTGGACG   [200]
Puffinus_carneipes             GCAAACGGAGCCTCATTCTTTTTCATCTGTATTTATCTCCACATTGGACG   [200]
Puffinus_creatopus             GCAAACGGAGCCTCATTCTTTTTCATCTGTATTTATCTCCACATTGGACG   [200]
Puffinus_gavia                 GCAAACGGAGCCTCATTCTTCTTCATCTGCATTTACCTACACATCGGACG   [200]
Puffinus_mauretanicus          GCAAACGGCGCCTCATTCTTCTTCATCTGTATTTACCTACACATCGGACG   [200]
Puffinus_nativitatis           GCAAACGGAGCCTCCTTCTTCTTCATCTGTATCTACCTACACATCGGACG   [200]
Puffinus_pacificus             GCAAATGGAGCCTCATTCTTTTTCATCTGCATTTATCTCCACATTGGACG   [200]
Puffinus_tenuirostris          GCAAACGGAGCCTCATTCTTTTTCATCTGTATTTATCTCCACATTGGACG   [200]
Puffinus_yelkouan              GCAAACGGCGCCTCATTCTTCTTCATCTGTATTTACCTACACATCGGACG   [200]
Puffinus_puffinus              GCAAACGGTGCCTCATTCTTCTTCATCTGTATTTACCTGCACATCGGACG   [200]
Charadrius_alexandrinus        GCAAACGGAGCCTCATTCTTCTTCATCTGTATCTACCTACACATCGGACG   [200]
Charadrius_australis           GCAAACGGAGCTTCATTCTTCTTCATCTGCATCTACCTACACATTGGNCG   [200]
Charadrius_bicinctus           ??????????????????????????????????????????????????   [200]
Charadrius_collaris            GCAAACGGAGCCTCATTCTTNTTCATTTGTATCTACCTACACATCGGACG   [200]
Charadrius_falklandicus        GCAAACGGAGCCTCATTCTTNNNCATCTGCATTTACTTGCATATGGGACG   [200]
Charadrius_modestus            GCAAACGGAGCTTCATTCTTCTTCATTTGCATCTACCTTCACATCGGGCG   [200]
Charadrius_montanus            GCAAACGGAGCCTCATTCTTCTTCATCTGTATCTACCTGCACATCGGACG   [200]
Charadrius_ruficapillus        GCAAACGGAGCCTCATTCTTCTTCATCTGTATCTACCTACATATGGGACG   [200]
Charadrius_semipalmatus        GCAAACGGAGCATCATTCTTCTTCATCTGCATTTACCTCCACATCGGTCG   [200]
Charadrius_veredus             GCAGACGGAGCCTCATTCTTCTTCATCTGCATCTNCCTACACATCGGACG   [200]
Charadrius_vociferus           GCAAACGGAGCATCATTCTTCTTCATCTGCATTTACCTCCACATTGGGCG   [200]
Vanellus_chilensis             GCAAACGGAGCCTCATTCTTCNNCTTCTGCATCTACTTACACATGGGACG   [200]
Elseyornis_melanops            GCAAACGGTGCATCATTCTTTTTCATCTGCATTTATCTCCACATCGGACG   [200]
Oreopholus_ruficollis          GCAAACGGTGCCTCATTCTTCTTCATCTGCATTTACCTGCACATCGGACG   [200]
Thinornis_rubricollis          GCAAACGGAGCATCATTCTTCTTCATCTGCATCTATCTTCACATCGGACG   [200]
Pterodroma_baraui              GCAAATGGAGCCTCATTTTTCTTCATTTGCATCTACCTGCACATTGGACG   [200]
Pterodroma_nigripennis         GCAAACGGAGCCTCATTTTTCTTCATTTGTATCTACCTACATATCGGACG   [200]
Bulweria_bulwerii              GCAAACGGAGCCTCATTCTTCTTCATCTGCATCTACTTCCACATTGGACG   [200]
Oceanodroma_leucorhoa          GCAAACGGAGCCTCATTTTTCTTCATTTGTATCTATATACATATCGGGCG   [200]
Pagodroma_nivea                GCAAACGGAGCCTCATTCTTTTTCATCTGTATTTACCTACATATTGGACG   [200]
Pseudobulweria_aterrima        GCAAACGGAGCCTCATTCTTCTTCATTTGTATCTACCTCCACATTGGACG   [200]
Pseudobulweria_rostrata        GCAAACGGAGCCTCATTTTTCTTCATTTGCATCTACCTCCACATTGGACG   [200]
Lugensa_brevirostris           GCAAACGGAGCCTCATTCTTCTTTATCTGTATTTACTTACACATCGGACG   [200]
Procellaria_aequinoctialis     GCAAATGGAGCCTCATTCTTCTTCATCTGTATTTACCTTCACATTGGACG   [200]
Pterodroma_axillaris           GCAAATGGAGCCTCGTTCTTCTTCATCTGTATCTACCTACACATCGGACG   [200]
Pterodroma_cahow               GCAAACGGAGCCTCATTCTTCTTCATTTGTATCTACCTACATATCGGACG   [200]
Pterodroma_cookii              GCAAATGGAGCCTCATTCTTCTTCATTTGTATCTATCTACACATCGGACG   [200]
Pterodroma_deserta             GCAAACGGAGCCTCATTCTTCTTCATTTGTATCTACCTACATATCGGACG   [200]
Pterodroma_externa             GCAAATGGAGCCTCATTCTTCTTCATTTGCATCTACCTGCACATCGGACG   [200]
Pterodroma_hasitata            GCAAACGGAGCCTCATTCTTCTTCATTTGTATCTACCTACATATCGGACG   [200]
Pterodroma_incerta             GCAAACGGAGCCTCATTCTTCTTCATTTGTATTTACCTACACATCGGACG   [200]
Pterodroma_lessonii            GCAAACGGAGCCTCATTCTTCTTCATTTGTATCTACCTACATATCGGACG   [200]
Pterodroma_longirostris        GCAAATGGAGCCTCCTTCTTCTTCATTTGTATCTACCTTCACATTGGACG   [200]
Pterodroma_macroptera          GCAAACGGAGCCTCATTCTTCTTCATTTGTATCTACCTACATATCGGACG   [200]
Pterodroma_magentae            GCAAACGGAGCCTCATTCTTCTTCATTTGTATCTACCTACATATCGGACG   [200]
Pterodroma_mollis              ??????????????????????????????????????????????????   [200]
Pterodroma_neglecta            GCAAACGGAGCCTCATTTTTCTTCATTTGCATCTACCTGCACATTGGACG   [200]
Pterodroma_phaeopygia          GCAAATGGAGCCTCATTTTTCTTCATTTGCATCTACCTACACATCGGACG   [200]
Pterodroma_solandri            GCAAATGGAGCCTCATTCTTCTTCATTTGTATCTACCTACACATCGGACG   [200]
Pterodroma_madeira             ??????????????????????????????????????????????????   [200]
Diomedea_immutabilis           GCAAACGGAGCATCATTCTTCTTCATCTGCATCTATCTCCACATCGGCCG   [200]
Phoebastria_nigripes           GCAAACGGAGCATCATTCTTCTTCATCTGCATCTATCTTCACATCGGCCG   [200]
Phoebastria_irrorata           GCAAACGGAGCATCATTCTTCTTCATCTGCATCTATCTTCACATCGGCCG   [200]
Diomedea_albatrus              GCAAACGGAGCATCATTCTTCTTCATCTGCATTTATCTTCACATCGGCCG   [200]
Diomedea_chrysostoma           GCAAACGGAGCATCATTCTTCTTCATCTGTATCTACCTTCACATCGGCCG   [200]
Diomedea_melanophris           GCAAACGGAGCATCATTCTTCTTCATCTGTATCTACCTTCACATCGGCCG   [200]
Thalassarche_chlororhynchos    GCAAACGGAGCATCATTTTTCTTCATCTGTATCTACCTTCACATCGGCCG   [200]
Thalassarche_cauta             GCAAACGGAGCATCATTCTTCTTCATCTGCATCTACCTTCACATCGGCCG   [200]
Thalassarche_melanophris       GCAAACGGAGCATCATTCTTCTTCATCTGTATCTACCTTCACATCGGCCG   [200]
Catharacta_antarctica          GCAAATGGAGCCTCATTTTTCTTCATCTGCATCTACCTACACATCGGACG   [200]
Catharacta_chilensis           GCAAATGGAGCCTCATTTTTCTTCATCTGCATCTACCTACACATCGGACG   [200]
Catharacta_hamiltoni           GCAAATGGAGCCTCATTTTTCTTCATCTGCATCTACCTACACATCGGACG   [200]
Catharacta_lonnbergi           GCAAATGGAGCCTCATTTTTCTTCATCTGCATCTACCTACACATCGGACG   [200]
Catharacta_maccormicki         GCAAATGGAGCCTCATTTTTCTTCATCTGCATCTACCTACACATCGGACG   [200]
Catharacta_skua                GCAAACGGAGCCTCATTTTTCTTCATCTGTATCTACCTACACATCGGACG   [200]
Stercorarius_longicaudus       GCAAACGGAGCCTCATTCTTCTTCATCTGCATCTACCTGCACATTGGACG   [200]
Stercorarius_parasiticus       GCAAACGGAGCCTCATTCTTCTTCATCTGCATCTACCTGCACATTGGACG   [200]
Stercorarius_pomarinus         GCAAACGGAGCCTCATTTTTCTTCATCTGTATCTACCTACACATCGGACG   [200]
Irediparra_gallinacea          ??????????????????????????????????????????????????   [200]
Jacana_jacana                  GCAAACGGAGCCTCATTCTTTTTCATCTGCATCTACCTACACATCGGACG   [200]
Arenaria_interpres             GCAAACGGAGCTTCATTCTTCTTTATCTGCATTTACCTCCACATCGGACG   [200]
Anhinga_anhinga                GCAAACGGAGCCTCCTTCTTCTTTATCTGCATCTACCTGCATATCGGACG   [200]
Sula_dactylatra                ??????????????????????????????????????????????????   [200]
Phalacrocorax_auritus          GCAAACGGCGCATCATTCTTCTTCATCTGCATTTATTTCCACATTGGCCG   [199]
Phalacrocorax_pelagicus        GCAAACGGCGCATCATTCTTCTTCATCTGTATCTACTTTCACATTGGGCT   [199]
Phalacrocorax_urile            GCAAACGGCGCATCATTCTTCTTCATCTGCATCTACTTTCACATTGGCCT   [199]
Scolopax_minor                 GCAAACGGTGCCTCCTTCTTCTTTATCTGTATTTACCTACACATTGGACG   [200]
Larus_heermanni                GCAAACGGAGCATCATTCTTCTTTATTTGTATTTACCTACACATCGGACG   [200]
Phaethon_rubricauda            GCAAACGGAGCCTCCCTTTTCTTCATCTGCATCTACCTACACATTGGGCG   [200]
Morus_capensis                 ??????????????????????????????????????????????????   [200]
Morus_serrator                 ??????????????????????????????????????????????????   [200]
Papasula_abbotti               ??????????????????????????????????????????????????   [200]
Sula_leucogaster               ??????????????????????????????????????????????????   [200]
Sula_sula                      ??????????????????????????????????????????????????   [200]
Sula_variegata                 ??????????????????????????????????????????????????   [200]
Cerorhinca_monocerata          GCAAACGGAGCATCATTTTTCTTCATCTGCATCTACCTCCACATTGGACG   [200]
Sterna_fuscata                 GCAAACGGAGCATCATTCTTCTTCATTTGCATCTACTTACATATTGGACG   [200]
Rissa_brevirostris             GCAAACGGAGCATCATTCTTCTTCATCTGTATCTACTTCCACATCCGACG   [200]
Rissa_tridactyla               GCAAACGGAGCATCATTCTTCTTTATCTGTATCTACTTACACATTGGACG   [200]
Calonectris_leucomelas         GCAAACGGAGCCTCATTCTTCTTCATCTGCATTTACCTCCACATCGGACG   [200]
Diomedea_antipodensis          GCAAACGGAGCATCATTCTTCTTCATCTGCATCTACCTTCACATCGGCCG   [200]
Diomedea_chionoptera           GCAAACGGAGCATCATTCTTCTTCATCTGCATCTACCTTCACATCGGCCG   [200]
Diomedea_gibsoni               GCAAACGGAGCATCATTCTTCTTCATCTGCATCTACCTTCACATCGGCCG   [200]
Fregetta_grallaria             GCAAACGGAGCCTCATTTTTCTTCATCTGCATCTACCTACACATCGGACG   [200]
Fulmarus_glacialoides          GCAAACGGAGCCTCATTCTTTTTCATCTGCATTTACCTACATATTGGACG   [200]
Macronectes_halli              GCAAATGGAGCCTCATTCTTTTTCATCTGCATTTACCTACATATTGGACG   [200]
Oceanodroma_furcata            GCAAACGGAGCCTCATTTTTTTTCATTTGCATTTACATACATATCGGACG   [200]
Oceanodroma_melania            GCAAACGGAGCATCATTCTTTTTCATCTGTGTCTACCTGCATATCGGACG   [200]
Oceanodroma_tethys             GCAAATGGAGCATCATTCTTCTTCATCTGTATCTACTTACACATCGGACG   [200]
Oceanodroma_tristrami          GCAAACGGAGCCTCATTTTTCTTCATCTGCATTTACATACATATCGGACG   [200]
Pachyptila_desolata            GCAAACGGAGCCTCATTCTTCTTCATCTGTATCTACTTCCACATTGGACG   [200]
Pachyptila_salvini             GCAAACGGAGCCTCATTCTTCTTCATCTGTATCTACTTCCACATTGGACG   [200]
Pelecanoides_garnotii          GCAAACGGAGCATCATTCTTTTTCATCTGCATCTACCTACATATTGGACG   [200]
Pelecanoides_magellanicus      GCCAACGGAGCATCATTCTTTTTCATTTGCATTTACCTACACATCGGACG   [200]
Procellaria_parkinsoni         GCAAATGGAGCCTCATTCTTCTTCATCTGTATTTACCTCCACATCGGACG   [200]
Pterodroma_hypoleuca           GCAAACGGAGCCTCATTCTTCTTCATTTGTATCTACCTACACATCGGACG   [200]
Puffinus_nativitatus           GCAAACGGAGCCTCCTTCTTCTTCATCTGTATCTACCTACACATCGGACG   [200]
Puffinus_opisthomelas          GCAAACGGTGCCTCATTCTTCTTCATCTGTATTTACCTACACATCGGACG   [200]
Thalassarche_carteri           GCAAACGGAGCATCATTTTTCTTCATCTGTATCTACCTTCACATCGGCCG   [200]
Thalassarche_eremita           GCAAACGGAGCATCATTCTTCTTCATCTGTATCTACCTTCACATCGGCCG   [200]
Thalassarche_impavida          GCAAACGGAGCATCATTCTTCTTCATCTGTATCTACCTTCACATCGGCCG   [200]
Thalassarche_salvini           GCAAACGGAGCATCATTCTTCTTCATCTGTATCTACCTTCACATCGGCCG   [200]
Garrodia_nereis                GCAAATGGAGCCTCATTCTTCTTCATCTGCATCTACCTACACATCGGACG   [200]
Hydrobates_pelagicus           GCAAACGGAGCCTCATTCTTCTTCATCTGTATCTACATACATATCGGACG   [200]
Oceanites_oceanicus            GCAAACGGAGCCTCATTCTTCTTTATCTGTGTTTACCTACACATTGGACG   [200]
Halobaena_caerulea             GCAAACGGAGCCTCATTCTTCTTCATCTGTATCTACTTCCATATCGGGCG   [200]
Halocyptena_microsoma          GCAAACGGAGCATCATTCTTCTTCATCTGCATCTACTTACATATCGGACG   [200]
Thalassoica_antarctica         GCAAACGGAGCCTCATTCTTTTTCATCTGCATTTACCTGCACATCGGACG   [200]
Larus_marinus                  GCAAACGGAGCATCATTCTTCTTTATTTGTATTTACCTACACATCGGACG   [200]
Larus_ridibundus               GCAAACGGAGCATCATTCTTCTTTATTTGTATTTACCTACACATCGGACG   [200]
Larus_novaehollandiae          GCAAACGGAGCGTCATTCTTCTTTATTTGTATTTACCTACACATCGGACG   [200]
Calidris_alpina                GCAAACGGAGCCTCATTCTTTTTCATCTGCATCTACTTCCACATCGGACG   [200]
Phalacrocorax_carbo            GCAAATGGCGCATCATTCTTCTTCATCTGCATTTACTTACACATCGGCCG   [200]
Pinguinus_impennis             GCAAACGGAGCATCCTTTTTCTTCATCTGTATCTACCTCCACATCGGACG   [200]
Phaethon_lepturus              GCAAACGGAGCCTCCCTTTTCTTCATCTGCATCTACCTACACATTGGGCG   [200]
Phalacrocorax_penicillatus     ??????????????????????????????????????????????????   [200]
Phalacrocorax_campbelli        ??????????????????????????????????????????????????   [200]
Phalacrocorax_capensis         ??????????????????????????????????????????????????   [200]
Phalacrocorax_onslowi          ??????????????????????????????????????????????????   [200]
Phalacrocorax_bougainvillii    ??????????????????????????????????????????????????   [200]
Phalacrocorax_capillatus       ??????????????????????????????????????????????????   [200]
Phalacrocorax_melanoleucos     ??????????????????????????????????????????????????   [200]
Phalacrocorax_purpurascens     ??????????????????????????????????????????????????   [200]
Phalacrocorax_magellanicus     ??????????????????????????????????????????????????   [200]
Phalacrocorax_varius           ??????????????????????????????????????????????????   [200]
Phalacrocorax_featherstoni     ??????????????????????????????????????????????????   [200]
Phalacrocorax_gaimardi         ??????????????????????????????????????????????????   [200]
Phalacrocorax_punctatus        ??????????????????????????????????????????????????   [200]
Phalacrocorax_chalconotus      ??????????????????????????????????????????????????   [200]
Phalacrocorax_nigrogularis     ??????????????????????????????????????????????????   [200]
Fregata_andrewsi               ??????????????????????????????????????????????????   [200]
Fregata_aquila                 ??????????????????????????????????????????????????   [200]
Fregata_ariel                  ??????????????????????????????????????????????????   [200]
Vanellus_cinereus              ??????????????????????????????????????????????????   [200]
Anhinga_rufa                   ??????????????????????????????????????????????????   [200]
Fregata_magnificens            ??????????????????????????????????????????????????   [200]
Phaethon_aethereus             ??????????????????????????????????????????????????   [200]
Stictocarbo_punctatus          ??????????????????????????????????????????????????   [200]
Pterodroma_cooki               ??????????????????????????????????????????????????   [200]
Vanellus_miles                 ??????????????????????????????????????????????????   [200]
Fregata_minor                  ??????????????????????????????????????????????????   [200]
Pterodroma_heraldica           ??????????????????????????????????????????????????   [200]
Phalacrocorax_albiventer       ??????????????????????????????????????????????????   [200]
Phalacrocorax_sulcirostris     ??????????????????????????????????????????????????   [200]
Anhinga_novaehollandiae        ??????????????????????????????????????????????????   [200]
Pluvialis_squatarola           ??????????????????????????????????????????????????   [200]
Calidris_canutus               ??????????????????????????????????????????????????   [200]
Recurvirostra_americana        ??????????????????????????????????????????????????   [200]
Calidris_melanotos             ??????????????????????????????????????????????????   [200]
Pluvialis_dominica             ??????????????????????????????????????????????????   [200]
Aphriza_virgata                ??????????????????????????????????????????????????   [200]
Arenaria_melanocephala         ??????????????????????????????????????????????????   [200]
Bartramia_longicauda           ??????????????????????????????????????????????????   [200]
Calidris_minutilla             ??????????????????????????????????????????????????   [200]
Calidris_alba                  ??????????????????????????????????????????????????   [200]
Calidris_bairdii               ??????????????????????????????????????????????????   [200]
Micropalama_himantopus         ??????????????????????????????????????????????????   [200]
Calidris_fuscicollis           ??????????????????????????????????????????????????   [200]
Calidris_mauri                 ??????????????????????????????????????????????????   [200]
Charadrius_melodus             ??????????????????????????????????????????????????   [200]
Charadrius_wilsonia            ??????????????????????????????????????????????????   [200]
Gallinago_delicata             ??????????????????????????????????????????????????   [200]
Haematopus_bachmani            ??????????????????????????????????????????????????   [200]
Limnodromus_griseus            ??????????????????????????????????????????????????   [200]
Phalaropus_fulicaria           ??????????????????????????????????????????????????   [200]
Tryngites_subruficollis        ??????????????????????????????????????????????????   [200]
Numenius_americanus            ??????????????????????????????????????????????????   [200]
Haematopus_palliatus           ??????????????????????????????????????????????????   [200]
Calidris_pusilla               ??????????????????????????????????????????????????   [200]
Sterna_eurygnatha              ??????????????????????????????????????????????????   [200]
Burhinus_superciliaris         ??????????????????????????????????????????????????   [200]
Burhinus_vermiculatus          ??????????????????????????????????????????????????   [200]
Phegornis_mitchelli            ??????????????????????????????????????????????????   [200]
Burhinus_capensis              ??????????????????????????????????????????????????   [200]
Glareola_nuchalis              ??????????????????????????????????????????????????   [200]
Burhinus_bistriatus            ??????????????????????????????????????????????????   [200]
Chionis_alba                   ??????????????????????????????????????????????????   [200]
Rhinoptilus_africanus          ??????????????????????????????????????????????????   [200]

[                                       210       220       230       240       250]
[                                       .         .         .         .         .]

Scolopax_rusticola             TGGATACTACTACGGATCCTACCTATACAAAGAAACATGAAACACAGGAG   [250]
Vanellus_vanellus              AGGATTCTACTACGGCTCCTACCTATACAAAGAAACCTGAAACACAGGAG   [250]
Gallinago_gallinago            AGGATTCTACTATGGCTCATATCTCTACAAAGAAACATGAAACACAGGTG   [250]
Lymnocryptes_minimus           AGGATTTTACTACGGCTCTTACTTATACAAAGAGACATGAAACACAGGTG   [250]
Sterna_hirundo                 AGGATTCTACTATGGCTCATACCTATACAAAGAGACATGAAATACAGGAG   [250]
Larus_glaucoides               AGGATTCTACTATGGCTCATACCTCTATAAAGAAACCTGAAATACAGGAG   [250]
Actophilornis_africanus        ??????????????????????????????????????????????????   [250]
Hydrophasianus_chirurgus       ??????????????????????????????????????????????????   [250]
Jacana_spinosa                 ??????????????????????????????????????????????????   [250]
Metopidius_indicus             ??????????????????????????????????????????????????   [250]
Microparra_capensis            ??????????????????????????????????????????????????   [250]
Rostratula_benghalensis        ??????????????????????????????????????????????????   [250]
Larus_glaucescens              AGGATTCTACTATGGCTCATACCTCTATAAAGAAACCTGAAATACAGGAG   [250]
Larus_schistisagus             AGGATTCTACTATGGCTCATACCTCTATAAAGAAACCTGAAATACAGGAG   [250]
Larus_cachinnans               AGGATTCTACTATGGCTCATACCTCTATAAAGAAACCTGAAATACAGGAG   [250]
Larus_michahellis              AGGATTCTACTATGGCTCATACCTCTATAAAGAAACCTGAAATACAGGAG   [250]
Larus_armenicus                AGGATTCTACTATGGCTCATACCTCTATAAAGAAACCTGAAATACAGGAG   [250]
Larus_hyperboreus              AGGATTCTACTATGGCTCATACCTCTATAAAGAAACCTGAAATACAGGAG   [250]
Larus_fuscus                   AGGATTCTACTATGGCTCATACCTCTATAAAGAAACCTGAAATACAGGAG   [250]
Larus_mongolicus               AGGATTCTACTATGGCTCATACCTCTATAAAGAAACCTGAAATACAGGAG   [250]
Larus_atricilla                AGGATTCTACTACGGCTCATACCTCTACAAAGAAACCTGAAACACAGGAG   [250]
Larus_audouinii                AGGACTCTACTATGGCTCCTACCTCTATAAAGAAACCTGAAATACAGGAG   [250]
Larus_californicus             AGGATTCTACTATGGCTCATACCTCTATAAAGAAACCTGAAATACAGGAG   [250]
Larus_cirrocephalus            AGGATTCTACTACGGCTCATACCTCTACAAAGAAACCTGAAATACAGGAG   [250]
Larus_delawarensis             AGGATTCTACTATGGCTCATACCTCTATAAAGAAACCTGAAATACAGGAG   [250]
Larus_genei                    AGGATTCTACTACGGCTCATACCTCTACAAAGAAACATGAAATACAGGAG   [250]
Larus_ichthyaetus              AGGATTCTACTACGGCTCATACCTCTATAAAGAAACCTGAAATACAGGAG   [250]
Larus_livens                   AGGATTCTACTATGGCTCATACCTCTATAAAGAAACCTGAAATACAGGAG   [250]
Larus_melanocephalus           AGGATTCTACTATGGCTCATACCTCTATAAAGAAACCTGAAATACGGGAG   [250]
Larus_minutus                  AGGATTCTACTACGGCTCATACCTTTACAAAGAAACCTGAAACACAGGAG   [250]
Larus_modestus                 AGGATTCTACTACGGCTCATACCTCCACAAAGAAACCTGGAACACAGGAG   [250]
Larus_occidentalis             AGGATTCTACTATGGCTCATACCTCTATAAAGAAACCTGAAATACAGGAG   [250]
Larus_philadelphia             AGGGTTCTACTACGGCTCATACCTCTACAAAGAGACATGAAATACAGGAG   [250]
Larus_pipixcan                 AGGATTCTACTACGGCTCATACCTCCACAAAGAAACCTGGAACACAGGAG   [250]
Larus_scopulinus               AGGATTCTACTACGGCTCATACCTCTACAAAGAAACCTGAAATACAGGAG   [250]
Larus_serranus                 AGGATTCTACTACGGCTCATACCTCTACAAAGAAACCTGGAATACAGGAG   [250]
Larus_thayeri                  AGGATTCTACTATGGCTCATACCTCTATAAAGAAACCTGAAATACAGGAG   [250]
Pagophila_eburnea              AGGATTCTACTATGGCTCCTACCTCTACAAAGAAACCTGAAACACAGGAG   [250]
Sterna_maxima                  GGGATTCTACTATGGTTCATACCTGTACAAAGAAACATGAAACACAGGAG   [250]
Sterna_sandvicensis            GGGATTCTACTATGGTTCATACCTATACAAAGAAACATGAAACACAGGAG   [250]
Gelochelidon_nilotica          AGGATTCTACTATGGCTCGTACTTGTATAAAGAAACATGAAATACAGGAG   [250]
Oceanodroma_homochroa          AGGATTTTACTATGGATCCTACCTCCACAAAGAAACCTGAAACACAGGAG   [250]
Phalacrocorax_aristotelis      AGGACTCTACTATGGTTCATACCTATACAAAGAAACATGAAACACAGGAA   [250]
Sterna_albifrons               AGGATTCTACTACGGCTCATACCTGTACAAAGAAACCTGAAACACCGGAG   [250]
Sterna_anaethetus              AGGATTCTATTATGGCTCATACTTATACAAAGAAACTTGAAACACAGGAG   [250]
Sterna_caspia                  AGGATTCTACTATGGTTCCTACCTATATAAAGAAACATGAAATACAGGAG   [250]
Oceanodroma_castro             AGGATTCTACTATGGTTCCTACCTCCACAAAGAAACCTGAAATACTGGAG   [250]
Calonectris_diomedea           AGGATTCTACTATGGCTCTTACCTATACAAAGAAACCTGAAACACAGGGG   [250]
Creagrus_furcatus              AGGGCTCTACTACGGCTCATATCTCTACAAAGAGACCTGAAACACAGGAG   [250]
Xema_sabini                    AGGATTCTACTATGGCTCCTATCTCCACAAAGAAACTTGAAACACAGGAG   [250]
Sterna_sp                      AGGACTCTACTACGGTTCATACCTGTACAAAGAAACCTGAAACACCGGAG   [250]
Uria_aalge                     AGGATTCTACTACGGCTCATACCTGAACAAAGAAACCTGAAACACAGGTG   [250]
Numenius_phaeopus              AGGATTTTACTACGGTTCGTACCTATACAAAGAAACATGAAATACAGGCG   [250]
Limnodromus_scolopaceus        AGGACTTTACTACGGCTCGTACTTATACAAAGAAACATGAAACACAGGTG   [250]
Limosa_limosa                  GGGATTTTACTATGGCTCATACTTATACAAAGAAACATGAAACACAGGTG   [250]
Tringa_melanoleuca             AGGATTCTACTACGGCTCATACTTGTACAAAGAAACATGAAACACAGGCG   [250]
Limosa_lapponica               AGGGTTTTACTACGGCTCATACCTATACAAAGAAACATGAAACACAGGTG   [250]
Tringa_flavipes                AGGATTCTACTACGGCTCATACCTATACAAAGAAACATGAAACACAGGTG   [250]
Limosa_fedoa                   AGGATTTTACTACGGCTCATACTTATACAAAGAAACATGAAACACAGGTG   [250]
Limosa_haemastica              AGGATTTTACTATGGCTCATACTTGTACAAAGAAACATGAAACACCGGTG   [250]
Calidris_tenuirostris          AGGCTTTTACTATGGTTCCTACCTGAACAAAGAAACATGAAATACAGGGG   [250]
Charadrius_mongolus            AGGATTTTACTATGGTTCTTACCTCTATAAAGAAACCTGAAACACAGGAG   [250]
Numenius_madagascariensis      AGGATTCTACTATGGTTCTTACCTATACAAAGAAACATGAAATACAGGTG   [250]
Tringa_glareola                AGGATTCTACTACGGCTCATACCTATACAAAGAGACATGAAACACAGGTG   [250]
Tringa_nebularia               AGGATTCTACTACGGCTCATACCTGTACAAAGAAACATGAAATACAGGTG   [250]
Tringa_totanus                 AGGGTTCTACTACGGCTCATATTTATACAAAGAGACATGAAACACAGGTG   [250]
Recurvirostra_avosetta         AGGCTTCTACTATGGTTCCTACCTATATAAAGAAACCTGAAATACAGGTG   [250]
Xenus_cinereus                 AGGATTCTATTACGGCTCATACCTATATAAAGAAACATGAAACACAGGTG   [250]
Larus_crassirostris            AGGATTCTACTATGGCTCATACCTCTATAAAGAAACCTGAAATACAGGAG   [250]
Larus_argentatus               AGGATTCTACTATGGCTCATACCTCTATAAAGAAACCTGAAATACAGGAG   [250]
Haematopus_ater                GGGCCTCTACTACGGCTCATACCTACATAAAGAAACCTGAAACACAGGTG   [250]
Diomedea_dabbenena             CGGATTCTACTACGGCTCATACCTATACAAAGAAACCTGAAACACAGGAG   [250]
Sterna_antillarum              AGGATTCTATTACGGTTCATACCTATACAAAGAAACCTGAAACACTGGAG   [250]
Calidris_ptilocnemis           AGGTTTTTACTATGGCTCATACCTATTCAAAGAAACCTGAAACACAGGAG   [250]
Calidris_ferruginea            AGGCTTTTACTATGGCTCATACCTGTACAAAGAAACATGAAACACAGGGG   [250]
Sula_granti                    ??????????????????????????????????ACCTGAAACACAGGAG   [250]
Burhinus_magnirostris          AGGATTTTACTACGGCTCCTACCTATACAAGGAAACCTGGAACACAGGTG   [250]
Phalaropus_tricolor            AGGATTCTACTATGGCTCATATCTCTACAAAGAAACATGAAACACAGGTG   [250]
Cursorius_temminckii           AGGATTCTATTATGGCTCGTACCTATACAAAGAAACCTGAAACACAGGCG   [250]
Chionis_minor                  AGGGTTCTACTACGGCTCATATCTATACAAAGAGACCTGAAACACAGGAG   [250]
Rynchops_niger                 AGGATTTTATTACGGCTCATACCTTTACAAAGAAACCTGAAACACAGGAG   [250]
Sterna_hirundinacea            AGGGTTCTACTATGGCTCATACCTGTACAAAGAAACATGAAACACAGGAG   [250]
Pedionomus_torquatus           AGGCTTCTACTACGGCTCATACCTATACAAAGAAACATGAAATACAGGAG   [250]
Nycticryphes_semicollaris      AGGATTCTACTACGGCTCCTATCTCTACAAAGAAACATGAAACACAGGAG   [250]
Pluvianellus_socialis          GGGATTCTACTACGGCTCATACCTATACAAAGAAACCTGAAATACAGGAG   [250]
Himantopus_mexicanus           AGGCTTCTACTATGGTTCCTACCTATATAAAGAAACCTGAAACACAGGTG   [250]
Catharacta_sp                  AGGATTTTACTACGGCTCATACCTATACAAAGAAACCTGAAACACTGGCG   [250]
Burhinus_senegalensis          AGGATTCTACTACGGCTCCTACCTATACAAAGAAACCTGAAACACAGGCA   [250]
Puffinus_tunneyi               AGGATTTTACTATGGTTCTTACCTATATAAAGAGACCTGAAATACAGGAG   [250]
Puffinus_kermadecensis         AGGATTCTACTATGGTTCTTACCTATATAAAGAGACCTGAAATACAGGAG   [250]
Puffinus_elegans               AGGATTCTACTACGGCTCTTACCTATATAAAGAAACCTGAAATACAGGAG   [250]
Puffinus_boydi                 AGGATTCTACTATGGCTCTTACCTATACAAAGAAACCTGAAACACAGGAG   [250]
Puffinus_myrtae                AGGATTCTACTATGGCTCTTACCTATATAAAGAGACCTGAAACACAGGAG   [250]
Puffinus_loyemilleri           AGGATTCTACTATGGCTCTTACCTATACAAAGAAACCTGAAACACAGGAG   [250]
Puffinus_dichrous              AGGATTCTACTATGGCTCTTACCTTTATAAAGAGACCTGAAACACAGGAG   [250]
Puffinus_polynesiae            AGGATTCTACTATGGCTCTTACCTTTATAAAGAGACCTGAAACACAGGAG   [250]
Puffinus_nicolae               AGGATTCTACTATGGCTCTTACCTTTATAAAGAGACCTGAAACACAGGAG   [250]
Puffinus_colstoni              AGGATTCTACTATGGCTCTTACCTTTATAAAGAGACCTGAAACACAGGAG   [250]
Puffinus_bailloni              AGGATTCTACTATGGCTCTTACCTTTATAAAGAGACCTGAAACACAGGAG   [250]
Puffinus_persicus              AGGATTCTACTATGGCTCTTACCTTTATAAAGAGACCTGAAACACAGGAG   [250]
Puffinus_subalaris             AGGATTCTACTATGGTTCTTACCTATATAAAGAGACCTGAAACACAGGAG   [250]
Puffinus_newelli               AGGATTCTACTATGGCTCTTACCTATATAAGGAGACCTGAAACACAGGAG   [250]
Puffinus_temptator             AGGATTCTACTATGGCTCTTACCTTTATAAAGAGACCTGAAACACAGGAG   [250]
Phalaropus_lobatus             AGGATTTTACTACGGCTCATACCTGTACAAAGAAACATGAAACACAGGAG   [250]
Larus_smithsonianus            AGGATTCTACTATGGCTCATACCTCTATAAAGAAACCTGAAATACAGGAG   [250]
Tringa_ochropus                AGGATTTTACTACGGCTCATACCTGTACAAAGAGACATGAAATACAGGCG   [250]
Tringa_erythropus              AGGATTTTACTACGGCTCATACTTATACAAAGAAACATGAAACACAGGTG   [250]
Chlidonias_niger               AGGATTCTATTACGGTTCATACCTGTACAAAGAGACATGAAACACAGGAG   [250]
Sterna_paradisaea              AGGGTTCTACTATGGTTCATACCTGTACAAAGAAACATGAAACACAGGAG   [250]
Tringa_solitaria               AGGATTCTATTACGGCTCATACCTATACAAAGAAACATGAAACACAGGTG   [250]
Larus_bulleri                  AGGATTCTACTACGGCTCATACCTCTACAAAGAAACCTGAAATACAGGAG   [250]
Larus_canus                    AGGATTCTACTATGGCTCATACCTCTATAAAGAAACCTGAAATACAGGAG   [250]
Calidris_maritima              AGGCTTTTACTACGGCTCATACCTGTTCAAAGAGACCTGAAACACAGGAG   [250]
Aethia_cristatella             AGGATTCTACTATGGATCATACCTAAACAAAGAGACCTGAAACACTGGTA   [250]
Aethia_pusilla                 AGGGTTTTACTACGGATCGTACCTAAACAAAGAAACCTGAAACACAGGCA   [250]
Aethia_pygmaea                 AGGGTTTTACTATGGATCATACCTAAACAAAGAAACCTGAAACACAGGCG   [250]
Alca_torda                     AGGATTCTACTACGGCTCATACCTAAACAAAGAGACCTGAAACACAGGTG   [250]
Alle_alle                      AGGATTCTACTACGGCTCATACCTAAACAAAGAAACCTGAAACACAGGCA   [250]
Brachyramphus_brevirostris     AGGGTTCTACTACGGCTCATACTTAAACAAAGAAACCTGAAACACAGGTG   [250]
Brachyramphus_marmoratus       AGGATTCTACTACGGCTCATATTTAAACAAAGAAACCTGAAACACAGGTG   [250]
Cepphus_columba                AGGATTCTACTACGGCTCATACTTAAACAAAGAAACCTGAAATACAGGTG   [250]
Cepphus_grylle                 AGGATTCTACTACGGCTCATACTTAAACAAAGAAACCTGAAACACAGGCG   [250]
Cyclorrhynchus_psittacula      AGGGTTTTACTATGGGTCGTACCTAAACAAAGAGACCTGAAACACAGGTA   [250]
Fratercula_arctica             AGGATTTTACTACGGTTCCTACCTAAACAAAGAAACCTGAAACACAGGCG   [250]
Larus_hartlaubii               AGGATTCTACTACGGCTCATACCTCTACAAAGAAACCTGAAATACAGGAG   [250]
Larus_maculipennis             AGGATTCTACTACGGCTCATACCTCTACAAAGAAACCTGAAATACGGGAG   [250]
Fratercula_corniculata         AGGATTTTACTACGGTTCCTACCTAAACAAAGAAACCTGAAACACAGGCG   [250]
Ptychoramphus_aleuticus        AGGATTCTACTATGGATCATACCTAAACAAAGAAACCTGAAACACAGGCA   [250]
Synthliboramphus_antiquus      GGGATTTTACTACGGCTCATACCTAAACAAAGAAACTTGAAACACAGGTA   [250]
Synthliboramphus_hypoleucus    AGGGTTTTACTACGGTTCATACCTAAACAAAGAAACCTGAAACACAGGTA   [250]
Synthliboramphus_wumizusume    GGGATTTTACTACGGCTCATACCTAAACAAAGAAACCTGAAATACAGGTA   [250]
Uria_lomvia                    AGGATTCTACTACGGCTCGTACCTAAACAAAGAAACCTGAAATACAGGTG   [250]
Sterna_dougallii               AGGATTTTACTATGGTTCATACCTATACAAAGAAACATGAAACACAGGAG   [250]
Anous_stolidus                 NGGATTTTACTATGGCTCATATCTCAACAAAGAAACCTGGAACACAGGAG   [250]
Anous_tenuirostris             AGGATTTTACTACGGCTCATACCTGAACAAAGANACCTGAAATACAGGAG   [250]
Chlidonias_hybridus            AGGATTCTATTACGGTTCATACCTGTACAAAGAGACATGAAACACAGGAG   [250]
Chlidonias_leucopterus         AGGATTCTATTACGGCTCATACCTGTACAAAGAGACNNGAAACACAGGAG   [250]
Gygis_alba                     AGGATTCTACTATGGTTCATACCTATATAAAGAAACTTGAAATACAGGAG   [250]
Larosterna_inca                AGGATTCTACTATGGTTCGTACCTATACAAAGAAACATGAAACACAGGAG   [250]
Phaetusa_simplex               AGGATTTTACTATGGTTCATACCTATACAAAGAAACCTGGAACACAGGAG   [250]
Sterna_albostriata             AGGGTTCTATTACGGCTCATACCTATACAAAGAGACATGAAACACAGGAG   [250]
Sterna_bengalensis             GGGATTCTACTATGGTTCATACCTATACAAAGAAACATGAAACACAGGAG   [250]
Sterna_bergii                  GGGATTCTACTATGGCTCATACCTGTACAAAGAAACATGAAACACAGGAG   [250]
Sterna_elegans                 GGGATTCTACTATGGTTCATACCTATACAAAGAAACATGAAACACAGGAG   [250]
Sterna_forsteri                AGGATTCTACTATGGTTCATACCTATACAAAGAAACATGAAACACAGGAG   [250]
Sterna_lunata                  AGGATTCTATTATGGCTCATACTTATACAAAGAAACTTGAAACACAGGAG   [250]
Sterna_nereis                  AGGATTCTACTACGGTTCATACCTGTACAAAGAAACCTGAAACACCGGAG   [250]
Sterna_nilotica                AGGATTCTACTATGGCTCGTACTTGTATAAAGAAACATGAAATACAGGAG   [250]
Sterna_striata                 AGGGTTCTACTATGGCTCATACCTATACAAAGAAACATGAAACACAGGAG   [250]
Sterna_sumatrana               AGGATTCTACTATGGTTCATACCTATACAAAGAAACATGAAACACAGGAG   [250]
Sterna_supercilliaris          AGGGTTCTATTACGGTTCGTACCTATACAAAGAAACCTGAAACACCGGAG   [250]
Sterna_trudeaui                AGGGTTCTACTACGGATCATACTTATACAAAGAAACATGAAACACAGGAG   [250]
Sterna_vittata                 AGGGTTCTACTATGGCTCATACCTATACAAAGAAACATGGAACACAGGAG   [250]
Sterna_aleutica                AGGATTCTACTACGGCTCATACCTATACAAAGAAACCTGAAACACAGGAG   [250]
Anous_minutus                  AGGATTTTACTACGGCTCATACCTCAACAAAGAAACCTGAAATACAGGAG   [250]
Phoebastria_nihonus            CGGATTCTACTACGGCTCATACCTATACAAAGAGACCTGAAACACAGGAG   [250]
Fulmarus_glacialis             AGGATTCTACTATGGCTCCTACCTTTACAAAGAAACCTGAAACACAGGAA   [250]
Pelecanus_conspicillatus       AGGACTTTATTATGGTTCCTACCTATACAAAGAAACTTGAAACACAGGGG   [250]
Haematopus_ostralegus          AGGCTTCTACTATGGCTCGTACCTATACAAAGAAACCTGAAATACAGGTG   [250]
Numenius_arquata               AGGGTTCTACTACGGTTCTTACCTATACAAAGAAACATGAAATACAGGTG   [250]
Larus_hemprichii               AGGATTCTACTATGGCTCGTACCTCTATAAAGAAACCTGAAATACAGGAG   [250]
Actitis_hypoleucos             AGGATTTTACTACGGATCCTACCTATACAAAGAAACATGAAATACAGGCG   [250]
Actitis_macularius             AGGATTTTACTACGGATCCTACCTGTACAAAGAAACATGAAATACAGGCG   [250]
Tringa_stagnatilis             AGGATTCTACTACGGCTCATACTTATACAAAGAGACATGAAACACAGGTG   [250]
Heteroscelus_incanus           AGGATTCTACTACGGTTCGTACCTATACAAAGAAACATGAAATACAGGTG   [250]
Heteroscelus_brevipes          AGGATTCTACTACGGCTCATACTTATACAAAGAAACATGAAACACGGGTG   [250]
Catoptrophorus_semipalmatus    AGGATTCTACTACGGTTCATACTTATACAAAGAAACATGAAACACAGGCG   [250]
Rhodostethia_rosea             AGGATTTTACTACGGCTCATACCTCTACAAAGAAACCTGAAACACAGGAG   [250]
Leucophaeus_scoresbii          AGGATTCTACTACGGCTCATACCTCTACAAAGAAACCTGAAACACAGGAG   [250]
Larus_pacificus                AGGATTCTACTATGGCTCATACCTCTATAAAGAAACCTGAAATACAGGAG   [250]
Larus_belcheri                 AGGATTCTACTATGGCTCATACCTCTATAAAGAAACCTGAAATACAGGAG   [250]
Larus_atlanticus               AGGATTCTACTATGGCTCATACCTCTATAAAGAAACCTGAAATACAGGAA   [250]
Larus_leucophthalmus           AGGATTCTACTATGGCTCATACCTCTATAAAGAAACCTGAAATACAGGAG   [250]
Larus_brunnicephalus           AGGATTCTACTACGGCTCATACCTCTACAAAGAAACCTGAAATACAGGAG   [250]
Larus_saundersi                AGGGTTCTATTACGGCTCATACCTCTACAAAGAAACCTGAAACACAGGAG   [250]
Larus_relictus                 AGGATTCTACTATGGTTCATACCTCTATAAAGAAACCTGAAATACAGGAG   [250]
Larus_fuliginosus              AGGATTCTACTACGGCTCATACCTCTACAAAGAAACCTGGAACACAGGAG   [250]
Pelecanus_erythrorhynchos      AGGACTTTACTATGGCTCCTACCTATACAAAGAAACCTGAAACACAGGGG   [250]
Pelecanus_onocrotalus          AGGACTTTATTATGGCTCCTACCTGTATAAAGAAACCTGAAACACAGGAG   [250]
Larus_dominicanus              AGGATTCTACTATGGCTCATACCTCTATAAAGAAACCTGAAATACAGGAG   [250]
Pelecanus_occidentalis         AGGACTTTATTATGGCTCCTACCTATACAAAGAAACCTGAAACACAGGGG   [250]
Calonectris_edwarsii           AGGATTCTACTATGGCTCTTACCTATACAAAGAAACCTGAAACACAGGGG   [250]
Phalacrocorax_brasilianus      AGGACTTTACTACGGCTCATATCTATACAAAGAAACATGAAACACAGGAA   [249]
Puffinus_gravis                AGGATTCTACTACGGCTCCTACCTATATAAAGAAACCTGAAACACAGGAG   [250]
Puffinus_griseus               AGGATTCTACTACGGCTCCTACCTATCTAAAGAAACCTGAAACACAGGAG   [250]
Puffinus_huttoni               AGGGTTCTACTATGGCTCTTACCTGTATAAAGAAACCTGAAACACAGGAG   [250]
Daption_capense                AGGATTCTACTATGGCTCCTACCTTTACAAAGAAACCTGAAACACAGGAA   [250]
Macronectes_giganteus          AGGATTCTACTATGGCTCCTACCTTTACAAAGAAACTTGAAACACAGGAG   [250]
Pachyptila_turtur              AGGATTTTACTATGGCTCCTACCTATACAAAGAGACATGAAATACAGGAG   [250]
Pachyptila_vittata             AGGACTTTACTATGGCTCCTACTTATACAAAGAGACATGAAACACAGGAG   [250]
Procellaria_westlandica        AGGATTCTACTACGGCTCATACCTGTACAAAGAGACCTGAAACACAGGAG   [250]
Pterodroma_brevirostris        AGGATTCTACTATGGCTCCTACCTAAACAAGGAAACCTGAAACACTGGAA   [250]
Pterodroma_inexpectata         AGGATTCTACTACGGCTCCTATCTATACAAAGAGACATGAAACACAGGAG   [250]
Diomedea_epomophora            CGGATTCTACTACGGCTCATACCTGCATAAAGAAACCTGAAACACAGGAG   [250]
Fregetta_tropica               AGGACTCTACTACGGTTCATACTTATACAAAGAAACCTGAAACACAGGAA   [250]
Pelagodroma_marina             AGGTCTCTACTATGGCTCATACCTGTACAAAGAAACCTGAAATACAGGAA   [250]
Pelecanoides_georgicus         AGGATTCTACTATGGCTCTTACCTCCATAAAGAAACTTGAAACACAGGAG   [250]
Pelecanoides_urinatrix         AGGATTCTACTACGGCTCCTACCTCTACAAAGAAACTTGAAATACAGGAG   [250]
Sula_nebouxii                  ??????????????????????????????????ACCTGAAACACAGGAG   [250]
Morus_bassanus                 AGGACTCTACTATGGCTCCTATCTGTACAAAGAAACCTGAAACACAGGAG   [250]
Fregata_sp                     AGGACTCTACTATGGTTCCTACCTCTACAAAGAAACCTGAAACACAGGAA   [250]
Stercorarius_maccormicki       AGGATTTTACTACGGCTCATACCTAYACAAAGAAACCTGAAACACTGGCG   [250]
Stercorarius_sp                AGGATTTTACTACGGCTCATACCTACACAAAGAAACCTGAAACACTGGCG   [250]
Synthliboramphus_craveri       AGGGTTTTACTACGGTTCATACCTAAACAAAGAAACCTGAAACACAGGTA   [250]
Cepphus_carbo                  AGGATTCTACTACGGCTCATACTTAAACAAAGAAACCTGAAATACAGGTG   [250]
Fratercula_cirrhata            AGGATTTTACTACGGTTCTTACCTAAACAAAGAGACCTGAAACACAGGCG   [250]
Glareola_pratincola            GGGATTTTATTACGGCTCATACCTATACAAAGAAACCTGAAACACAGGCG   [250]
Procellaria_cinerea            AGGATTCTACTACGGCTCATACCTGTACAAAGAGACCTGAAACACAGGAG   [250]
Phoebetria_fusca               TGGATTTTACTATGGCTCGTACCTATACAAAGAAACTTGAAACACAGGAG   [250]
Phoebetria_palpebrata          TGGATTTTACTATGGCTCGTACCTATACAAAGAAACTTGAAACACAGGAG   [250]
Thalassarche_bulleri           TGGATTCTACTATGGCTCGTACTTGAACAAAGAAACCTGAAACACAGGAA   [250]
Diomedea_exulans               TGGATTCTACTACGGCTCATACTTGAACAAAGAAACCTGAAACACAGGAA   [250]
Diomedea_amsterdamensis        AGGCTTCTACTACGGCTCATACCTATACAAAGAAACCTGAAACACAGGAG   [250]
Puffinus_lherminieri           AGGATTCTACTATGGCTCTTACCTATACAAAGAAACCTGAAACACAGGAG   [250]
Puffinus_atrodorsalis          AGGATTCTACTATGGCTCTTACCTTTATAAAGAGACCTGAAACACAGGAG   [250]
Puffinus_assimilis             AGGATTTTACTATGGTTCTTACCTATATAAAGAGACCTGAAATACAGGAG   [250]
Puffinus_baroli                AGGATTCTACTATGGCTCTTACCTATACAAAGAAACCTGAAACACAGGAG   [250]
Puffinus_haurakiensis          AGGATTCTACTATGGTTCTTACCTATATAAAGAGACCTGAAATACAGGAG   [250]
Puffinus_auricularis           AGGATTCTACTATGGCTCTTACCTATATAAGGAGACCTGAAACACAGGAG   [250]
Puffinus_bulleri               AGGATTCTACTACGGCTCCTACCTGTATAAAGAAACCTGAAACACAGGAG   [250]
Puffinus_carneipes             AGGATTCTACTACGGCTCCTACCTATATAAAGAAACCTGAAATACAGGAG   [250]
Puffinus_creatopus             AGGATTCTACTACGGCTCCTACCTATATAAAGAAACCTGAAATACAGGAG   [250]
Puffinus_gavia                 GGGATTCTACTATGGCTCTTACCTGTACAAAGAGACCTGAAACACAGGAG   [250]
Puffinus_mauretanicus          AGGATTCTACTATGGCTCCTACCTATATAAAGAGACCTGGAACACAGGAG   [250]
Puffinus_nativitatis           AGGATTCTACTATGGCTCCTACCTATATAAAGAAACTTGAAATACAGGAG   [250]
Puffinus_pacificus             AGGATTCTACTATGGCTCCTACCTATACAAAGAAACCTGAAACACAGGAG   [250]
Puffinus_tenuirostris          AGGATTCTACTACGGCTCCTACCTATATAAAGAAACCTGAAACACAGGAG   [250]
Puffinus_yelkouan              AGGATTCTACTATGGCTCCTACCTATATAAAGAGACCTGAAACACAGGAG   [250]
Puffinus_puffinus              AGGATTCTACTACGGCTCTTACCTATATAAAGAGACCTGAAACACAGGAG   [250]
Charadrius_alexandrinus        AGGATTCTACTATGGTTCCTACCTCTACAAAGAAACCTGAAACACAGGAG   [250]
Charadrius_australis           AGGATTCTATTACGGCTCCTACC???????????????????????????   [250]
Charadrius_bicinctus           ??????????????????????????????????????????????????   [250]
Charadrius_collaris            AGGATTCTATTATGGCTCCTACCTC?????????????????????????   [250]
Charadrius_falklandicus        AGGATTCTACTATGGCTCCTACCTC?????????????????????????   [250]
Charadrius_modestus            AGGATTCTACTATGGCTCTTACCTA?????????????????????????   [250]
Charadrius_montanus            AGGATTCTACTATGGCTCCTACCTC?????????????????????????   [250]
Charadrius_ruficapillus        AGGATTCTACTACGGTTCCTACCTC?????????????????????????   [250]
Charadrius_semipalmatus        AGGATTCTACTACGGTTCCTACC???????????????????????????   [250]
Charadrius_veredus             AGGATTCTACTATGGTTCCTACCTT?????????????????????????   [250]
Charadrius_vociferus           AGGATTCTACTATGGCTCCTACCTATACAAAGAAACCTGAAACACAGGAG   [250]
Vanellus_chilensis             AGGATTCTACTACGGCTCCTACCTG?????????????????????????   [250]
Elseyornis_melanops            AGGATTCTACTACGGCTCCTACCTA?????????????????????????   [250]
Oreopholus_ruficollis          AGGATTTTACTATGGTTCATACCCC?????????????????????????   [250]
Thinornis_rubricollis          AGGATTCTACTATGGCTCCTATCTA?????????????????????????   [250]
Pterodroma_baraui              AGGATTCTACTACGGCTCCTATCTATACAAAGAGACATGAAACACAGGAG   [250]
Pterodroma_nigripennis         AGGACTCTACTATGGCTCCTACCTATACAAAGAGACATGAAACACAGGAG   [250]
Bulweria_bulwerii              AGGATTCTATTACGGCTCCTACCTGTACAAAGAAACTTGAAACACAGGAG   [250]
Oceanodroma_leucorhoa          AGGATTCTACTACGGATCCTATCTCCACAAAGAAACCTGAAACACCGGAG   [250]
Pagodroma_nivea                AGGATTCTACTATGGCTCCTACCTATACAAAGAAACCTGAAATACAGGAA   [250]
Pseudobulweria_aterrima        AGGATTCTACTATGGCTCTTACCTATACAAAGAAACCTGAAACACAGGAG   [250]
Pseudobulweria_rostrata        AGGATTTTATTATGGCTCTTACCTGTACAAAGAAACCTGAAACACAGGAG   [250]
Lugensa_brevirostris           AGGATTCTACTATGGCTCCTACCTAAACAAGGAAACCTGAAACACTGGAA   [250]
Procellaria_aequinoctialis     AGGATTCTACTACGGCTCATACCTATACAAGGAGACCTGAAACACAGGAG   [250]
Pterodroma_axillaris           AGGATTCTACTATGGTTCCTACCTGTATAAAGAGACGTGAAACACAGGTG   [250]
Pterodroma_cahow               AGGATTCTACTATGGCTCCTACCTATACAAAGAGACATGGAACACAGGAG   [250]
Pterodroma_cookii              AGGATTCTACTATGGCTCCTACCTGTACAAAGAGACATGAAACACAGGGG   [250]
Pterodroma_deserta             AGGATTCTACTATGGCTCTTACCTATACAAAGAGACATGAAACACAGGAG   [250]
Pterodroma_externa             AGGATTCTACTACGGCTCCTACCTATACAAAGAGACATGAAACACAGGAG   [250]
Pterodroma_hasitata            AGGATTCTACTACGGCTCCTACCTATACAAAGAAACATGAAACACAGGAG   [250]
Pterodroma_incerta             AGGCTTCTACTACGGCTCCTACCTATACAAAGAGACATGAAACACAGGAG   [250]
Pterodroma_lessonii            AGGATTCTACTACGGCTCCTACCTATACAAAGAGACATGAAACACAGGAG   [250]
Pterodroma_longirostris        AGGATTCTACTACGGTTCCTACCTATACAAAGAGACATGAAACACAGGAG   [250]
Pterodroma_macroptera          AGGATTCTATTACGGCTCCTACCTATACAAAGAGACATGAAACACAGGAG   [250]
Pterodroma_magentae            GGGATTCTACTACGGCTCCTACCTATACAAAGAGACATGAAACACAGGAG   [250]
Pterodroma_mollis              ???????????????????????????????????????????ACAGGAG   [250]
Pterodroma_neglecta            AGGATTCTACTACGGCTCCTACCTGTACAAAGAGACATGAAACACAGGAG   [250]
Pterodroma_phaeopygia          AGGATTCTACTACGGCTCCTATCTATACAAAGAGACATGAAACACAGGAG   [250]
Pterodroma_solandri            GGGCTTCTACTATGGCTCCTACCTGTACAAAGAGACATGAAACACAGGAG   [250]
Pterodroma_madeira             ???????????????????????????????????????????ACAGGAG   [250]
Diomedea_immutabilis           CGGATTCTACTACGGCTCATACCTGTACAAAGAAACCTGAAACACAGGAG   [250]
Phoebastria_nigripes           CGGATTCTACTACGGCTCATACCTGTACAAAGAGACCTGAAACACAGGAG   [250]
Phoebastria_irrorata           CGGGTTCTACTACGGCTCATACCTGTACAAAGAGGCCTGAAATACAGGAG   [250]
Diomedea_albatrus              CGGATTCTACTACGGCTCATACCTGTACAAAGAAACCTGAAACACAGGAG   [250]
Diomedea_chrysostoma           TGGATTCTACTACGGCTCGTACCTGAACAAAGAAACCTGAAACACAGGAA   [250]
Diomedea_melanophris           TGGATTCTACTACGGCTCCTACTTGAACAAAGAAACCTGAAACACAGGAA   [250]
Thalassarche_chlororhynchos    TGGATTCTACTACGGCTCGTACTTGAACAAAGAAACCTGAAACACAGGAA   [250]
Thalassarche_cauta             TGGATTCTACTACGGCTCATACTTGAACAAAGAAACCTGAAACACAGGAA   [250]
Thalassarche_melanophris       TGGATTCTACTACGGCTCCTACTTGAACAAAGAAACCTGAAACACAGGAA   [250]
Catharacta_antarctica          AGGATTTTACTACGGCTCATACCTATACAAAGAAACCTGAAACACTGGCG   [250]
Catharacta_chilensis           AGGATTTTACTACGGCTCATACCTATACAAAGAAACCTGAAACACTGGCG   [250]
Catharacta_hamiltoni           AGGATTTTACTACGGCTCATACCTATACAAAGAAACCTGAAACACTGGCG   [250]
Catharacta_lonnbergi           AGGATTTTACTACGGCTCATACCTATACAAAGAAACCTGAAACACTGGCG   [250]
Catharacta_maccormicki         AGGATTTTACTACGGCTCATACCTATACAAAGAAACCTGAAACACTGGCG   [250]
Catharacta_skua                AGGATTTTACTACGGCTCATACCTATATAAAGAAACCTGAAACACTGGCG   [250]
Stercorarius_longicaudus       AGGATTTTACTACGGCTCATACCTATATAAAGAAACCTGAAACACCGGTG   [250]
Stercorarius_parasiticus       AGGATTTTACTATGGCTCATACCTATATCAAGAAACTTGAAACACTGGTG   [250]
Stercorarius_pomarinus         AGGATTTTACTACGGCTCATACCTATATAAAGAAACCTGAAACACTGGCG   [250]
Irediparra_gallinacea          ??????????????????????????????????????????????????   [250]
Jacana_jacana                  AGGCTTTTACTATGGTTCATACTTATACAAAGAAACATGAAATACAGGAG   [250]
Arenaria_interpres             AGGCTTCTACTACGGATCATACTTATACAAAGAAACATGAAACACAGGTG   [250]
Anhinga_anhinga                AGGCCTCTACTATGGTTCATACCTATATAAAGAAACCTGAAACACAGGAA   [250]
Sula_dactylatra                ????CTCTACTATGGCTCTTACCTACACAAAGAAACCTGAAACACAGGAG   [250]
Phalacrocorax_auritus          AGGACTTTACTACGGCTCATATCTATACAAAGAAACATGAAACACAGGAA   [249]
Phalacrocorax_pelagicus        AGGGCTCTACTACGGCTCATACCTATACAAAGAAACATGAAACACAGGAA   [249]
Phalacrocorax_urile            AGGACTCTACTACGGTTCATACCTATACAAAGAAACATGAAACACAGGAA   [249]
Scolopax_minor                 AGGATACTACTACGGATCCTACCTCTACAAAGAAACATGAAATACAGGTG   [250]
Larus_heermanni                AGGATTCTACTATGGCTCATACCTCTATAAAGAAACCTGAAACACAGGAG   [250]
Phaethon_rubricauda            AGGACTCTACTATGGTTCGTACCTGTACAAGGAAACTTGAAACACAGGCA   [250]
Morus_capensis                 ??????????????????????????????????ACCTGAAACACTGGAG   [250]
Morus_serrator                 ??????????????????????????????????ACCTGAAACACTGGAG   [250]
Papasula_abbotti               ??????????????????????????????????ACCTGAAACACAGGAG   [250]
Sula_leucogaster               ?????????????????????????CACAAAGAAACCTGAAACACAGGAG   [250]
Sula_sula                      ?????????????????????????CACAAAGAAACCTGAAACACAGGAG   [250]
Sula_variegata                 ??????????????????????????????????ACCTGAAACACAGGAG   [250]
Cerorhinca_monocerata          AGGATTTTACTATGGCTCCTACCTGAACAAAGAAACCTGAAACACAGGCG   [250]
Sterna_fuscata                 AGGATTCTACTACGGTTCATACCTATACAAAGAAACTTGAAACACAGGAG   [250]
Rissa_brevirostris             AGGGTTCTACTACCGCTCCTACCTCTACAAAGAAACCTGAAACACAGGAA   [250]
Rissa_tridactyla               AGGATTCTACTACGGCTCCTACCTCTACAAAGAAACCTGAAACACAGGAG   [250]
Calonectris_leucomelas         AGGATTCTACTATGGCTCTTACCTATACAAAGAAACCTGAAATACAGGGG   [250]
Diomedea_antipodensis          AGGATTCTACTACGGCTCATACCTATACAAAGAAACCTGAAACACAGGAG   [250]
Diomedea_chionoptera           AGGATTCTACTACGGCTCATACCTATACAAAGAAACCTGAAACACAGGAG   [250]
Diomedea_gibsoni               AGGATTCTACTACGGCTCATACCTATACAAAGAAACCTGAAACACAGGAG   [250]
Fregetta_grallaria             AGGACTCTACTACGGCTCGTACCTGTACAAAGAAACTTGAAACACAGGAA   [250]
Fulmarus_glacialoides          AGGATTCTACTATGGCTCCTACCTTTACAAAGAAACCTGAAACACAGGAA   [250]
Macronectes_halli              AGGATTCTACTATGGCTCCTACCTTTACAAAGAAACCTGAAACACAGGAA   [250]
Oceanodroma_furcata            AGGATTCTACTACGGTTCCTACCTCCACAAAGAAACCTGAAACACCGGCG   [250]
Oceanodroma_melania            AGGATTCTACTACGGCTCCTACCTCCACAAAGAAACCTGGAACACCGGAG   [250]
Oceanodroma_tethys             AGGCTTCTACTACGGTTCCTACCTCCACAAAGAGACCTGAAACACCGGAG   [250]
Oceanodroma_tristrami          AGGATTCTACTACGGATCTTATCTCCACAAAGAAACCTGAAACACCGGAG   [250]
Pachyptila_desolata            AGGACTTTACTATGGCTCCTACTTATACAAAGAGACATGAAACACAGGAG   [250]
Pachyptila_salvini             AGGACTTTACTATGGCTCCTACTTATACAAAGAGACATGAAACACAGGAG   [250]
Pelecanoides_garnotii          AGGACTCTACTACGGCTCCTACTTGTACAAAGAAACCTGAAACACAGGGG   [250]
Pelecanoides_magellanicus      AGGATTCTACTATGGCTCTTACCTCTATAAAGAAACTTGAAACACAGGAG   [250]
Procellaria_parkinsoni         AGGGTTCTACTACGGCTCATACCTGTACAAAGAGACCTGAAACACAGGAG   [250]
Pterodroma_hypoleuca           AGGATTCTACTATGGCTCCTATCTATACAAAGAGACATGAAACACAGGAG   [250]
Puffinus_nativitatus           AGGATTCTACTATGGCTCCTACCTATATAAAGAAACTTGAAATACAGGAG   [250]
Puffinus_opisthomelas          AGGATTCTACTATGGCTCTTACCTATATAAAGAAACCTGAAACACAGGAG   [250]
Thalassarche_carteri           TGGATTCTACTACGGCTCGTACTTAAACAAAGAAACCTGAAACACAGGAA   [250]
Thalassarche_eremita           TGGATTCTACTACGGCTCGTACTTGAACAAAGAAACCTGAAACACAGGAA   [250]
Thalassarche_impavida          TGGATTCTACTACGGCTCCTACTTGAACAAAGAAACCTGAAACACAGGAA   [250]
Thalassarche_salvini           TGGATTCTACTACGGCTCGTACTTGAACAAAGAAACCTGAAACACAGGAA   [250]
Garrodia_nereis                AGGCCTCTACTACGGCTCATACCTGTACAAAGAAACCTGAAATACAGGAA   [250]
Hydrobates_pelagicus           AGGATTTTACTACGGCTCCTACCTCCACAAAGAAACCTGAAACACTGGCA   [250]
Oceanites_oceanicus            AGGACTTTACTACGGCTCATACCTATACAAAGAAACCTGAAACACAGGAA   [250]
Halobaena_caerulea             AGGATTCTACTATGGCTCCTACCTGTACAAAGAAACCTGAAACACAGGAG   [250]
Halocyptena_microsoma          AGGATTCTACTACGGCTCCTACCTCCACAAAGAAACCTGAAACACCGGAG   [250]
Thalassoica_antarctica         AGGATTCTACTATGGCTCCTACCTATACAAAGAGACCTGAAACACAGGAA   [250]
Larus_marinus                  AGGATTCTACTATGGCTCATACCTCTATAAAGAAACCTGAAATACAGGAG   [250]
Larus_ridibundus               AGGATTCTACTACGGCTCATACCTCTACAAAGAAACCTGAAATACAGGAG   [250]
Larus_novaehollandiae          AGGATTCTACTACGGCTCATACCTCTACAAAGAAACCTGAAATACAGGAG   [250]
Calidris_alpina                AGGCTTTTACTATGGCTCATATCTATTCAAAGAGACATGAAACACAGGAG   [250]
Phalacrocorax_carbo            AGGACTTTACTACGGCTCATACCTATATAAAGAAACATGAAACACAGGAA   [250]
Pinguinus_impennis             AGGATTCTATTACGGCTCATACCTAAACAAAGAAACTTGAAACACAGGCA   [250]
Phaethon_lepturus              AGGACTCTACTATGGTTCGTACCTGTACAAGGAAACTTGAAACACAGGCA   [250]
Phalacrocorax_penicillatus     ??????????????????????????????????????????????????   [250]
Phalacrocorax_campbelli        ??????????????????????????????????????????????????   [250]
Phalacrocorax_capensis         ??????????????????????????????????????????????????   [250]
Phalacrocorax_onslowi          ??????????????????????????????????????????????????   [250]
Phalacrocorax_bougainvillii    ??????????????????????????????????????????????????   [250]
Phalacrocorax_capillatus       ??????????????????????????????????????????????????   [250]
Phalacrocorax_melanoleucos     ??????????????????????????????????????????????????   [250]
Phalacrocorax_purpurascens     ??????????????????????????????????????????????????   [250]
Phalacrocorax_magellanicus     ??????????????????????????????????????????????????   [250]
Phalacrocorax_varius           ??????????????????????????????????????????????????   [250]
Phalacrocorax_featherstoni     ??????????????????????????????????????????????????   [250]
Phalacrocorax_gaimardi         ??????????????????????????????????????????????????   [250]
Phalacrocorax_punctatus        ??????????????????????????????????????????????????   [250]
Phalacrocorax_chalconotus      ??????????????????????????????????????????????????   [250]
Phalacrocorax_nigrogularis     ??????????????????????????????????????????????????   [250]
Fregata_andrewsi               ??????????????????????????????????????????????????   [250]
Fregata_aquila                 ??????????????????????????????????????????????????   [250]
Fregata_ariel                  ??????????????????????????????????????????????????   [250]
Vanellus_cinereus              ??????????????????????????????????????????????????   [250]
Anhinga_rufa                   ??????????????????????????????????????????????????   [250]
Fregata_magnificens            ??????????????????????????????????????????????????   [250]
Phaethon_aethereus             ??????????????????????????????????????????????????   [250]
Stictocarbo_punctatus          ??????????????????????????????????????????????????   [250]
Pterodroma_cooki               ??????????????????????????????????????????????????   [250]
Vanellus_miles                 ??????????????????????????????????????????????????   [250]
Fregata_minor                  ??????????????????????????????????????????????????   [250]
Pterodroma_heraldica           ??????????????????????????????????????????????????   [250]
Phalacrocorax_albiventer       ??????????????????????????????????????????????????   [250]
Phalacrocorax_sulcirostris     ??????????????????????????????????????????????????   [250]
Anhinga_novaehollandiae        ??????????????????????????????????????????????????   [250]
Pluvialis_squatarola           ??????????????????????????????????????????????????   [250]
Calidris_canutus               ??????????????????????????????????????????????????   [250]
Recurvirostra_americana        ??????????????????????????????????????????????????   [250]
Calidris_melanotos             ??????????????????????????????????????????????????   [250]
Pluvialis_dominica             ??????????????????????????????????????????????????   [250]
Aphriza_virgata                ??????????????????????????????????????????????????   [250]
Arenaria_melanocephala         ??????????????????????????????????????????????????   [250]
Bartramia_longicauda           ??????????????????????????????????????????????????   [250]
Calidris_minutilla             ??????????????????????????????????????????????????   [250]
Calidris_alba                  ??????????????????????????????????????????????????   [250]
Calidris_bairdii               ??????????????????????????????????????????????????   [250]
Micropalama_himantopus         ??????????????????????????????????????????????????   [250]
Calidris_fuscicollis           ??????????????????????????????????????????????????   [250]
Calidris_mauri                 ??????????????????????????????????????????????????   [250]
Charadrius_melodus             ??????????????????????????????????????????????????   [250]
Charadrius_wilsonia            ??????????????????????????????????????????????????   [250]
Gallinago_delicata             ??????????????????????????????????????????????????   [250]
Haematopus_bachmani            ??????????????????????????????????????????????????   [250]
Limnodromus_griseus            ??????????????????????????????????????????????????   [250]
Phalaropus_fulicaria           ??????????????????????????????????????????????????   [250]
Tryngites_subruficollis        ??????????????????????????????????????????????????   [250]
Numenius_americanus            ??????????????????????????????????????????????????   [250]
Haematopus_palliatus           ??????????????????????????????????????????????????   [250]
Calidris_pusilla               ??????????????????????????????????????????????????   [250]
Sterna_eurygnatha              ??????????????????????????????????????????????????   [250]
Burhinus_superciliaris         ??????????????????????????????????????????????????   [250]
Burhinus_vermiculatus          ??????????????????????????????????????????????????   [250]
Phegornis_mitchelli            ??????????????????????????????????????????????????   [250]
Burhinus_capensis              ??????????????????????????????????????????????????   [250]
Glareola_nuchalis              ??????????????????????????????????????????????????   [250]
Burhinus_bistriatus            ??????????????????????????????????????????????????   [250]
Chionis_alba                   ??????????????????????????????????????????????????   [250]
Rhinoptilus_africanus          ??????????????????????????????????????????????????   [250]

[                                       260       270       280       290       300]
[                                       .         .         .         .         .]

Scolopax_rusticola             TACTCCTACTTCTAACCCTAATAGCAACCGCTTTCGTAGGGTATGTCCTA   [300]
Vanellus_vanellus              TCATCCTCCTATTAACCCTAATAGCAACTGCCTTCGTAGGATACGTCCTC   [300]
Gallinago_gallinago            TCATCTTACTCCTGACCTTAATAGCAACTGCCTTCGTAGGCTATGTGCTA   [300]
Lymnocryptes_minimus           TCATCCTCCTCCTAACCCTTATAGCAACCGCCTTCGTAGGATACGTCCTA   [300]
Sterna_hirundo                 TTATTCTCTTATTGACCCTAATGGCCACCGCCTTCGTAGGGTACGTCCTA   [300]
Larus_glaucoides               TCATTCTCCTCTTAACCCTAATAGCAACTGCCTTCGTAGGATATGTCTTG   [300]
Actophilornis_africanus        ??????????????????????????????????????????????????   [300]
Hydrophasianus_chirurgus       ??????????????????????????????????????????????????   [300]
Jacana_spinosa                 ??????????????????????????????????????????????????   [300]
Metopidius_indicus             ??????????????????????????????????????????????????   [300]
Microparra_capensis            ??????????????????????????????????????????????????   [300]
Rostratula_benghalensis        ??????????????????????????????????????????????????   [300]
Larus_glaucescens              TCATTCTCCTCTTAACCCTAATAGCAACTGCCTTCGTAGGATATGTCTTG   [300]
Larus_schistisagus             TCATTCTCCTCTTAACCCTAATAGCAACTGCCTTCGTAGGATATGTCTTG   [300]
Larus_cachinnans               TCATTCTCCTCTTAACCCTAATAGCAACTGCCTTCGTAGGATATGTCTTG   [300]
Larus_michahellis              TTATTCTCCTCTTAACCCTAATAGCAACTGCCTTCGTAGGATATGTCTTG   [300]
Larus_armenicus                TTATTCTCCTCTTAACCCTAATAGCAACTGCCTTCGTAGGATATGTCTTG   [300]
Larus_hyperboreus              TCATTCTCCTCTTAACCCTAATAGCAACTGCCTTCGTAGGATATGTCTTG   [300]
Larus_fuscus                   TCATTCTCCTCTTAACCCTAATAGCAACTGCCTTCGTAGGGTATGTCTTG   [300]
Larus_mongolicus               TCATTCTCCTCTTAACCCTAATAGCAACTGCCTTCGTAGGATATGTCTTG   [300]
Larus_atricilla                TCATCCTCCTCCTAACCCTAATAGCAACTGCCTTTGTAGGGTATGTCCTA   [300]
Larus_audouinii                TTATTCTCCTCTTAACCCTAATAGCAGCTGCCTTCGTAGGATATGTCCTG   [300]
Larus_californicus             TCATTCTCCTCTTAACCCTAATAGCAACTGCCTTCGTAGGATATGTCTTG   [300]
Larus_cirrocephalus            TCATTCTCCTCCTAACCCTAATAGCAACTGCCTTCGTAGGATATGTACTA   [300]
Larus_delawarensis             TTATTCTCCTCTTAACCCTAATAGCAACTGCCTTCGTAGGATATGTCTTG   [300]
Larus_genei                    TTATTCTCCTCCTAACCCTAATAGCAACTGCCTTCGTAGGATATGTACTA   [300]
Larus_ichthyaetus              TTATTCTCCTCTTAACCCTAATAGCAACTGCCTTCGTAGGGTATGTCCTG   [300]
Larus_livens                   TTATTCTCCTCTTAACCCTAATAGCAACTGCCTTCGTAGGATATGTCTTG   [300]
Larus_melanocephalus           TTATTCTCCTCTTAACCCTAATAGCAACCGCCTTCGTAGGGTATGTCCTG   [300]
Larus_minutus                  TTATTCTCCTACTAACCCTAATAGCAACTGCCTTCGTAGGATATGTCTTA   [300]
Larus_modestus                 TTATCCTCCTCCTAACCCTAATAGCAACTGCCTTTGTAGGGTACGTCCTA   [300]
Larus_occidentalis             TTATTCTCCTCTTAACCCTAATAGCAACTGCCTTCGTAGGATATGTCTTG   [300]
Larus_philadelphia             TCATTCTCCTCCTAACCCTAATAGCAACTGCCTTCGTAGGGTATGTACTC   [300]
Larus_pipixcan                 TCATCCTCCTCCTGACCCTAATAGCAACTGCCTTTGTAGGGTATGTCCTA   [300]
Larus_scopulinus               TCATTCTCCTCCTAACCCTAATAGCAACTGCCTTCGTAGGATATGTACTA   [300]
Larus_serranus                 TCATTCTCCTCCTAACCCTAATAGCAACTGCCTTCGTAGGATATGTACTA   [300]
Larus_thayeri                  TCATTCTCCTCTTAACCCTAATAGCAACTGCCTTCGTAGGATATGTCTTG   [300]
Pagophila_eburnea              TTATTCTCCTTCTAACCCTAATGGCAACTGCCTTCGTAGGATACGTCCTA   [300]
Sterna_maxima                  TTATTCTCCTATTGACCTTAATAGCCACTGCCTTCGTAGGATATGTCCTA   [300]
Sterna_sandvicensis            TTATTCTCCTATTGACCTTAATAGCTACCGCCTTCGTAGGATATGTCCTA   [300]
Gelochelidon_nilotica          TCATCCTCCTACTGACCTTAATAGCCACCGCCTTCGTAGGATATGTC???   [300]
Oceanodroma_homochroa          TCCTCCT???????????????????????????????????????????   [300]
Phalacrocorax_aristotelis      TTATTCTACTACTAACCCTCATAGCAACCGCTTTCGTAGGATATGTCCTA   [300]
Sterna_albifrons               TTGTCCTCCTACTAACCCTAATAGCCACTGCCTTCGTAGGATATGTCCTG   [300]
Sterna_anaethetus              TTATCCTCCTCCTAACCTTAATAGCTACTGCCTTCGTAGGGTACGTCCTA   [300]
Sterna_caspia                  TCATTCTCCTGCTAACCCTAATAGCCACTGCCTTCGTAGGATATGTCCTA   [300]
Oceanodroma_castro             TTCTCCTTCTACTTACCCCCATAGCAACTGCTTTCGTGGGCTATGTCCTA   [300]
Calonectris_diomedea           TCATTCTCCTACTCACTCTCATAGCAACTGCCTTCGTAGGATATGTCCTA   [300]
Creagrus_furcatus              TCATCCTCCTCCTGACCCTAATAGCAANTGCCTTCGTAGGTTATGTCCTA   [300]
Xema_sabini                    TTATTCTCCTCCTAACCCTAATAGCAACTGCCTTCGTAGGATACGTCTTA   [300]
Sterna_sp                      TTATCCTCCTACTAACCCTAATAGCCACTGCCTTCGTAGGATATGTC???   [300]
Uria_aalge                     TCATCCTCCTACTAGCCCTAATGGCAACCGCCTTCGTAGGATATGTCCTC   [300]
Numenius_phaeopus              TTATTCTTCTCCTAACCCTAATAGCAACTGCTTTCGTAGGATATGTCTTA   [300]
Limnodromus_scolopaceus        TTATTCTGCTCCTAACCCTAATAGCAACTGCTTTCGTAGGGTATGTCTTA   [300]
Limosa_limosa                  TCATCCTTCTTCTAACCCTAATAGCAACTGCCTTCGTAGGATATGTTCTA   [300]
Tringa_melanoleuca             TCATCCTACTCTTAACCCTAATAACAACTGCTTTCGTACGATATGTCTTA   [300]
Limosa_lapponica               TTATCCTCCTCCTAACCCTAATAGCAACTGCCTTCGTAGGATACGTCCTA   [300]
Tringa_flavipes                TCATTTTACTCCTAACCCTAATAGCAACTGCTTTCGTAGGATATGTTCTA   [300]
Limosa_fedoa                   TCATCCTTCTTCTAACCCTAATAGCAACCGCCTTCGTAGGATACGTTCTG   [300]
Limosa_haemastica              TCATCCTTCTTCTAACCCTAATAGCAACAGCCTTCGTAGGATATGTCCTA   [300]
Calidris_tenuirostris          TTATCCTGCTCCTGACCCTAATAGCAACTGCCTTCGTAGGATATGTACTC   [300]
Charadrius_mongolus            TAATTCTCCTCCTCACCCTAATAGCTACTGCTTTCGTAGGATATGTCTTA   [300]
Numenius_madagascariensis      TTATTCTCCTCCTGACCCTAATAGCAACTGCTTTCGTAGGATATGTGCTA   [300]
Tringa_glareola                TCATTCTACTCTTAACCCTAATAGCAACTGCCTTCGTAGGATATGTTCTG   [300]
Tringa_nebularia               TCATCCTACTCCTAACCCTAATAGCAACTGCTTTCGTAGGATACGTCCTA   [300]
Tringa_totanus                 TCATTCTACTCTTAACCCTAATAGCAACTGCCTTCGTAGGATATGTCCTG   [300]
Recurvirostra_avosetta         TAATTCTCCTCCTAACCCTAATAGCTACCGCCTTCGTAGGATACGTCCTA   [300]
Xenus_cinereus                 TTATCCTGCTCCTAACCCTAATAGCAACTGCTTTCGTAGGATACGTCCTA   [300]
Larus_crassirostris            TTATTCTCCTCCTAACCCTAATAGCAACTGCCTTCGTAGGATATGTCTTG   [300]
Larus_argentatus               TCATTCTCCTCTTAACCCTAATAGCAACTGCCTTCGTAGGATATGTCTTG   [300]
Haematopus_ater                TAATCCTTCTCCTAACCCTAATAGCCACCGCTTTCGTAGGATATGTCCTA   [300]
Diomedea_dabbenena             TCCTACTCCTACTCTCCCTCATAGCAACCGCCTTCGTAGGCTATGTTCTA   [300]
Sterna_antillarum              TTATCCTCCTACTAACCTTAATAGCTACTGCTTTTGTAGGATATGTCCTG   [300]
Calidris_ptilocnemis           TTATCCTACTGCTAACCCTAATAGCAACCGCTTTCGTAGGATACGTACTT   [300]
Calidris_ferruginea            TCATTCTACTTCTAACCCTAATAGCAACCGCTTTCGTAGGATACGTACTC   [300]
Sula_granti                    TAATCCTCCTGCTAACACTTATAGCAACTGCCTTCGTAGGCTATGTCCTG   [300]
Burhinus_magnirostris          CCATCCTTTTACTAACCCTAATAGCCACCGCCTTTGTAGGATACGTTCTC   [300]
Phalaropus_tricolor            TCATCTTACTCCTGACCTTAATAGCAACTGCCTTCGTAGGCTATGTCCTA   [300]
Cursorius_temminckii           TCATCTTACTACTGACCTTAATAGCAACTGCCTTCGTAGGATACGTTCTA   [300]
Chionis_minor                  TCATTCTCCTACTAACCCTAATAGCAACTGCTTTCGTGGGCTATGTCTTA   [300]
Rynchops_niger                 TCATCCTCCTCCTAACCCTAATAGCAACAGCCTTCGTAGGATACGTCCTA   [300]
Sterna_hirundinacea            TCATTCTCCTATTGACCCTAATAGCTACCGCCTTCGTAGGGTATGTCCTA   [300]
Pedionomus_torquatus           TCATCCTCCTACTTACCCTAATAGCAACAGCTTTCGTAGGATATGTCCTA   [300]
Nycticryphes_semicollaris      TTCTCCTCCTACTAACCCTAATAGCAACAGCCTTCGTAGGCTACGTACTA   [300]
Pluvianellus_socialis          TTATTCTCCTACTAACCCTAATAGCAACTGCCTTCGTAGGCTACGTCTTA   [300]
Himantopus_mexicanus           TAATCCTTCTCCTAACCCTAATAGCCACTGCCTTCGTAGGATATGTCCTA   [300]
Catharacta_sp                  TTATCCTCTTACTAACCCTAATAGCAACTGCCTTCGTAGGATATGTCCTA   [300]
Burhinus_senegalensis          CCATCCTCCTCCTAGCCCTAATAGCCACTGCCTTCGTCGGATACGTTCTC   [300]
Puffinus_tunneyi               TCATCCTCCTACTCACTCTCATAGCAACTGCTTTCGTAGGATACGTCCTA   [300]
Puffinus_kermadecensis         TCATCCTCCTACTCACTCTCATAGCAACTGCCTTCGTAGGATACGTCCTA   [300]
Puffinus_elegans               TCATCCTCCTACTCACTCTCATAGCAACTGCCTTCGTAGGATACGTCCTA   [300]
Puffinus_boydi                 TCATCCTCCTACTCACTCTCATAGCAACTGCCTTCGTAGGATATGTCCTA   [300]
Puffinus_myrtae                TCATCCTCCTACTCACTCTCATAGCAACTGCCTTCGTAGGATATGTCCTA   [300]
Puffinus_loyemilleri           TCATCCTCCTACTCACTCTCATAGCAACTGCCTTCGTAGGATATGTCCTG   [300]
Puffinus_dichrous              TCATCCTCCTACTCACTCTCATAGCAACTGCCTTCGTAGGATATGTCCTA   [300]
Puffinus_polynesiae            TCATCCTCCTACTCACTCTCATAGCAACTGCCTTCGTAGGATATGTCCTA   [300]
Puffinus_nicolae               TCATCCTCCTACTCACTCTCATAGCAACTGCCTTCGTAGGATATGTCCTA   [300]
Puffinus_colstoni              TCATCCTCCTACTCACTCTCATAGCAACTGCCTTCGTAGGATATGTCCTA   [300]
Puffinus_bailloni              TCATCCTCCTACTCACTCTCATAGCAACTGCCTTCGTAGGATATGTCCTA   [300]
Puffinus_persicus              TCATCCTCCTACTCACTCTCATAGCAACTGCCTTCGTAGGGTACGTCCTA   [300]
Puffinus_subalaris             TCATCCTCCTACTCACTCTCATAGCAACTGCCTTCGTAGGATATGTCTTA   [300]
Puffinus_newelli               TCATCCTCCTACTCACTCTCATAGCAACTGCCTTCGTAGGATATGTCCTA   [300]
Puffinus_temptator             TCATCCTCCTACTCACTCTCATAGCAACTGCCTTCGTAGGATATGTCCTA   [300]
Phalaropus_lobatus             TTATTCTACTCCTAACCCTAATAGCAACTGCTTTCGTAGGATACGTCCTT   [300]
Larus_smithsonianus            TCATTCTCCTCTTAACCCTAATAGCAACTGCCTTCGTAGGATATGTCTTG   [300]
Tringa_ochropus                TTATTCTACTTCTTACCCTAATAGCAACTGCCTTCGTAGGATATGTCCTA   [300]
Tringa_erythropus              TCATCCTACTCTTAACCCTAATAGCAACTGCTTTCGTAGGATATGTCCTG   [300]
Chlidonias_niger               TAATTCTCCTATTAACCCTCATAGCCACCGCCTTTGTAGGGTATGTCCTA   [300]
Sterna_paradisaea              TCATTCTCCTATTGACCCTAATAGCTACCGCCTTCGTAGGATATGTCCTA   [300]
Tringa_solitaria               TCATTCTACTCCTAACCCTAATAGCAACTGCCTTTGTAGGATACGTTTTA   [300]
Larus_bulleri                  TCATTCTCCTCCTAACCCTAATAGCAACTGCCTTCGTAGGATATGTACTA   [300]
Larus_canus                    TTATTCTCCTCTTAACCCTAATAGCAACTGCCTTCGTAGGATATGTCTTG   [300]
Calidris_maritima              TTATCCTACTACTAACCCTAATAGCAACCGCTTTCGTAGGATACGTACTT   [300]
Aethia_cristatella             TTATCCTCCTACTAGCCCTAATAGCAACTGCCTTCGTAGGATACGTCTTA   [300]
Aethia_pusilla                 TTATCCTCTTATTAGCCCTAATAGCAACTGCCTTCGTAGGATACGTCTTA   [300]
Aethia_pygmaea                 TTGTCCTCTTACTAGCCCTAATAGCAACTGCATTCGTAGGATACGTCCTA   [300]
Alca_torda                     TTATTCTTCTACTAGCCCTTATAGCAACTGCCTTCGTAGGGTATGTCCTA   [300]
Alle_alle                      TCATTCTTCTACTAGCCCTAATAGCAACTGCTTTCGTAGGGTACGTCCTT   [300]
Brachyramphus_brevirostris     TCATTTTATTACTCACCCTAATAGCAACCGCCTTCGTAGGATATGTACTA   [300]
Brachyramphus_marmoratus       TCATCTTCCTACTAACCTTAATAGCAACCGCTTTCGTAGGGTACGTACTG   [300]
Cepphus_columba                TCATTCTCCTACTAACCCTAATAGCAACAGCCTTTGTAGGATACGTTCTG   [300]
Cepphus_grylle                 TCATCCTCCTTTTAACCCTAATAGCAACAGCCTTCGTAGGATATGTCCTA   [300]
Cyclorrhynchus_psittacula      TTATCCTCTTACTAGCCCTAATAGCAACTGCCTTCGTAGGGTACGTCCTA   [300]
Fratercula_arctica             TCATTCTCCTACTGGCCCTAATAGCAACTGCCTTCGTAGGATATGTCCTG   [300]
Larus_hartlaubii               TCATTCTCCTCCTAACCCTAATAGCAACTGCCTTCGTAGGATATGTACTA   [300]
Larus_maculipennis             TCATTCTCCTCCTAACCCTAATAGCAACTGCCTTCGTAGGATATGTACTA   [300]
Fratercula_corniculata         TCATTCTCCTGCTGGCCCTAATAGCAACTGCCTTCGTAGGATATGTTCTG   [300]
Ptychoramphus_aleuticus        TTATCCTCTTACTAGCCCTAATAGCAACTGCCTTCGTAGGATATGTCCTA   [300]
Synthliboramphus_antiquus      TCATCCTCCTACTAACCCTAATAGCAACCGCCTTCGTAGGGTATGTTCTA   [300]
Synthliboramphus_hypoleucus    TCATCCTTCTACTAACCCTAATAGCAACCGCCTTCGTAGGATATGTCTTG   [300]
Synthliboramphus_wumizusume    TCATCCTCCTATTAACCCTAATAGCAACAGCCTTCGTAGGGTATGTCCTA   [300]
Uria_lomvia                    TCATTCTCCTACTAGCCCTAATAGCAACCGCCTTCGTGGGTTATGTTCTA   [300]
Sterna_dougallii               TCATTCTCCTATTGACTCTAATAGCTACCGCCTTCGTAGGGTATGTCCTA   [300]
Anous_stolidus                 TTATCCTCCTACTAACACTAATAGCAACCGCCTTCGTAGGGTATGTCCTA   [300]
Anous_tenuirostris             TTATCCTCCTACTAACACTAATAGCNACTGCCTTTGTAGGGTATGTTCTA   [300]
Chlidonias_hybridus            TAATTCTCCTATTAACCCTAATAGCCACTGCCTTTGTAGGATATGTCCTG   [300]
Chlidonias_leucopterus         TAATTCTCCTATTAACCCTAATAGCTACCGCCTTCGTAGGATATGTCCTA   [300]
Gygis_alba                     TCGTCCTTCTCCTAACCCTGATAGCAACTGCCTTCGTAGGATATGTCCTA   [300]
Larosterna_inca                TCATTCTCCTACTGACCCTAATAGCCACTGCCTTCGTAGGATATGTCCTA   [300]
Phaetusa_simplex               TTATCCTTCTACTCACCCTCATAGCTACTGCTTTTGTAGGCTACGTCCTT   [300]
Sterna_albostriata             TAATTCTCCTACTAACCCTAATAGCCACCGCCTTTGTAGGATATGTCCTA   [300]
Sterna_bengalensis             TTATTCTCCTATTGACCTTAATAGCTACCGCCTTCGTAGGATATGTCCTA   [300]
Sterna_bergii                  TTATTCTCCTATTGACCTTAATAGCCACCGCCTTCGTAGGATATGTCCTA   [300]
Sterna_elegans                 TTATTCTCCTATTGACCTTAATAGCTACCGCCTTCGTAGGATATGTCCTA   [300]
Sterna_forsteri                TTATTCTCCTACTGACCCTAATAGCTACCGCCTTCGTAGGGTATGTCCTA   [300]
Sterna_lunata                  TTATTCTCCTCCTAACCTTAATAGCCACTGCCTTCGTAGGATACGTCCTA   [300]
Sterna_nereis                  TTATCCTTCTACTAACCCTAATAGCCACTGCCTTCGTAGGATACGTCCTG   [300]
Sterna_nilotica                TCATCCTCCTACTGACCTTAATAGCCACCGCCTTCGTAGGATATGTCCTA   [300]
Sterna_striata                 TCATTCTCCTATTGACTCTAATAGCTACTGCCTTCGTAGGGTATGTCCTA   [300]
Sterna_sumatrana               TCATTCTCCTATTGACTCTAATAGCCACCGCCTTCGTAGGGTATGTCCTA   [300]
Sterna_supercilliaris          TTATCCTCCTACTAACCTTAATAGCTACTGCTTTTGTAGGATATGTCCTG   [300]
Sterna_trudeaui                TTATTCTCCTACTGACCCTAATAGCTACCGCCTTCGTAGGGTATGTCCTA   [300]
Sterna_vittata                 TCATTCTCCTATTGACCCTAATAGCTACCGCCTTCGTAGGATATGTCCTA   [300]
Sterna_aleutica                TTATCCTTCTCCTAACCTTAATAGCCACTGCTTTCGTAGGATATGTCCTA   [300]
Anous_minutus                  TTATCCTCCTACTAACACTAATAGCAACTGCCTTTGTAGGGTATGTTCTA   [300]
Phoebastria_nihonus            TCCTACTCCTACTCACCCTTATAGCAACCGCCTTCGTAGGCTATGTCCTA   [300]
Fulmarus_glacialis             TTATCCTTCTACTCACCCTCATAGCAACCGCCTTCGTAGGGTATGTCCTA   [300]
Pelecanus_conspicillatus       TCATTCTCCTGCTTACCCTCATAGCAACAGCCTTCGTAGGATATGTCCTG   [300]
Haematopus_ostralegus          TAATCCTCCTCCTGACCCTAATAGCCACCGCCTTCGTAGGCTATGTCCTA   [300]
Numenius_arquata               TTATCCTCCTCCTGACCCTAATAGCAACTGCTTTCGTAGGATACGTACTA   [300]
Larus_hemprichii               TTATTCTCCTCTTAACCCTAATAGCAACTGCCTTCGTAGGGTATGTCCTG   [300]
Actitis_hypoleucos             TTATCCTACTACTCACCCTAATAGCAACTGCTTTTGTAGGTTATGTCTTA   [300]
Actitis_macularius             TCATCCTGCTCCTCACTCTAATAGCAACCGCATTCGTAGGTTATGTTTTA   [300]
Tringa_stagnatilis             TCATTCTACTCTTAACCCTAATAGCAACTGCCTTCGTAGGATATGTCCTA   [300]
Heteroscelus_incanus           TTATTCTACTACTAACCCTAATAGCAACTGCCTTCGTAGGGTACGTCCTA   [300]
Heteroscelus_brevipes          TCATCCTACTACTAACCCTAATAGCAACTGCCTTCGTAGGATATGTCCTA   [300]
Catoptrophorus_semipalmatus    TCATCCTACTCCTAACCCTAATAGCAACTGCCTTTGTAGGGTATGTCCTA   [300]
Rhodostethia_rosea             TTATTCTCCTCCTAACCCTAATAGCAACTGCCTTCGTAGGATATGTCTTA   [300]
Leucophaeus_scoresbii          TTATCCTCCTCCTAACCCTAATAGCAACTGCCTTTGTAGGCTACGTCCTA   [300]
Larus_pacificus                TTATTCTCCTCTTAACCCTAATAGCAACTGCCTTCGTAGGATATGTCTTG   [300]
Larus_belcheri                 TTATTCTCCTCTTAACCCTAATAGCAACTGCCTTCGTAGGATATGTCCTG   [300]
Larus_atlanticus               TTATTCTCCTCCTAACCCTAATAGCAACTGCCTTCGTAGGATATGTCTTG   [300]
Larus_leucophthalmus           TTATTCTCCTCTTAACCCTAATAGCAACTGCCTTCGTAGGGTATGTCCTG   [300]
Larus_brunnicephalus           TCATTCTCCTCCTAACCCTAATAGCAACTGCCTTCGTAGGATATGTACTA   [300]
Larus_saundersi                TCATTCTCCTCCTAACCCTAATAGCAACTGCTTTTGTGGGGTATGTCCTA   [300]
Larus_relictus                 TTATTCTCCTCTTAACCCTAATAGCAACTGCCTTCGTAGGATATGTCCTG   [300]
Larus_fuliginosus              TCATCCTCCTCCTGACCCTAATAGCAACCGCCTTTGTAGGGTATGTCCTA   [300]
Pelecanus_erythrorhynchos      TCATTCTCCTACTCACCCTCATAGCAACAGCCTTCGTAGGATATGTCCTG   [300]
Pelecanus_onocrotalus          TTATTCTCCTACTCACTCTCATAGCAACAGCCTTCGTAGGATATGTCCTA   [300]
Larus_dominicanus              TCATTCTCCTCTTAACCCTAATAGCAACTGCCTTCGTAGGATATGTCCTG   [300]
Pelecanus_occidentalis         TCATTCTCCTGCTCACCCTCATAGCAACAGCCTTCGTAGGATATGTCCTG   [300]
Calonectris_edwarsii           TCATTCTCCTACTCACTCTCATAGCAACTGCCTTCGTAGGATATGTCCTA   [300]
Phalacrocorax_brasilianus      TTATCCTACTACTGACCCTCATAGCAACCGCCTTTGTAGGTTATGTACTA   [299]
Puffinus_gravis                TCATTCTTCTACTTACCCTCATGGCAACTGCCTTCGTAGGATATGTCCTG   [300]
Puffinus_griseus               TCATTCTTCTACTTACCCTCATGGCAACGGCCTTCGTGGGATATGTCCTA   [300]
Puffinus_huttoni               TCATCCTCCTACTCACTCTCATAGCAACTGCCTTCGTGGGATACGTCCTA   [300]
Daption_capense                TTATCCTTCTACTCACTCTCATAGCAACCGCCTTCGTAGGATATGTCTTA   [300]
Macronectes_giganteus          TCCTACTCCTACTCACCCTCATAGCAACTGCTTTCGTAGGATATGTCCTA   [300]
Pachyptila_turtur              TCATCCTCCTACTTACCCTCATAGCAACTGCCTTCGTAGGATATGTCCTA   [300]
Pachyptila_vittata             TCATCCTCCTACTTACCCTCATAGCAACTGCTTTCGTAGGATATGTCTTA   [300]
Procellaria_westlandica        TTATTCTTTTACTCACCCTCATAGCAACTGCCTTCGTAGGGTACGTCTTA   [300]
Pterodroma_brevirostris        TTATTCTCCTACTCACCCTCATAGCAACTGCCTTCGTAGGATATGTCCTA   [300]
Pterodroma_inexpectata         TTATACTCCTACTTACCCTCATAGCAACTGCCTTCGTAGGATACGTTCTG   [300]
Diomedea_epomophora            TCCTACTCCTACTCTCTCTCATAGCAACCGCCTTCGTAGGCTATGTTCTA   [300]
Fregetta_tropica               TTCTCCTTCTACTCACCCTCATAGCAACTGCCTTCGTAGGATATGTCCTA   [300]
Pelagodroma_marina             TCCTCCTCCTACTCACCCTCATAGCAACTGCCTTTGTAGGCTATGTCCTA   [300]
Pelecanoides_georgicus         TTATCCTCCTGCTTACCCTCATAGCAACTGCTTTCGTAGGATATGTCTTA   [300]
Pelecanoides_urinatrix         TCATCCTCCTACTCACTCTCATAGCAACTGCTTTCGTAGGATACGTCCTA   [300]
Sula_nebouxii                  TAATCCTCCTACTAACACTTATAGCAACTGCCTTCGTAGGCTATGTCCTG   [300]
Morus_bassanus                 TTATCCTCCTACTCACCCTCATAGCAACAGCCTTCGTAGGATATGTCCTT   [300]
Fregata_sp                     TCGTACTCCTACTCACCCTCATAGCAACTGCCTTCGTAGGGTATGTCCTA   [300]
Stercorarius_maccormicki       TTATCCTCTTACTAACCCTAATAGCAACTGCCTTCGTAGGATATGTCCTA   [300]
Stercorarius_sp                TTATCCTCTTACTAACCCTAATAGCAACTGCCTTCGTAGGATATGTCCTA   [300]
Synthliboramphus_craveri       TCATCCTTCTACTAACCCTAATAGCAACCGCCTTCGTAGGATATGTCTTG   [300]
Cepphus_carbo                  TCATTCTCCTACTAACCCTGATAGCAACAGCCTTTGTAGGATACGTTCTA   [300]
Fratercula_cirrhata            TCATCCTCCTACTAGCCCTAATAGCAACTGCCTTCGTAGGATATGTTCTG   [300]
Glareola_pratincola            TTATTCTACTCCTAACCCTCATAGCAACTGCCTTCGTGGGCTATGTACTA   [300]
Procellaria_cinerea            TTATTCTTTTACTCACCCTCATAGCAACTGCCTTCGTAGGATACGTCTTA   [300]
Phoebetria_fusca               TCCTACTCCTACTCACCCTCATAGCAACTGCTTTCGTAGGATATGTCCTA   [300]
Phoebetria_palpebrata          TCCTACTCCTACTCACCCTCATAGCAACTGCTTTCGTAGGATATGTCCTA   [300]
Thalassarche_bulleri           TCCTGCTCCTACTCACTCTCATAGCAACTGCCTTCGTAGGATATGTCCTA   [300]
Diomedea_exulans               TCCTACTCCTACTCACCCTCATAGCAACTGCCTTCGTAGGATATGTCCTA   [300]
Diomedea_amsterdamensis        TCCTACTCCTACTCTCCCTCATAGCAACCGCCTTCGTAGGCTATGTTCTA   [300]
Puffinus_lherminieri           TCATCCTCCTACTCACTCTCATAGCAACTGCCTTCGTAGGATATGTCCTG   [300]
Puffinus_atrodorsalis          TCATCCTCCTACTCACTCTCATAGCAACTGCCTTCGTAGGATATGTCCTA   [300]
Puffinus_assimilis             TCATCCTCCTACTCACTCTCATAGCAACTGCCTTCGTAGGATACGTCCTA   [300]
Puffinus_baroli                TCATCCTCCTACTCACTCTCATAGCAACTGCCTTCGTAGGATATGTCCTA   [300]
Puffinus_haurakiensis          TCATCCTCCTACTCACTCTCATAGCAACTGCCTTCGTAGGATACGTCCTA   [300]
Puffinus_auricularis           TCATCCTCCTACTCACTCTCATAGCAACTGCCTTCGTAGGATATGTCCTA   [300]
Puffinus_bulleri               TCATTCTTCTACTTACCCTCATGGCAACTGCCTTCGTGGGATATGTTCTA   [300]
Puffinus_carneipes             TCATTCTTCTACTTACCCTCATGGCAACTGCCTTCGTAGGATATGTCCTG   [300]
Puffinus_creatopus             TCATTCTTCTACTTACCCTCATGGCAACTGCCTTCGTAGGATATGTCCTG   [300]
Puffinus_gavia                 TCATCCTCCTACTCACTCTCATAGCAACTGCCTTCGTAGGATACGTCCTA   [300]
Puffinus_mauretanicus          TCATCCTCCTACTCACTCTCATAGCAACTGCCTTCGTAGGATACGTCCTA   [300]
Puffinus_nativitatis           TCATTCTCCTACTCACTCTCATAGCAACTGCCTTCGTAGGGTACGTCTTA   [300]
Puffinus_pacificus             TCATTCTTCTACTTACCCTCATGGCAACTGCCTTCGTGGGATATGTTCTG   [300]
Puffinus_tenuirostris          TCATTCTCCTTCTTACCCTCATGGCAACCGCCTTCGTAGGATATGTCCTA   [300]
Puffinus_yelkouan              TCATCCTCCTGCTCACTCTCATAGCAACTGCCTTCGTAGGATACGTCCTA   [300]
Puffinus_puffinus              TCATCCTCCTACTCACTCTCATAGCAACTGCCTTCGTAGGATATGTCCTA   [300]
Charadrius_alexandrinus        TAATCCTTCTCCTCACCTTGATAGCAACCGCTTTCGTAGGATATGTCCTA   [300]
Charadrius_australis           ??????????????????????????????????????????????????   [300]
Charadrius_bicinctus           ??????????????????????????????????????????????????   [300]
Charadrius_collaris            ??????????????????????????????????????????????????   [300]
Charadrius_falklandicus        ??????????????????????????????????????????????????   [300]
Charadrius_modestus            ??????????????????????????????????????????????????   [300]
Charadrius_montanus            ??????????????????????????????????????????????????   [300]
Charadrius_ruficapillus        ??????????????????????????????????????????????????   [300]
Charadrius_semipalmatus        ??????????????????????????????????????????????????   [300]
Charadrius_veredus             ??????????????????????????????????????????????????   [300]
Charadrius_vociferus           TAATCCTCCTCCTCACCCTAATAGCAACCGCATTCGGAGGATATGTCCTA   [300]
Vanellus_chilensis             ??????????????????????????????????????????????????   [300]
Elseyornis_melanops            ??????????????????????????????????????????????????   [300]
Oreopholus_ruficollis          ??????????????????????????????????????????????????   [300]
Thinornis_rubricollis          ??????????????????????????????????????????????????   [300]
Pterodroma_baraui              TTATACTCTTACTTACCCTCATAGCAACTGCCTTCGTAGGATACGTCCTG   [300]
Pterodroma_nigripennis         TTATACTCCTGCTTACCCTCATAGCAACTGCTTTCGTAGGGTACGTTCTA   [300]
Bulweria_bulwerii              TTATTCTCCTACTCACCCTCATAGCAACCGCCTTCGTAGGGTATGTCCTT   [300]
Oceanodroma_leucorhoa          TCCTTCTCTTACTCACCCTCATAGCAACTGCCTTCGTAGGCTATGTCCTG   [300]
Pagodroma_nivea                TTATCCTCCTACTCACCCTCATAGCAACTGCCTTCGTAGGATATGTCTTA   [300]
Pseudobulweria_aterrima        TCATCCTCCTACTCACCCTCATAGCAACTGCCTTCGTAGGGTACGTCCTA   [300]
Pseudobulweria_rostrata        TCATTCTCCTACTCACCCTCATAGCAACTGCCTTCGTAGGATATGTCCTC   [300]
Lugensa_brevirostris           TTATTCTCCTACTCACCCTCATAGCAACTGCCTTCGTAGGATATGTCCTA   [300]
Procellaria_aequinoctialis     TTATTCTCTTACTCACCCTCATAGCAACTGCCTTCGTAGGATACGTCTTA   [300]
Pterodroma_axillaris           TTATACTCCTACTCACTCTCATAGCAACTGCTTTCGTAGGGTACGTTCTA   [300]
Pterodroma_cahow               TTATGCTCCTACTCACCCTTATGGCAACTGCCTTCGTAGGGTACGTCCTA   [300]
Pterodroma_cookii              TCATCCTCCTACTTACCCTCATAGCAACTGCCTTCGTGGGATACGTTCTA   [300]
Pterodroma_deserta             TCATGCTCCTACTCACCCTTATGGCAACTGCCTTCGTAGGGTACGTTCTA   [300]
Pterodroma_externa             TTATACTCCTGCTTACCCTCATAGCAACTGCCTTCGTAGGGTATGTTCTG   [300]
Pterodroma_hasitata            TTATGCTCCTACTTACCCTTATAGCAACTGCCTTCGTAGGGTACGTTCTA   [300]
Pterodroma_incerta             TTATGCTCCTACTTACTCTTATGGCAACTGCCTTCGTAGGATACGTTCTA   [300]
Pterodroma_lessonii            TTATGCTCCTACTTACTCTTATGGCAACTGCCTTCGTAGGATATGTCCTA   [300]
Pterodroma_longirostris        TCATACTTCTACTTACCCTCATAGCAACTGCCTTCGTAGGATACGTTCTA   [300]
Pterodroma_macroptera          TTATGCTCCTACTTACTCTTATGGCAACTGCCTTCGTAGGGTATGTTCTA   [300]
Pterodroma_magentae            TTATGCTCCTACTTACTCTTATGGCAACTGCCTTCGTAGGATACGTTCTA   [300]
Pterodroma_mollis              TTATGCTCCTACTTACCCTCATGGCAACTGCCTTCGTAGGGTACGTTCTA   [300]
Pterodroma_neglecta            TTATACTTCTACTTACCCTCATAGCAACTGCCTTCGTAGGGTATGTCCTG   [300]
Pterodroma_phaeopygia          TTGTACTCCTACTTACCCTCATAGCAACTGCCTTCGTAGGATATGTCCTA   [300]
Pterodroma_solandri            TTATACTCCTACTCACCCTCATAGCAACAGCCTTCGTAGGATACGTCCTG   [300]
Pterodroma_madeira             TTATGCTCCTACTCACCCTTATGGCAACTGCCTTCGTAGGGTACGTTCTA   [300]
Diomedea_immutabilis           TCCTACTCCTACTCACCCTCATAGCAACCGCCTTCGTAGGCTATGTCCTG   [300]
Phoebastria_nigripes           TCCTACTCCTACTCACCCTTATAGCAACCGCCTTCGTAGGCTATGTCCTG   [300]
Phoebastria_irrorata           TCATACTCCTACTCACCCTCATAGCAACCGCCTTCGTAGGCTATGTCCTG   [300]
Diomedea_albatrus              TCCTACTCCTACTCACCCTCATAGCAACCGCCTTCGTAGGCTATGTTCTG   [300]
Diomedea_chrysostoma           TCCTACTCCTACTCACTCTCATAGCAACTGCCTTCGTAGGATATGTCCTA   [300]
Diomedea_melanophris           TCCTACTCCTACTCACTCTCATAGCAACTGCCTTCGTAGGGTACGTCCTA   [300]
Thalassarche_chlororhynchos    TCCTACTCCTACTCACTCTCATAGCAACTGCCTTCGTAGGATACGTCCTA   [300]
Thalassarche_cauta             TCCTACTCCTACTCACCCTCATAGCAACTGCCTTCGTAGGATATGTCCTA   [300]
Thalassarche_melanophris       TCCTACTCCTACTCACTCTCATAGCAACTGCCTTCGTAGGGTACGTCCTA   [300]
Catharacta_antarctica          TTATCCTCTTACTAACCCTAATAGCAACTGCCTTCGTAGGATATGTCCTA   [300]
Catharacta_chilensis           TTATCCTCTTACTAACCCTAATAGCAACTGCCTTCGTAGGATATGTCCTA   [300]
Catharacta_hamiltoni           TTATCCTCTTACTAACCCTAATAGCAACTGCCTTCGTAGGATATGTNNNN   [300]
Catharacta_lonnbergi           TTATCCTCTTACTAACCCTAATAGCAACTGCCTTCGTAGGATATGTCCTA   [300]
Catharacta_maccormicki         TTATCCTCTTACTAACCCTAATAGCAACTGCCTTCGTAGGATATGTCCTA   [300]
Catharacta_skua                TTATCCTCTTACTAACCCTAATAGCAACTGCCTTCGTAGGGTATGTCCTA   [300]
Stercorarius_longicaudus       TCATCCTCTTATTAACCCTAATAGCAACTGCCTTTGTAGGATATGTCCTA   [300]
Stercorarius_parasiticus       TCATCCTCTTACTAACCCTAATAGCAACTGCCTTCGTAGGGTACGTCCTA   [300]
Stercorarius_pomarinus         TTATCCTCTTACTAACCCTAATAGCAACTGCCTTCGTAGGGTATGTCCTA   [300]
Irediparra_gallinacea          ??????????????????????????????????????????????????   [300]
Jacana_jacana                  TTATCCTCCTACTAACTCTAATAGCAACTGCCTTTGTAGGCTACGTACTA   [300]
Arenaria_interpres             TCATCCTACTCCTGACCCTAATAGCAACTGCCTTCGTGGGATATGTCTTA   [300]
Anhinga_anhinga                TCATCCTCCTACTTACCCTAATAGCAACAGCCTTTGTAGGGTATGTTTTA   [300]
Sula_dactylatra                TAATCCTCCTGCTAACACTTATAGCAACTGCCTTCGTAGGCTATGTCCTA   [300]
Phalacrocorax_auritus          TTATCCTACTACTAACCCTCATAGCAACCGCCTTTGTAGGTTATGTACTA   [299]
Phalacrocorax_pelagicus        TTATTCTACTACTAACCCTCATAGCAACCGCTTTTGTAGGATATGTACTA   [299]
Phalacrocorax_urile            TTATTCTACTACTGACCCTCATAGCAACCGCTTTCGTAGGGTACGTACTA   [299]
Scolopax_minor                 TTATCCTACTCCTAACCCTAATAGCAACTGCTTTCGTAGGCTATGTCCTA   [300]
Larus_heermanni                TTATTCTCCTCTTAACCCTAATAGCAACTGCCTTCGTAGGATATGTCTTG   [300]
Phaethon_rubricauda            TTATTCTCCTACTTACCCTAATAGCCACCGCCTTTGTAGGGTATGTCCTC   [300]
Morus_capensis                 TTATCCTCCTACTTACCCTCATAGCAACAGCCTTCGTAGGATACGTCCTT   [300]
Morus_serrator                 TTATCCTCCTACTTACTCTCATAGCAACAGCCTTCGTAGGATACGTCCTT   [300]
Papasula_abbotti               TAATTCTCCTACTTACACTCATAGCAACTGCCTTCGTAGGCTATGTCCTA   [300]
Sula_leucogaster               TAATTCTCCTATTAACACTAATAGCAACTGCCTTCGTAGGCTATGTTCTG   [300]
Sula_sula                      TAATTCTCCTACTGACACTAATAGCAACTGCTTTCGTAGGCTATGTCCTA   [300]
Sula_variegata                 TAATCCTCCTACTAACACTTATAGCAACTGCCTTCGTAGGCTATGTCCTG   [300]
Cerorhinca_monocerata          TCATCCTCCTACTAGCCCTAATAGCAACTGCCTTCGTAGGATATGTCCTA   [300]
Sterna_fuscata                 TTATCCTCCTCCTAACCTTAATAGCCACTGCCTTCGTAGGATATGTCCTA   [300]
Rissa_brevirostris             TTATCCTCCTCCTAACCCTAATAGCAACTGCCTTCGTAGGATAT??????   [300]
Rissa_tridactyla               TTATTCTCCTCCTAACCCTAATAGCAACTGCCTTCGTAGGATATGTCCTA   [300]
Calonectris_leucomelas         TCATTCTCCTACTTACTCTCATAGCAACTGCCTTCGTAGGATATGTCCTA   [300]
Diomedea_antipodensis          TCCTACTCCTACTCTCCCTCATAGCAACCGCCTTCGTAGGCTATGTTCTA   [300]
Diomedea_chionoptera           TCCTACTCCTACTCTCCCTCATAGCAACCGCCTTCGTAGGCTATGTTCTA   [300]
Diomedea_gibsoni               TCCTACTCCTACTCTCCCTCATAGCAACCGCCTTCGTAGGCTATGTTCTA   [300]
Fregetta_grallaria             TCCTTCTCCTACTCACCCTCATAGCAACTGCCTTCGTAGGCTACGTCCTG   [300]
Fulmarus_glacialoides          TTATCCTCCTACTCACCCTCATAGCAACCGCCTTCGTGGGGTATGTCCTA   [300]
Macronectes_halli              TTATCCTTCTACTCACCCTCATAGCAACCGCCTTCGTAGGATATGTCTTA   [300]
Oceanodroma_furcata            TCCTCCTCTTACTCACCCTCATAGCAACTGCCTTCGTGGGCTACGTACTA   [300]
Oceanodroma_melania            TACTCCTCTTACTCACCCTAATAGCAACTGCCTTTGTAGGCTATGTCCTA   [300]
Oceanodroma_tethys             TCCTCCTCTTACTAACCCTTATAGCAACCGCTTTTGTAGGCTATGTCTTA   [300]
Oceanodroma_tristrami          TCCTCCTCCTACTCACCCTCATGGCAACTGCCTTCGTAGGCTATGTCCTA   [300]
Pachyptila_desolata            TCATCCTCCTACTTACCCTCATAGCAACTGCTTTCGTAGGGTATGTCCTA   [300]
Pachyptila_salvini             TCATCCTCCTACTAACCCTCATAGCAACTGCTTTCGTAGGGTATGTCCTA   [300]
Pelecanoides_garnotii          TTATCCTCCTACTCACCCTCATAGCAACTGCTTTCGTAGGATATGTCCTA   [300]
Pelecanoides_magellanicus      TTATCCTTCTTCTCACCCTCATAGCAACTGCTTTCGTAGGATACGTCCTA   [300]
Procellaria_parkinsoni         TTATTCTTTTACTCACTCTTATAGCAACTGCCTTCGTAGGGTATGTCTTA   [300]
Pterodroma_hypoleuca           TCATACTCCTACTTACCCTCATAGCAACTGCCTTCGTAGGGTACGTCTTA   [300]
Puffinus_nativitatus           TCATTCTCCTACTCACTCTCATAGCAACTGCCTTCGTAGGGTACGTCTTA   [300]
Puffinus_opisthomelas          TCATCCTCTTACTCACTCTCATAGCAACTGCCTTCGTAGGATATGTCCTA   [300]
Thalassarche_carteri           TCCTACTCCTACTCACTCTCATAGCAACTGCCTTCGTAGGATACGTCCTA   [300]
Thalassarche_eremita           TTCTACTCCTACTCACTCTCATAGCAACTGCCTTCGTAGGGTATGTTCTA   [300]
Thalassarche_impavida          TCCTACTCCTACTCACTCTCATAGCAACTGCCTTCGTAGGGTACGTCCTA   [300]
Thalassarche_salvini           TCCTACTCCTACTCACTCTCATAGCAACTGCCTTCGTAGGGTATGTTCTA   [300]
Garrodia_nereis                TTCTCCTTCTACTCACCCTCATAGCAACTGCCTTCGTAGGATACGTCCTA   [300]
Hydrobates_pelagicus           TCCTTCTCCTTCTCACCCTCATAGCAACTGCCTTCGTAGGCTATGTACTA   [300]
Oceanites_oceanicus            TCCTCCTCCTACTCACCCTAATAGCAACCGCCTTCGTAGGCTATGTCCTG   [300]
Halobaena_caerulea             TCGTCCTCCTACTTACCCTCATAGCAACTGCCTTTGTAGGATACGTCCTA   [300]
Halocyptena_microsoma          TCCTCCTCTTACTCACCCTTATAGCAACCGCCTTCGTGGGCTATGTCTTA   [300]
Thalassoica_antarctica         TTATCCTTCTACTCACCCTTATAGCAACTGCCTTCGTAGGGTATGTCTTA   [300]
Larus_marinus                  TTATTCTCCTCTTAACCCTAATAGCAACTGCCTTCGTAGGATATGTCTTG   [300]
Larus_ridibundus               TCATTCTCCTCCTAACCCTAATAGCAACTGCCTTCGTAGGATATGTACTA   [300]
Larus_novaehollandiae          TCATTCTCCTCCTAACCCTAATAGCAACTGCCTTCGTAGGATATGTACTA   [300]
Calidris_alpina                TCATCCTCCTTCTAACCCTAATAGCAACCGCTTTCGTAGGATATGTCCTC   [300]
Phalacrocorax_carbo            TTATCCTGCTACTAACACTCATAGCAACCGCTTTCGTAGGATACGTACTA   [300]
Pinguinus_impennis             TCATCCTCCTACTAACCCTAATAGCAACCGCCTTCGTAGGATATGTCCTA   [300]
Phaethon_lepturus              TTATTCTCCTACTTACCCTAATAGCCACCGCCTTTGTAGGGTATGTCCTC   [300]
Phalacrocorax_penicillatus     ??????????????????????????????????????????????????   [300]
Phalacrocorax_campbelli        ??????????????????????????????????????????????????   [300]
Phalacrocorax_capensis         ??????????????????????????????????????????????????   [300]
Phalacrocorax_onslowi          ??????????????????????????????????????????????????   [300]
Phalacrocorax_bougainvillii    ??????????????????????????????????????????????????   [300]
Phalacrocorax_capillatus       ??????????????????????????????????????????????????   [300]
Phalacrocorax_melanoleucos     ??????????????????????????????????????????????????   [300]
Phalacrocorax_purpurascens     ??????????????????????????????????????????????????   [300]
Phalacrocorax_magellanicus     ??????????????????????????????????????????????????   [300]
Phalacrocorax_varius           ??????????????????????????????????????????????????   [300]
Phalacrocorax_featherstoni     ??????????????????????????????????????????????????   [300]
Phalacrocorax_gaimardi         ??????????????????????????????????????????????????   [300]
Phalacrocorax_punctatus        ??????????????????????????????????????????????????   [300]
Phalacrocorax_chalconotus      ??????????????????????????????????????????????????   [300]
Phalacrocorax_nigrogularis     ??????????????????????????????????????????????????   [300]
Fregata_andrewsi               ??????????????????????????????????????????????????   [300]
Fregata_aquila                 ??????????????????????????????????????????????????   [300]
Fregata_ariel                  ??????????????????????????????????????????????????   [300]
Vanellus_cinereus              ??????????????????????????????????????????????????   [300]
Anhinga_rufa                   ??????????????????????????????????????????????????   [300]
Fregata_magnificens            ??????????????????????????????????????????????????   [300]
Phaethon_aethereus             ??????????????????????????????????????????????????   [300]
Stictocarbo_punctatus          ??????????????????????????????????????????????????   [300]
Pterodroma_cooki               ??????????????????????????????????????????????????   [300]
Vanellus_miles                 ??????????????????????????????????????????????????   [300]
Fregata_minor                  ??????????????????????????????????????????????????   [300]
Pterodroma_heraldica           ??????????????????????????????????????????????????   [300]
Phalacrocorax_albiventer       ??????????????????????????????????????????????????   [300]
Phalacrocorax_sulcirostris     ??????????????????????????????????????????????????   [300]
Anhinga_novaehollandiae        ??????????????????????????????????????????????????   [300]
Pluvialis_squatarola           ??????????????????????????????????????????????????   [300]
Calidris_canutus               ??????????????????????????????????????????????????   [300]
Recurvirostra_americana        ??????????????????????????????????????????????????   [300]
Calidris_melanotos             ??????????????????????????????????????????????????   [300]
Pluvialis_dominica             ??????????????????????????????????????????????????   [300]
Aphriza_virgata                ??????????????????????????????????????????????????   [300]
Arenaria_melanocephala         ??????????????????????????????????????????????????   [300]
Bartramia_longicauda           ??????????????????????????????????????????????????   [300]
Calidris_minutilla             ??????????????????????????????????????????????????   [300]
Calidris_alba                  ??????????????????????????????????????????????????   [300]
Calidris_bairdii               ??????????????????????????????????????????????????   [300]
Micropalama_himantopus         ??????????????????????????????????????????????????   [300]
Calidris_fuscicollis           ??????????????????????????????????????????????????   [300]
Calidris_mauri                 ??????????????????????????????????????????????????   [300]
Charadrius_melodus             ??????????????????????????????????????????????????   [300]
Charadrius_wilsonia            ??????????????????????????????????????????????????   [300]
Gallinago_delicata             ??????????????????????????????????????????????????   [300]
Haematopus_bachmani            ??????????????????????????????????????????????????   [300]
Limnodromus_griseus            ??????????????????????????????????????????????????   [300]
Phalaropus_fulicaria           ??????????????????????????????????????????????????   [300]
Tryngites_subruficollis        ??????????????????????????????????????????????????   [300]
Numenius_americanus            ??????????????????????????????????????????????????   [300]
Haematopus_palliatus           ??????????????????????????????????????????????????   [300]
Calidris_pusilla               ??????????????????????????????????????????????????   [300]
Sterna_eurygnatha              ??????????????????????????????????????????????????   [300]
Burhinus_superciliaris         ??????????????????????????????????????????????????   [300]
Burhinus_vermiculatus          ??????????????????????????????????????????????????   [300]
Phegornis_mitchelli            ??????????????????????????????????????????????????   [300]
Burhinus_capensis              ??????????????????????????????????????????????????   [300]
Glareola_nuchalis              ??????????????????????????????????????????????????   [300]
Burhinus_bistriatus            ??????????????????????????????????????????????????   [300]
Chionis_alba                   ??????????????????????????????????????????????????   [300]
Rhinoptilus_africanus          ??????????????????????????????????????????????????   [300]

[                                       310       320       330       340       350]
[                                       .         .         .         .         .]

Scolopax_rusticola             ??????????????????????????????????????????????????   [350]
Vanellus_vanellus              ??????????????????????????????????????????????????   [350]
Gallinago_gallinago            CCA???????????????????????????????????????????????   [350]
Lymnocryptes_minimus           ??????????????????????????????????????????????????   [350]
Sterna_hirundo                 CCATGAGGACAAATATCATTCTGAGGTGCTACAGTCATCACCAACCTATT   [350]
Larus_glaucoides               CCATGAGGACAAATATCCTTCT????????????????????????????   [350]
Actophilornis_africanus        ??????????????????????????????????????????????????   [350]
Hydrophasianus_chirurgus       ??????????????????????????????????????????????????   [350]
Jacana_spinosa                 ??????????????????????????????????????????????????   [350]
Metopidius_indicus             ??????????????????????????????????????????????????   [350]
Microparra_capensis            ??????????????????????????????????????????????????   [350]
Rostratula_benghalensis        ??????????????????????????????????????????????????   [350]
Larus_glaucescens              CCATGAGGACAAATATCCTTCTGAGGTGCTA???????????????????   [350]
Larus_schistisagus             CCATGAGGACAAATATCCTTCTGAGGTGCTACAGTCATCACCAACCTATT   [350]
Larus_cachinnans               CCATGAGGACAAATATCCTTCTGAGGTGCTACAGTCATCACCAACCTATT   [350]
Larus_michahellis              CCATGAGGACAAATATCCTTCTGAGGTGCTACAGTCATCACCAACCTATT   [350]
Larus_armenicus                CCATGAGGACAAATATCCTTCTGAGGTGCTACAGTCATCACCAACCTATT   [350]
Larus_hyperboreus              CCATGAGGACAAATATCCTTCTGAGGTGCTACAGTCATCACCAACCTATT   [350]
Larus_fuscus                   CCATGAGGACAAATATCCTTCTGAGGTGCTACAGTCATCACCAACCTATT   [350]
Larus_mongolicus               CCATGAGGACAAATATCCTTCTGAGGTGCTACAGTCATCACCAACCTATT   [350]
Larus_atricilla                CCATGAGGACAAATATCCTTC?????????????????????????????   [350]
Larus_audouinii                CCATGAGGACAAATNTCCTTCTGAGGTGCTACAGTCATCACTAACCTATT   [350]
Larus_californicus             CCATGAGGACAAATATCCTTCT????????????????????????????   [350]
Larus_cirrocephalus            CCATGAGG??????????????????????????????????????????   [350]
Larus_delawarensis             CCATGAGGACAAATATCATTCTGAGGTGCTACAGTCATCACCAACCTATT   [350]
Larus_genei                    CCATGAGGACAAATATCCTTCT????????????????????????????   [350]
Larus_ichthyaetus              CCATGAGGACAAATATCCTTCT????????????????????????????   [350]
Larus_livens                   CCATGAGGACAAATATCCTTCT????????????????????????????   [350]
Larus_melanocephalus           CCATGAGGACAAATATCCTTCTGAGGTGCTACAGTCATCACTAACCTATT   [350]
Larus_minutus                  CCATGAGGACAAATATCCTTCTGAGGCGCTACAGTCATTACTAACCTATT   [350]
Larus_modestus                 CCATGAGGGCAAATATCCTTC?????????????????????????????   [350]
Larus_occidentalis             CCATGAGGACAAATATCCTTCTGAGGTGCTA???????????????????   [350]
Larus_philadelphia             CCATGAGGACAAATATCCTTCT????????????????????????????   [350]
Larus_pipixcan                 CCATGAGGACAAATATCTTTCTGAGGTGCTACAGTCATCACTAACCTATT   [350]
Larus_scopulinus               CCATGAGGACAAATATCCTTC?????????????????????????????   [350]
Larus_serranus                 CCATGAGGACA???????????????????????????????????????   [350]
Larus_thayeri                  CCATGAGGACAAATATCCTTCTGAGGTGCTA???????????????????   [350]
Pagophila_eburnea              CCATGAGGACAAATATCATTC?????????????????????????????   [350]
Sterna_maxima                  CCATGAGGACAGATATCTTTCTGAGGTGCTACAGTCATCACTAACCTATT   [350]
Sterna_sandvicensis            CCATGAGGGCAGATATCCTTCTGAGGTGCTACAGTCATCACCAACCTATT   [350]
Gelochelidon_nilotica          ??????????????????????????????????????????????????   [350]
Oceanodroma_homochroa          ??????????????????????????????????????????????????   [350]
Phalacrocorax_aristotelis      CCTTGAGGACAAATATCCTTCTGAGGCGCTACAGTAATCACCAACCTATT   [350]
Sterna_albifrons               CCATGAGGACAAATATCCTTCTGAGGGGCTACAGTCATCACCAACTTATT   [350]
Sterna_anaethetus              CCATGAGGACAAATATCTTTCTGAGGAGCTACAGTCATCACCAACTTATT   [350]
Sterna_caspia                  CCATGAGGACAAATATCCTTCTGAGGGGCTACAGTCATTACCAACTTATT   [350]
Oceanodroma_castro             CCATGAGGCCAAATATCATTCTGAGGCGCTACAGTCATCACCAATCCATT   [350]
Calonectris_diomedea           CCTTGAGGCCAAATATCATTCTGAGGAGCTACAGTCATCACCAACCTATT   [350]
Creagrus_furcatus              CCAT??????????????????????????????????????????????   [350]
Xema_sabini                    CCAT??????????????????????????????????????????????   [350]
Sterna_sp                      ??????????????????????????????????????????????????   [350]
Uria_aalge                     CCATGAGGACAAATATCATTCTGAGGGGCTACAGTCATTACTAACCTATT   [350]
Numenius_phaeopus              CCATGAGGACAAATATCCTTCTGAGGGGCCACAGTCATCACCAACCTATT   [350]
Limnodromus_scolopaceus        CCATGAGGACAAATATCCTTCTGAGGAGCCACAGTCATCACCAACCTATT   [350]
Limosa_limosa                  CCATGAGGACAAATATCCTTCTGAGGCGCTACAGTCATCACTAATCTATT   [350]
Tringa_melanoleuca             CCATGAGGACAAATTTCCTTCTGAGGAGCTACAGTCATCACCAACCTATT   [350]
Limosa_lapponica               CCATGAGGACAAATATCCTTCTGAGGTGCTACAGTCATCACTAACCTATT   [350]
Tringa_flavipes                CCATGAGGACAAATATCCTTCTGAGGAGCAACAGTCATCACCAACCTATT   [350]
Limosa_fedoa                   CCATGAGGACAGATATCCTTCTGGGGCGCTACAGTCATTACTAACCTATT   [350]
Limosa_haemastica              CCATGAGGACAAATATCCTTCTGAGGCGCCACAGTCATCACCAACCTATT   [350]
Calidris_tenuirostris          CCATGAGGACAAATATCCTTCTGAGGAGCTACAGTCATCACCAATCTATT   [350]
Charadrius_mongolus            CCATGAGGCCAAATATCATTCTGAGGCGCTACAGTCATCACTAACCTATT   [350]
Numenius_madagascariensis      CCATGAGGACAAATATCCTTCTGAGGAGCTACAGTCATCACCAACCTATT   [350]
Tringa_glareola                CCATGAGGACAAATATCCTTCTGAGGAGCAACAGTCATCACCAACCTATT   [350]
Tringa_nebularia               CCATGAGGACAAATATCCTTCTGAGGAGCAACAGTCATCACCAACCTATT   [350]
Tringa_totanus                 CCATGAGGACAAATATCCTTCTGAGGGGCAACAGTCATCACCAACCTATT   [350]
Recurvirostra_avosetta         CCATGAGGCCAAATGTCATTCTGAGGAGCTACAGTCATCACCAACCTATT   [350]
Xenus_cinereus                 CCATGGGGACAAATGTCATTCTGAGGGGCTACAGTCATCACCAACCTATT   [350]
Larus_crassirostris            CCATGAGGACAAATATCCTTCTGAGGTGCCACAGTCATCACTAACCTATT   [350]
Larus_argentatus               CCATGAGGACAAATATCCTTCTGAGGTGCTACAGTCATCACCAACCTATT   [350]
Haematopus_ater                CCATGAGGTCAAATATCATTCTGAGGAGCTACAGTCATTACCAACCTATT   [350]
Diomedea_dabbenena             CCATGAGGACAAATATCATTCTGAGGGGCTACAGTCATTACTAACCTATT   [350]
Sterna_antillarum              CCATGAGGACAAATATCCTTCTGAGGGGCTACAGTCATCACCAACTTATT   [350]
Calidris_ptilocnemis           CCATGAGGACAAATATCCTTCTGAGGAGCCACAGTCATTACCAACCTATT   [350]
Calidris_ferruginea            CCATGAGGACAAATATCCTTCTGAGGAGCTACAGTCATCACCAATCTATT   [350]
Sula_granti                    CCATGAGGACAAATATCCTTCTGAGGAGCCACAGTCATCACCAACTTATT   [350]
Burhinus_magnirostris          CCATGAGGACAGATATCCTTCTGAGGGGCTACAGTCATTACCAACTTATT   [350]
Phalaropus_tricolor            CCATGAGGACAAATATCCTTCTGAGGAGCTACAGTCATCACTAACCTATT   [350]
Cursorius_temminckii           CCATGAGGTCAAATATCATTCTGAGGCGCTACAGTTATCACCAACCTGTT   [350]
Chionis_minor                  CCATGAGGACAAATATCATTCTGAGGGGCCACAGTCATCACCAATCTATT   [350]
Rynchops_niger                 CCATGAGGACAAATATCCTTCTGAGGTGCCACAGTCATTACTAATCTCTT   [350]
Sterna_hirundinacea            CCATGAGGACAAATATCTTTCTGAGGTGCTACAGTCATCACCAACCTATT   [350]
Pedionomus_torquatus           CCATGAGGACAAATATCCTTCTGAGGGGCAACAGTCATCACTAACCTATT   [350]
Nycticryphes_semicollaris      CCATGAGGACAGATATCCTTCTGAGGTGCTACAGTCATTACCAACTTATT   [350]
Pluvianellus_socialis          CCATGAGGACAAATATCATTCTGAGGGGCTACAGTCATCACCAACTTATT   [350]
Himantopus_mexicanus           CCATGAGGCCAAATATCATTCTGAGGAGCCACAGTCATTACTAACCTATT   [350]
Catharacta_sp                  CCA???????????????????????????????????????????????   [350]
Burhinus_senegalensis          CCATGAGGACAAATATCCTTTTGAGGGGCCACAGTCATTACCAACCTATT   [350]
Puffinus_tunneyi               CCTTGAGGCCAAATATCATTCTGAGGAGCCACAGTCATCACCAACCTATT   [350]
Puffinus_kermadecensis         CCTTGAGGCCAAATATCATTCTGAGGAGCCACAGTCATCACTAACCTATT   [350]
Puffinus_elegans               CCTTGAGGTCAAATATCATTCTGAGGAGCCACAGTCATCACCAACCTATT   [350]
Puffinus_boydi                 CCTTGAGGCCAAATATCATTCTGAGGAGCTACAGTCATCACCAACCTATT   [350]
Puffinus_myrtae                CCCTGAGGCCAAATATCATTCTGAGGGGCCACAGTCATCACCAACCTATT   [350]
Puffinus_loyemilleri           CCCTGAGGCCAAATATCATTCTGAGGAGCTACAGTCATCACCAACTTATT   [350]
Puffinus_dichrous              CCCTGAGGCCAAATATCATTCTGAGGAGCCACAGTCATCACCAACCTATT   [350]
Puffinus_polynesiae            CCCTGAGGCCAAATATCATTCTGAGGAGCCACAGTCATCACCAACCTATT   [350]
Puffinus_nicolae               CCCTGAGGCCAAATATCATTCTGAGGAGCCACAGTCATCACCAACCTATT   [350]
Puffinus_colstoni              CCCTGAGGCCAAATATCATTCTGAGGAGCCACAGTCATCACCAACCTATT   [350]
Puffinus_bailloni              CCCTGAGGCCAAATATCATTCTGAGGAGCCACAGTCATCACCAACCTATT   [350]
Puffinus_persicus              CCCTGAGGCCAAATATCATTCTGAGGAGCCACAGTCATCACCAATCTATT   [350]
Puffinus_subalaris             CCTTGAGGCCAAATATCATTTTGAGGAGCCACAGTCATCACCAATCTATT   [350]
Puffinus_newelli               CCCTGAGGCCAAATATCATTCTGAGGAGCCACAGTCATCACCAACCTATT   [350]
Puffinus_temptator             CCCTGAGGCCAAATATCATTCTGAGGAGCCACAGTCATCACCAACCTATT   [350]
Phalaropus_lobatus             CCATGAGGACAAATATCCTTTTGAGGAGCCACAGTCATCACCAATCTATT   [350]
Larus_smithsonianus            CCATGAGGACAAATATCTTTCTGAGGTGCTACAGTCATCACCAACCTATT   [350]
Tringa_ochropus                CCATGAGGACAAATATCCTTCTGAGGGGCAACAGTCATCACTAATTTATT   [350]
Tringa_erythropus              CCATGAGGACAAATATCCTTCTGAGGAGCAACAGTCATCACCAACCTATT   [350]
Chlidonias_niger               CCATGAGGGCAAATATCCTTCTGAGGGGCTACAGTCATCACCAACCTATT   [350]
Sterna_paradisaea              CCATGAGGGCAAATATCTTTCTGAGGTGCTACAGTCATCACCAACCTATT   [350]
Tringa_solitaria               CCATGAGGACAAATATCCTTCTGAGGGGCAACAGTCATTACCAACCTATT   [350]
Larus_bulleri                  CCAT??????????????????????????????????????????????   [350]
Larus_canus                    CCATGAGGACAAATATCCTTCTGAGGTGCTACAGTCATCACCAACCTATT   [350]
Calidris_maritima              CCATGAGGACAAATATCCTTCTGAGGAGCCACAGTCATTACCAACCTATT   [350]
Aethia_cristatella             CCATGAGGACAAATATCATTCTGAGGGGCTACAGTCATCACCAACCTATT   [350]
Aethia_pusilla                 CCATGAGGACAAATATCATTCTGAGGGGCTACAGTCATCACCAACCTATT   [350]
Aethia_pygmaea                 CCATGAGGACAAATATCATTCTGAGGGGCTACAGTCATCACCAACCTATT   [350]
Alca_torda                     CCATGAGGACAAATATCATTTTGAGGAGCTACAGTCATCACCAACCTATT   [350]
Alle_alle                      CCATGAGGACAAATATCATTCTGAGGAGCTACAGTCATTACCAACCTATT   [350]
Brachyramphus_brevirostris     CCATGAGGACAAATATCATTCTGAGGGGCTACAGTCATCACCAACCTATT   [350]
Brachyramphus_marmoratus       CCATGAGGACAAATATCATTTTGAGGGGCCACAGTCATCACTAACCTATT   [350]
Cepphus_columba                CCATGAGGCCAAATATCATTCTGAGGAGCTACAGTCATCACCAACCTATT   [350]
Cepphus_grylle                 CCATGAGGCCAAATATCATTCTGAGGAGCTACAGTCATCACTAACCTATT   [350]
Cyclorrhynchus_psittacula      CCATGAGGACAAATATCATTCTGAGGGGCTACAGTTATCACTAACCTATT   [350]
Fratercula_arctica             CCATGAGGACAGATATCATTCTGAGGGGCTACAGTCATCACCAACTTATT   [350]
Larus_hartlaubii               CCAT??????????????????????????????????????????????   [350]
Larus_maculipennis             CCAT??????????????????????????????????????????????   [350]
Fratercula_corniculata         CCATGAGGACAAATATCATTCTGAGGGGCTACAGTCATCACCAACTTATT   [350]
Ptychoramphus_aleuticus        CCATGAGGACAAATATCATTCTGAGGGGCTACAGTCATCACTAACCTATT   [350]
Synthliboramphus_antiquus      CCATGAGGACAAATATCATTCTGAGGAGCCACAGTTATCACCAATCTATT   [350]
Synthliboramphus_hypoleucus    CCATGAGGACAAATATCATTTTGAGGAGCCACAGTCATCACCAACCTATT   [350]
Synthliboramphus_wumizusume    CCATGAGGGCAAATATCATTCTGAGGAGCCACAGTCATCACTAATCTATT   [350]
Uria_lomvia                    CCATGAGGACAAATATCGTTCTGAGGGGCTACAGTCATTACTAACCTATT   [350]
Sterna_dougallii               CCATGAGGACAAATATCTTTCTGAGGTGCTACAGTCATCACCAACCTATT   [350]
Anous_stolidus                 CCATGAGGACAAATATCCTTCTGAGGTGCTACAGTCATCACTAACCTATT   [350]
Anous_tenuirostris             CCATGAGGACAAATATCCTTCTGAGGTGCTACAGTTATCACTAACCTGTT   [350]
Chlidonias_hybridus            CCATGAGGGCAAATATCCTTCTGAGGGGCTACAGTCATCACCAACCTGTT   [350]
Chlidonias_leucopterus         CCATGAGGACAAATATCCTTCTGAGGGGCTACAGTCATCACCAACCTATT   [350]
Gygis_alba                     CCATGAGGACAAATATCCTTCTGAGGGGCTACAGTCATCACTAACCTATT   [350]
Larosterna_inca                CCATGAGGACAGATATCTTTCTGAGGGGCTACAGTCATTACTAACCTATT   [350]
Phaetusa_simplex               CCATGAGGACAAATGTCCTTCTGAGGTGCTACAGTTATCACCAACTTATT   [350]
Sterna_albostriata             CCATGGGGACAAATATCCTTCTGAGGGGCTACAGTCATCACCAACCTGTT   [350]
Sterna_bengalensis             CCATGAGGGCAGATATCCTTCTGAGGTGCTACAGTCATCACCAACCTATT   [350]
Sterna_bergii                  CCATGAGGACAGATATCCTTCTGAGGTGCTACAGTCATCACCAACCTATT   [350]
Sterna_elegans                 CCATGAGGGCAGATATCCTTCTGAGGTGCTACAGTCATCACCAACCTATT   [350]
Sterna_forsteri                CCATGAGGGCAAATATCTTTCTGAGGCGCTACAGTCATCACCAACCTATT   [350]
Sterna_lunata                  CCATGAGGACAAATATCTTTCTGAGGGGCTACAGTCATCACCAACTTATT   [350]
Sterna_nereis                  CCATGAGGACAAATATCCTTCTGAGGAGCTACAGTCATCACCAACTTATT   [350]
Sterna_nilotica                CCATGAGGACAAATATCTTTCTGAGGGGCTACAGTCATTACCAACTTATT   [350]
Sterna_striata                 CCATGAGGACAAATATCTTTCTGAGGCGCTACAGTCATCACCAACCTATT   [350]
Sterna_sumatrana               CCATGAGGACAAATATCTTTCTGAGGTGCTACAGTCATCACCAACCTATT   [350]
Sterna_supercilliaris          CCATGAGGACAAATATCCTTCTGAGGGGCTACAGTCATCACCAACTTATT   [350]
Sterna_trudeaui                CCATGAGGACAAATATCTTTCTGAGGCGCTACAGTCATCACCAACCTATT   [350]
Sterna_vittata                 CCATGAGGACAAATATCTTTCTGAGGTGCTACAGTCATCACCAACCTATT   [350]
Sterna_aleutica                CCATGAGGACAGATATCTTTCTGAGGGGCTACAGTCATCACCAACTTATT   [350]
Anous_minutus                  CCATGAGGGCAAATATCCTTCTGAGGTGCTACAGTTATTACTAACCTGTT   [350]
Phoebastria_nihonus            CCATGAGGACAAATATCATTCTGAGGGGCTACAGTTATTACCAACCTATT   [350]
Fulmarus_glacialis             CCCTGAGGCCAAATATCATTCTGAGGGGCCACAGTAATCACTAATCTATT   [350]
Pelecanus_conspicillatus       CCATGGGGACAAATATCATTCTGAGGGGCAACAGTCATCACGAACCTATT   [350]
Haematopus_ostralegus          CCATGAGGCCAAATATCATTCTGAGGGGCTACAGTCATCACCAACCTATT   [350]
Numenius_arquata               CCATGAGGGCAAATATCCTTCTGAGGAGCTACAGTCATCACCAACCTATT   [350]
Larus_hemprichii               CCAT??????????????????????????????????????????????   [350]
Actitis_hypoleucos             CCCTGAGGACAAATATCCTTCTGAGGTGCCACAGTCATCACCAACCTATT   [350]
Actitis_macularius             CCCTGAGGACAAATATCCTTCTGAGGTGCCACAGTTATCACTAACCTATT   [350]
Tringa_stagnatilis             CCATGAGGACAAATATCTTTCTGGGGAGCAACAGTCATCACCAACCTATT   [350]
Heteroscelus_incanus           CCATGAGGACAAATATCCTTCTGAGGAGCAACAGTCATCACCAACTTATT   [350]
Heteroscelus_brevipes          CCATGAGGACAAATATCCTTCTGAGGGGCAACAGTTATTACCAACTTATT   [350]
Catoptrophorus_semipalmatus    CCATGAGGACAAATATCCTTCTGAGGAGCAACAGTCATCACCAACCTATT   [350]
Rhodostethia_rosea             CCAT??????????????????????????????????????????????   [350]
Leucophaeus_scoresbii          CCAT??????????????????????????????????????????????   [350]
Larus_pacificus                CCAT??????????????????????????????????????????????   [350]
Larus_belcheri                 CCAT??????????????????????????????????????????????   [350]
Larus_atlanticus               CCAT??????????????????????????????????????????????   [350]
Larus_leucophthalmus           CCAT??????????????????????????????????????????????   [350]
Larus_brunnicephalus           CCAT??????????????????????????????????????????????   [350]
Larus_saundersi                CCAT??????????????????????????????????????????????   [350]
Larus_relictus                 CCAT??????????????????????????????????????????????   [350]
Larus_fuliginosus              CCAT??????????????????????????????????????????????   [350]
Pelecanus_erythrorhynchos      CCCTGAGGCCAAATATCATTCTGAGGAGCAACAGTCATCACCAACTTATT   [350]
Pelecanus_onocrotalus          CCATGAGGACAAATATCATTCTGAGGGGCAAA??????????????????   [350]
Larus_dominicanus              CCATGAGGACAAATATCCTTCTGAGGTGCTACAGTCATCACCAACCTATT   [350]
Pelecanus_occidentalis         CCATGAGGACAAATATCATTCTGAGGGGGAAA??????????????????   [350]
Calonectris_edwarsii           CCTTGAGGCCAAATATCATTCTGAGGAGCTACAGTCATCACCAACCTATT   [350]
Phalacrocorax_brasilianus      CCCTGAGGACAAATATCATTCTGAGGGGGNAAA?????????????????   [349]
Puffinus_gravis                CCCTGAGGCCAAATATCATTCTGAGGAGCCACAGTCATCACCAACCTATT   [350]
Puffinus_griseus               CCCTGAGGCCAAATATCATTCTGAGGAGCCACAGTCATCACTAACCTATT   [350]
Puffinus_huttoni               CCCTGAGGCCAAATATCATTCTGAGGAGCCACAGTCATCACCAACCTATT   [350]
Daption_capense                CCCTGAGGCCAAATATCATTTTGAGGAGCCACAGTCATTACCAATCTATT   [350]
Macronectes_giganteus          CCATGAGGACAAATATCATTCTGAGGGGCCACAGTCATCACCAATCTATT   [350]
Pachyptila_turtur              CCATGAGGTCAAATATCATTCTGAGGGGCTACAGTCATCACCAATCTGTT   [350]
Pachyptila_vittata             CCATGAGGCCAAATATCATTCTGGGGGGCTACAGTCATCACCAATCTATT   [350]
Procellaria_westlandica        CCCTGAGGCCAAATATCATTCTGAGGGGCTACAGTCATCACCAATCTATT   [350]
Pterodroma_brevirostris        CCTTGAGGCCAAATATCATTCTGAGGAGCTACAGTCATCACCAACCTATT   [350]
Pterodroma_inexpectata         CCCTGAGGGCAAATATCATTCTGAGGTGCTACAGTCATCACTAATTTATT   [350]
Diomedea_epomophora            CCATGAGGACAAATATCATTCTGAGGAGCTACAGTCATTACTAACCTATT   [350]
Fregetta_tropica               CCATGAGGACAAATATCATTCTGAGGAGCTACAGTCATCACCAACCTATT   [350]
Pelagodroma_marina             CCATGAGGACAAATATCATTCTGAGGGGCTACAGTTATCACTAACCTATT   [350]
Pelecanoides_georgicus         CCCTGAGGACAAATATCATTCTGAGGGGCTACAGTCATTACCAACCTATT   [350]
Pelecanoides_urinatrix         CCCTGAGGACAAATATCATTCTGAGGGGCTACAGTCATTACTAACTTATT   [350]
Sula_nebouxii                  CCATGAGGACAAATATCCTTCTGAGGAGCCACAGTCATCACCAACTTATT   [350]
Morus_bassanus                 CCATGAGGGCAAATATCCTTCTGAGGAGCTACAGTTATTACCAATCTATT   [350]
Fregata_sp                     CCATGAGGACAAATATCTTTCTGAGGAGCTACAGTCATTACCAACCTATT   [350]
Stercorarius_maccormicki       CCA???????????????????????????????????????????????   [350]
Stercorarius_sp                CCA???????????????????????????????????????????????   [350]
Synthliboramphus_craveri       CCATGAGGACAAATATCATTTTGAGGAGCCACAGTCATCACCAACCTATT   [350]
Cepphus_carbo                  CCATGAGGCCAAATATCATTCTGAGGAGCTACAGTCATCACCAACCTATT   [350]
Fratercula_cirrhata            CCATGAGGACAGATATCATTCTGAGGGGCTACAGTCATCACCAACCTATT   [350]
Glareola_pratincola            CCATGAGGACAAATATCATTTTGAGGCGCTACAGTTATCACCAATTTATT   [350]
Procellaria_cinerea            CCCTGAGGCCAAATATCATTCTGAGGGGCTACAGTCATCACCAATCTATT   [350]
Phoebetria_fusca               CCATGAGGACAAATATCATTCTGAGGGGCTACAGTCATTACCAACCTATT   [350]
Phoebetria_palpebrata          CCATGAGGACAAATATCATTCTGAGGGGCTACAGTCATTACCAACCTATT   [350]
Thalassarche_bulleri           CCATGAGGGCAAATATCATTCTGAGGAGCCACAGTCATTACTAACCTATT   [350]
Diomedea_exulans               CCATGAGGGCAAATATCATTCTGAGGAGCCACAGTCATTACTAACCTATT   [350]
Diomedea_amsterdamensis        CCATGAGGACAAATATCATTCTGAGGGGCTACAGTCATTACTAACCTATT   [350]
Puffinus_lherminieri           CCC???????????????????????????????????????????????   [350]
Puffinus_atrodorsalis          CCCTGAGGCCAAATATCATTCTGAGGAGCCACAGTCATCACCAACCTATT   [350]
Puffinus_assimilis             CCT???????????????????????????????????????????????   [350]
Puffinus_baroli                CCTTGAGGCCAAATATCATTCTGAGGAGCTACAGTCATCACCAACCTATT   [350]
Puffinus_haurakiensis          CCTTGAGGCCAAATATCATTCTGAGGAGCCACAGTCATCACCAACCTATT   [350]
Puffinus_auricularis           CCC???????????????????????????????????????????????   [350]
Puffinus_bulleri               CCCTGAGGCCAAATATCATTCTGAGGAGCCACAGTCATTACCAACCTCTT   [350]
Puffinus_carneipes             CCC???????????????????????????????????????????????   [350]
Puffinus_creatopus             CCCTGAGGCCAAATATCATTCTGAGGAGCCACAGTCATCACCAATCTATT   [350]
Puffinus_gavia                 CCCTGAGGCCAAATATCATTCTGAGGAGCCACAGTCATCACCAACCTATT   [350]
Puffinus_mauretanicus          CCCTGAGGCCAAATATCATTCTGAGGAGCCACAGTCATCACCAACCTATT   [350]
Puffinus_nativitatis           CCTTGAGGCCAAATATCATTCTGGGGGGCCACAGTCATCACCAACCTATT   [350]
Puffinus_pacificus             CCCTGAGGCCAAATATCATTCTGAGGGGCCACAGTCATTACCAACCTATT   [350]
Puffinus_tenuirostris          CCTTGAGGCCAAATATCGTTCTGAGGTGCCACAGTCATCACCAACCTCTT   [350]
Puffinus_yelkouan              CCCTGAGGCCAAATATCATTCTGAGGAGCCACAGTCATCACCAACCTATT   [350]
Puffinus_puffinus              CCCTGAGGCCAAATATCATTCTGAGGAGCCACAGTCATCACCAACCTATT   [350]
Charadrius_alexandrinus        CCATGAGGCCAAATATCATTCTGAGGTGCTACAGTCATCACTAACCTATT   [350]
Charadrius_australis           ??????????????????????????????????????????????????   [350]
Charadrius_bicinctus           ??????????????????????????????????????????????????   [350]
Charadrius_collaris            ??????????????????????????????????????????????????   [350]
Charadrius_falklandicus        ??????????????????????????????????????????????????   [350]
Charadrius_modestus            ??????????????????????????????????????????????????   [350]
Charadrius_montanus            ??????????????????????????????????????????????????   [350]
Charadrius_ruficapillus        ??????????????????????????????????????????????????   [350]
Charadrius_semipalmatus        ??????????????????????????????????????????????????   [350]
Charadrius_veredus             ??????????????????????????????????????????????????   [350]
Charadrius_vociferus           CCATGAGGACAAATATCATTCTGAGGTGCCACAGTTATCACCAACCTATT   [350]
Vanellus_chilensis             ??????????????????????????????????????????????????   [350]
Elseyornis_melanops            ??????????????????????????????????????????????????   [350]
Oreopholus_ruficollis          ??????????????????????????????????????????????????   [350]
Thinornis_rubricollis          ??????????????????????????????????????????????????   [350]
Pterodroma_baraui              CCCTGAGGACAAATATCATTCTGAGGTGCTACAGTCATCACTAATCTATT   [350]
Pterodroma_nigripennis         CCCTGAGGACAAATATCATTCTGAGGTGCTACAGTCATCACCAACTTATT   [350]
Bulweria_bulwerii              CCCTGAGGCCAAATATCATTCTGAGGGGCTACAGTCATCACCAACCTATT   [350]
Oceanodroma_leucorhoa          CCATGAGGACAAATATCATTTTGAGGCGCTACAGTCATCACCAACATATT   [350]
Pagodroma_nivea                CCTTGAGGTCAAATATCATTCTGAGGGGCTACAGTCATCACTAACCTATT   [350]
Pseudobulweria_aterrima        CCCTGAGGCCAAATATCATTCTGAGGAGCTACAGTCATCACTAACTTATT   [350]
Pseudobulweria_rostrata        CCCTGAGGCCAAATATCATTCTGAGGGGCTACAGTCATCACCAACCTATT   [350]
Lugensa_brevirostris           CCTTGAGGCCAAATATCATTCTGAGGAGCTACAGTCATCACCAACCTATT   [350]
Procellaria_aequinoctialis     CCCTGAGGCCAAATATCATTCTGAGGGGCTACAGTCATCACCAATCTATT   [350]
Pterodroma_axillaris           CCCTGAGGACAAATATCATTCTGAGGTGCTACAGTCATCACCAACTTATT   [350]
Pterodroma_cahow               CCCTGAGGACAAATATCATTCTGAGGTGCAACAGTCATCACCAACTTATT   [350]
Pterodroma_cookii              CCCTGAGGACAAATATCATTCTGAGGTGCTACAGTCATTACCAACCTGTT   [350]
Pterodroma_deserta             CCCTGAGGACAAATATCATTCTGAGGTGCAACAGTCATCACCAACTTATT   [350]
Pterodroma_externa             CCCTGAGGACAAATATCATTTTGAGGTGCTACAGTCATCACCAATCTATT   [350]
Pterodroma_hasitata            CCCTGAGGACAAATATCATTCTGAGGTGCAACAGTCATCACCAACTTATT   [350]
Pterodroma_incerta             CCCTGAGGGCAAATATCATTCTGAGGTGCGACAGTCATCACCAACTTATT   [350]
Pterodroma_lessonii            CCCTGAGGACAAATATCATTCTGAGGTGCGACAGTCATCACCAACTTATT   [350]
Pterodroma_longirostris        CCCTGAGGACAAATATCATTCTGAGGTGCAACAGTCATCACCAACTTATT   [350]
Pterodroma_macroptera          CCCTGAGGACAAATATCATTCTGAGGTGCAACAGTTATCACCAACTTATT   [350]
Pterodroma_magentae            CCCTGAGGACAAATATCATTCTGAGGTGCGACAGTCATCACCAACTTATT   [350]
Pterodroma_mollis              CCCTGAGGACAAATATCATTCTGAGGCGCAACAGTCATCACCAACTTATT   [350]
Pterodroma_neglecta            CCCTGAGGACAAATATCATTTTGAGGTGCTACAGTCATCACCAACTTATT   [350]
Pterodroma_phaeopygia          CCTTGAGGTCAAATATCATTCTGAGGTGCTACAGTCATCACCAACTTATT   [350]
Pterodroma_solandri            CCCTGAGGACAAATATCATTCTGAGGTGCTACAGTCATCACCAACTTATT   [350]
Pterodroma_madeira             CCCTGAGGACAAATATCATTCTGAGGTGCAACAGTCATCACCAACTTATT   [350]
Diomedea_immutabilis           CCATGAGGACAAATATCATTCTGAGGGGCTACAGTCATTACCAACCTATT   [350]
Phoebastria_nigripes           CCATGAGGACAAATATCATTCTGAGGGGCTACAGTTATTACCAACCTATT   [350]
Phoebastria_irrorata           CCATGAGGACAAATATCATTCTGAGGGGCTACAGTCATTACTAACCTATT   [350]
Diomedea_albatrus              CCATGAGGACAAATATCATTCTGAGGGGCTACAGTCATTACCAACCTATT   [350]
Diomedea_chrysostoma           CCATGAGGACAAATATCATTCTGAGGAGCCACAGTCATTACTAATCTATT   [350]
Diomedea_melanophris           CCATGAGGACAAATATCATTCTGAGGAGCCACAGTCATTACTAACCTATT   [350]
Thalassarche_chlororhynchos    CCATGAGGACAAATATCATTCTGAGGAGCCACAGTCATTACTAACCTATT   [350]
Thalassarche_cauta             CCATGAGGGCAAATATCATTCTGAGGAGCCACAGTCATTACTAACCTATT   [350]
Thalassarche_melanophris       CCATGAGGACAAATATCATTCTGAGGAGCCACAGTCATTACCAACCTATT   [350]
Catharacta_antarctica          CCATGAGGACAAATATCATTTTGAGGGGCTACAGTCATTACCAACCTATT   [350]
Catharacta_chilensis           CCATGAGGACAAATATCATTTTGAGGGGCTACAGTCATTACCAACCTATT   [350]
Catharacta_hamiltoni           NNNNNNNNNNNNNNNNNNNNNNNNNNNNNNNNNNNNNNNNCCAACCTATT   [350]
Catharacta_lonnbergi           CCATGAGGACAAATATCATTTTGAGGGGCTACAGTCATTACCAACCTATT   [350]
Catharacta_maccormicki         CCATGAGGACAAATATCATTTTGAGGGGCTACAGTCATTACCAACCTATT   [350]
Catharacta_skua                CCATGAGGACAAATATCATTTTGAGGGGCCACAGTCATTACCAACCTATT   [350]
Stercorarius_longicaudus       CCATGAGGACAAATATCATTTTGAGGAGCTACAGTCATCACCAACCTATT   [350]
Stercorarius_parasiticus       CCATGAGGACAAATATCATTTTGAGGGGCTACAGTCATCACCAACCTATT   [350]
Stercorarius_pomarinus         CCATGAGGACAAATATCATTTTGAGGGGCCACAGTCATTACCAACCTATT   [350]
Irediparra_gallinacea          ??????????????????????????????????????????????????   [350]
Jacana_jacana                  CCATGAGGCCAAATATCATTCTGAGGCGCTACAGTCATCACCAACCTATT   [350]
Arenaria_interpres             CCATGAGGACAAATATCATTCTGAGGAGCCACAGTCATCACTAACCTATT   [350]
Anhinga_anhinga                CCATGAGGACAAATATCATTCTGAGGGGCAA???????????????????   [350]
Sula_dactylatra                CCATGAGGACAAATATCCTTCTGAGGAGCCACAGTCATCACCAACTTATT   [350]
Phalacrocorax_auritus          CCCTGAGGACAAATATCATTCTGAGGGGCTGCAGTTTA????????????   [349]
Phalacrocorax_pelagicus        CCTTGAGGACAAATATCCTTCTGAGGGGCCACCGTTATCACAAATCTATT   [349]
Phalacrocorax_urile            CCCTGAGGACAAATATCATTCTGAAAGGGAAAA?????????????????   [349]
Scolopax_minor                 CCCTGAGGGCAGATATCCTTTTGAGGCGCTACAGTCATTACCAACCTATT   [350]
Larus_heermanni                CCAT??????????????????????????????????????????????   [350]
Phaethon_rubricauda            CCCTGAGGACAAATATCATTCTGAGGGGCCACAGTAATCACCAACCTATT   [350]
Morus_capensis                 CCATGAGGACAGATATCATTCTGAGGAGCCACAGTTATTACCAACCTATT   [350]
Morus_serrator                 CCATGAGGACAGATATCATTCTGAGGAGCCACAGTCATTACCAACCTATT   [350]
Papasula_abbotti               CCATGAGGACAAATATCCTTCTGAGGAGCCACAGTCATTACTAATTTATT   [350]
Sula_leucogaster               CCATGAGGACAAATATCCTTCTGAGGAGCCACAGTCATCACCAACTTATT   [350]
Sula_sula                      CCATGAGGGCAAATATCCTTCTGAGGAGCCACAGTCATTACCAACCTATT   [350]
Sula_variegata                 CCATGAGGGCAAATATCCTTCTGAGGAGCCACAGTCATCACCAACTTATT   [350]
Cerorhinca_monocerata          CCATGAGGACAGATATCATTCTGAGGGGCTACAGTCATCACCAACCTATT   [350]
Sterna_fuscata                 CCATGAGGACAAATATCCTTCTGAGGAGCTACAGTCATCACCAACTTATT   [350]
Rissa_brevirostris             ??????????????????????????????????????????????????   [350]
Rissa_tridactyla               CCATGAGGACAAATATCTTTCTGAGGTGCTACAGTCATTACTAACCTATT   [350]
Calonectris_leucomelas         CCTTGAGGTCAAATATCATTCTGAGGAGCTACAGTCATCACCAACTTATT   [350]
Diomedea_antipodensis          CCATGAGGACAAATATCATTCTGAGGGGCTACAGTCATTACTAACCTATT   [350]
Diomedea_chionoptera           CCATGAGGACAAATATCATTCTGAGGGGCTACAGTCATTACTAACCTATT   [350]
Diomedea_gibsoni               CCATGAGGACAAATATCATTCTGAGGGGCTACAGTCATTACTAACCTATT   [350]
Fregetta_grallaria             CCATGAGGACAAATATCGTTCTGAGGGGCCACAGTTATCACCAACCTATT   [350]
Fulmarus_glacialoides          CCCTGAGGCCAAATATCATTCTGAGGGGCCACAGTGATCACTAATCTATT   [350]
Macronectes_halli              CCCTGAGGCCAAATATCATTCTGAGGGGCCACAGTCATCACCAATCTATT   [350]
Oceanodroma_furcata            CCATGAGGACAAATATCATTCTGAGGTGCTACAGTCATCACCAACATATT   [350]
Oceanodroma_melania            CCTTGAGGACAAATATCCTTCTGAGGTGCCACAGTCATCACCAACATATT   [350]
Oceanodroma_tethys             CCCTGAGGACAAATATCCTTCTGAGGTGCCACAGTCATCACCAACATATT   [350]
Oceanodroma_tristrami          CCATGAGGACAAATATCATTTTGAGGTGCTACAGTCATCACCAACATATT   [350]
Pachyptila_desolata            CCATGAGGTCAAATATCATTCTGGGGGGCTACAGTCATCACCAATCTATT   [350]
Pachyptila_salvini             CCATGAGGTCAAATATCATTCTGGGGGGCTACAGTCATCACCAATCTATT   [350]
Pelecanoides_garnotii          CCCTGAGGCCAAATATCATTCTGAGGGGCTACAGTCATTACTAACTTATT   [350]
Pelecanoides_magellanicus      CCCTGAGGACAAATATCATTCTGAGGGGCTACAGTCATTACCAACTTATT   [350]
Procellaria_parkinsoni         CCCTGAGGCCAAATATCATTTTGAGGGGCTACAGTCATCACCAATCTATT   [350]
Pterodroma_hypoleuca           CCCTGAGGACAAATATCATTCTGAGGTGCTACAGTTATCACCAACCTATT   [350]
Puffinus_nativitatus           CCTTGAGGCCAAATATCATTCTGGGGGGCCACAGTCATCACCAACCTATT   [350]
Puffinus_opisthomelas          CCCTGAGGTCAAATATCATTCTGAGGAGCCACCGTCATCACCAACCTATT   [350]
Thalassarche_carteri           CCATGAGGACAAATATCATTCTGAGGAGCCACAGTCATTACTAACCTATT   [350]
Thalassarche_eremita           CCATGAGGGCAAATATCATTCTGAGGAGCCACAGTCATTACTAACCTATT   [350]
Thalassarche_impavida          CCATGAGGACAAATATCATTCTGAGGAGCCACAGTCATTACTAACCTATT   [350]
Thalassarche_salvini           CCATGAGGGCAAATATCATTCTGAGGAGCCACAGTCATTACTAACCTATT   [350]
Garrodia_nereis                CCATGAGGACAAATATCATTCTGAGGAGCTACAGTCATCACTAATCTATT   [350]
Hydrobates_pelagicus           CCATGAGGACAAATATCATTCTGAGGTGCTACCGTCATCACCAACATGTT   [350]
Oceanites_oceanicus            CCATGAGGACAAATATCATTCTGAGGGGCCACAGTCATTACTAACCTATT   [350]
Halobaena_caerulea             CCATGAGGCCAAATATCATTCTGAGGAGCCACAGTCATCACCAATCTATT   [350]
Halocyptena_microsoma          CCCTGAGGACAAATATCCTTCTGAGGTGCTACAGTCATCACCAACATATT   [350]
Thalassoica_antarctica         CCTTGAGGCCAAATATCATTCTGAGGAGCCACAGTTATCACCAATTTATT   [350]
Larus_marinus                  CCATGAGGACAAATATCCTTCTGAGGTGCTACAGTCATCACCAACCTATT   [350]
Larus_ridibundus               CCATGAGGACAAATGTCCTTCTGAGGTGCTACAGTCATCACCAACTTATT   [350]
Larus_novaehollandiae          CCATGAGGACAAATATCCTTCTGAGGTGCTACAGTCATCACCAACTTATT   [350]
Calidris_alpina                CCATGAGGACAAATATCTTTCTGAGGGGCTACAGTCATCACCAACTTATT   [350]
Phalacrocorax_carbo            CCTTGAGGACAAATATCATTCTGAGGGGGAAA??????????????????   [350]
Pinguinus_impennis             CCATGGGGACAAATATCATTCTGAGGAGCTACAGTCATCACCAACCTATT   [350]
Phaethon_lepturus              CCCTGAGGACAAATATCATTCTGAGGGGCCACAGTAATCACCAACCTATT   [350]
Phalacrocorax_penicillatus     ??????????????????????????????????????????????????   [350]
Phalacrocorax_campbelli        ??????????????????????????????????????????????????   [350]
Phalacrocorax_capensis         ??????????????????????????????????????????????????   [350]
Phalacrocorax_onslowi          ??????????????????????????????????????????????????   [350]
Phalacrocorax_bougainvillii    ??????????????????????????????????????????????????   [350]
Phalacrocorax_capillatus       ??????????????????????????????????????????????????   [350]
Phalacrocorax_melanoleucos     ??????????????????????????????????????????????????   [350]
Phalacrocorax_purpurascens     ??????????????????????????????????????????????????   [350]
Phalacrocorax_magellanicus     ??????????????????????????????????????????????????   [350]
Phalacrocorax_varius           ??????????????????????????????????????????????????   [350]
Phalacrocorax_featherstoni     ??????????????????????????????????????????????????   [350]
Phalacrocorax_gaimardi         ??????????????????????????????????????????????????   [350]
Phalacrocorax_punctatus        ??????????????????????????????????????????????????   [350]
Phalacrocorax_chalconotus      ??????????????????????????????????????????????????   [350]
Phalacrocorax_nigrogularis     ??????????????????????????????????????????????????   [350]
Fregata_andrewsi               ??????????????????????????????????????????????????   [350]
Fregata_aquila                 ??????????????????????????????????????????????????   [350]
Fregata_ariel                  ??????????????????????????????????????????????????   [350]
Vanellus_cinereus              ??????????????????????????????????????????????????   [350]
Anhinga_rufa                   ??????????????????????????????????????????????????   [350]
Fregata_magnificens            ??????????????????????????????????????????????????   [350]
Phaethon_aethereus             ??????????????????????????????????????????????????   [350]
Stictocarbo_punctatus          ??????????????????????????????????????????????????   [350]
Pterodroma_cooki               ??????????????????????????????????????????????????   [350]
Vanellus_miles                 ??????????????????????????????????????????????????   [350]
Fregata_minor                  ??????????????????????????????????????????????????   [350]
Pterodroma_heraldica           ??????????????????????????????????????????????????   [350]
Phalacrocorax_albiventer       ??????????????????????????????????????????????????   [350]
Phalacrocorax_sulcirostris     ??????????????????????????????????????????????????   [350]
Anhinga_novaehollandiae        ??????????????????????????????????????????????????   [350]
Pluvialis_squatarola           ??????????????????????????????????????????????????   [350]
Calidris_canutus               ??????????????????????????????????????????????????   [350]
Recurvirostra_americana        ??????????????????????????????????????????????????   [350]
Calidris_melanotos             ??????????????????????????????????????????????????   [350]
Pluvialis_dominica             ??????????????????????????????????????????????????   [350]
Aphriza_virgata                ??????????????????????????????????????????????????   [350]
Arenaria_melanocephala         ??????????????????????????????????????????????????   [350]
Bartramia_longicauda           ??????????????????????????????????????????????????   [350]
Calidris_minutilla             ??????????????????????????????????????????????????   [350]
Calidris_alba                  ??????????????????????????????????????????????????   [350]
Calidris_bairdii               ??????????????????????????????????????????????????   [350]
Micropalama_himantopus         ??????????????????????????????????????????????????   [350]
Calidris_fuscicollis           ??????????????????????????????????????????????????   [350]
Calidris_mauri                 ??????????????????????????????????????????????????   [350]
Charadrius_melodus             ??????????????????????????????????????????????????   [350]
Charadrius_wilsonia            ??????????????????????????????????????????????????   [350]
Gallinago_delicata             ??????????????????????????????????????????????????   [350]
Haematopus_bachmani            ??????????????????????????????????????????????????   [350]
Limnodromus_griseus            ??????????????????????????????????????????????????   [350]
Phalaropus_fulicaria           ??????????????????????????????????????????????????   [350]
Tryngites_subruficollis        ??????????????????????????????????????????????????   [350]
Numenius_americanus            ??????????????????????????????????????????????????   [350]
Haematopus_palliatus           ??????????????????????????????????????????????????   [350]
Calidris_pusilla               ??????????????????????????????????????????????????   [350]
Sterna_eurygnatha              ??????????????????????????????????????????????????   [350]
Burhinus_superciliaris         ??????????????????????????????????????????????????   [350]
Burhinus_vermiculatus          ??????????????????????????????????????????????????   [350]
Phegornis_mitchelli            ??????????????????????????????????????????????????   [350]
Burhinus_capensis              ??????????????????????????????????????????????????   [350]
Glareola_nuchalis              ??????????????????????????????????????????????????   [350]
Burhinus_bistriatus            ??????????????????????????????????????????????????   [350]
Chionis_alba                   ??????????????????????????????????????????????????   [350]
Rhinoptilus_africanus          ??????????????????????????????????????????????????   [350]

[                                       360       370       380       390       400]
[                                       .         .         .         .         .]

Scolopax_rusticola             ??????????????????????????????????????????????????   [400]
Vanellus_vanellus              ??????????????????????????????????????????????????   [400]
Gallinago_gallinago            ??????????????????????????????????????????????????   [400]
Lymnocryptes_minimus           ??????????????????????????????????????????????????   [400]
Sterna_hirundo                 CTCAGCAATCCCCTACATCGGCCAAACCCTAGTAGAATGAGCCTGAGGTG   [400]
Larus_glaucoides               ??????????????????????????????????????????????????   [400]
Actophilornis_africanus        ??????????????????????????????????????????????????   [400]
Hydrophasianus_chirurgus       ??????????????????????????????????????????????????   [400]
Jacana_spinosa                 ??????????????????????????????????????????????????   [400]
Metopidius_indicus             ??????????????????????????????????????????????????   [400]
Microparra_capensis            ??????????????????????????????????????????????????   [400]
Rostratula_benghalensis        ??????????????????????????????????????????????????   [400]
Larus_glaucescens              ??????????????????????????????????????????????????   [400]
Larus_schistisagus             CTCAGCAATCCCATACATCGGCCAAACCCTCGTAGAATGAGCCTGAGGTG   [400]
Larus_cachinnans               CTCAGCAATCCCATACATCGGCCAAACCCTCGTAGAATGAGCCTGAGGTG   [400]
Larus_michahellis              CTCAGCAATCCCATACATCGGCCAAACCCTCGTAGAATGAGCCTGAGGTG   [400]
Larus_armenicus                CTCAGCAATCCCATACATCGGCCAAACCCTCGTAGAATGAGCCTGAGGTG   [400]
Larus_hyperboreus              CTCAGCAATCCCATACATCGGCCAAACCCTCGTAGAATGAGCCTGAGGTG   [400]
Larus_fuscus                   CTCAGCAATCCCATACATCGGCCAAACCCTCGTAGAATGAGCCTGAGGTG   [400]
Larus_mongolicus               CTCAGCAATCCCATACATCGGCCAAACCCTCGTAGAATGAGCCTGAGGTG   [400]
Larus_atricilla                ??????????????????????????????????????????????????   [400]
Larus_audouinii                CTCAGCAATCCCATACATCGGCCAAACCCTCGTAGAATGAGCCTGGGGCG   [400]
Larus_californicus             ??????????????????????????????????????????????????   [400]
Larus_cirrocephalus            ??????????????????????????????????????????????????   [400]
Larus_delawarensis             CTCAGCAATCCCATACATCGGCCAAACCCTCGTAGAATGAGCCTGAGGTG   [400]
Larus_genei                    ??????????????????????????????????????????????????   [400]
Larus_ichthyaetus              ??????????????????????????????????????????????????   [400]
Larus_livens                   ??????????????????????????????????????????????????   [400]
Larus_melanocephalus           CTCAGCAATCCCATACATCGGCCAAACCCTCGTAGAATGAGCCTGGGGTG   [400]
Larus_minutus                  CTCAGCAATCCCATACATCGGTCAAACCCTTGTAGAATGAGCCTGAGGGG   [400]
Larus_modestus                 ??????????????????????????????????????????????????   [400]
Larus_occidentalis             ??????????????????????????????????????????????????   [400]
Larus_philadelphia             ??????????????????????????????????????????????????   [400]
Larus_pipixcan                 CTCAGCAATCCCATACATCGGCCAAACCCTCGTAGAGTGAGCCTGAGGTG   [400]
Larus_scopulinus               ??????????????????????????????????????????????????   [400]
Larus_serranus                 ??????????????????????????????????????????????????   [400]
Larus_thayeri                  ??????????????????????????????????????????????????   [400]
Pagophila_eburnea              ??????????????????????????????????????????????????   [400]
Sterna_maxima                  CTCAGCAATCCCCTACATCGGCCAAACCCTAGTAGAATGAGCATGAGGCG   [400]
Sterna_sandvicensis            CTCAGCAATCCCTTACATCGGCCAAACATTAGTAGAATGAGCATGAGGCG   [400]
Gelochelidon_nilotica          ??????????????????????????????????????????????????   [400]
Oceanodroma_homochroa          ??????????????????????????????????????????????????   [400]
Phalacrocorax_aristotelis      CTCAGCCATCCCATACATCGGCCAAACCCTCGTTGAATGAGCTTGAGGAG   [400]
Sterna_albifrons               CTCAGCAATCCCCTACATCGGTCAAACCCTAGTAGAATGAGCTTGAGGTG   [400]
Sterna_anaethetus              CTCAGCAATCCCCTACATCGGCCAGACCCTAGTAGAATGAGCCTGAGGTG   [400]
Sterna_caspia                  CTCAGCAATCCCTTACGTCGGCCAAACTCTAGTAGAATGAGCCTGAGGTG   [400]
Oceanodroma_castro             CTCAGCAATCCCTTACATTGGACAAACCCTTGTAGAGTGGGCTTGAGGTG   [400]
Calonectris_diomedea           CTCAGCTATTCCCTACATCGGCCAAACTCTCGTAGAATGAGCATGAGGAG   [400]
Creagrus_furcatus              ??????????????????????????????????????????????????   [400]
Xema_sabini                    ??????????????????????????????????????????????????   [400]
Sterna_sp                      ??????????????????????????????????????????????????   [400]
Uria_aalge                     CTCAGCAATCCCCTACATCGGCCAAACCCTCGTGGAATGAGCTTGAGGTG   [400]
Numenius_phaeopus              CTCGGCAATTCCGTACATTGGCCAAACCCTTGTAGAATGAGCATGAGGTG   [400]
Limnodromus_scolopaceus        CTCAGCAATTCCATACATCGGCCAAACTTTAGTACAATGAGCCTGACGTG   [400]
Limosa_limosa                  CTCAGCAATCCCATACATCGGCCAAACTCTCGTAGAATGAGCCTGAGGTG   [400]
Tringa_melanoleuca             CTCAGCAATTCCATACATCGGCCAAACCCTTATTGAATGAGCCTGAGGGG   [400]
Limosa_lapponica               CTCAGCAATCCCGTACATTGGCCAAACTCTTGTAGAATGGGCCTGAGGTG   [400]
Tringa_flavipes                CTCAGCAATTCCCTACATCGGCCAAACCTTAGTAGAATGAGCTTGAGGGG   [400]
Limosa_fedoa                   CTCAGCAATCCCATACATTGGCCAAACTCTTGTTGAATGAGCTTGAGGTG   [400]
Limosa_haemastica              CTCAGCAATCCCATACATTGGCCAAACTCTTGTAGAATGAGCTTGAGGTG   [400]
Calidris_tenuirostris          CTCAGCAATCCCATATATCGGCCAAACCCTGGTAGAATGAGCATGAGGTG   [400]
Charadrius_mongolus            CTCAGCCATCCCCTACATCGGCCAAACCCTCGTAGAATGGGCATGAGGCG   [400]
Numenius_madagascariensis      CTCAGCAATCCCATACATTGGCCAAACCCTTGTAGAATGGGCATGAGGCG   [400]
Tringa_glareola                CTCAGCAATTCCGTACATCGGCCAAACCTTAGTAGAATGAGCCTGAGGAG   [400]
Tringa_nebularia               CTCAGCAATTCCATACATTGGCCAAACCCTAGTAGAATGAGCTTGAGGAG   [400]
Tringa_totanus                 CTCAGCAATCCCTTACATCGGTCAAACCCTAGTGGAATGAGCCTGAGGAG   [400]
Recurvirostra_avosetta         CTCAGCCATCCCGTACATCGGCCAAACTCTCGTAGAATGAGCATGAGGGG   [400]
Xenus_cinereus                 CTCAGCAATCCCCTACATCGGCCAAACCTTAGTAGAATGAGCCTGAGGTG   [400]
Larus_crassirostris            CTCAGCAATCCCATACATCGGCCAAACCCTCGTAGAATGAGCCTGAGGTG   [400]
Larus_argentatus               CTCAGCAATCCCATACATCGGCCAAACCCTCGTAGAATGAGCCTGAGGTG   [400]
Haematopus_ater                CTCAGCCATCCCATACATCGGCCAAACCCTTGTAGAATGAGCATGAGGCG   [400]
Diomedea_dabbenena             CTCAGCTGTCCCATACATTGGCCAAACCCTCGTAGAATGAGCTTGAGGTG   [400]
Sterna_antillarum              CTCAGCAATCCCCTACATCGGTCAAACCCTAGTAGAATGAGCTTGAGGAG   [400]
Calidris_ptilocnemis           CTCAGCTATCCCGTACATCGGCCAGACCCTAGTAGAATGAGCATGAGGTG   [400]
Calidris_ferruginea            CTCAGCAATCCCATACATCGGCCAAACCCTAGTAGAATGAGCATGAGGTG   [400]
Sula_granti                    CTCGGCCATCCCATACATTGGCCAAACACTCGTGGAATGAGCTTGAGGCG   [400]
Burhinus_magnirostris          CTCAGCAGTCCCATACATCGGCCAAACTCTCGTAGAATGAGCCTGAGGAG   [400]
Phalaropus_tricolor            CTCAGCAATTCCATATATTGGCCAAACTTTAGTAGAATGAGCCTGAGGAG   [400]
Cursorius_temminckii           CTCAGCTATCCCCTACATTGGACAAACTCTCGTAGAGTGAGCCTGAGGTG   [400]
Chionis_minor                  CTCAGCCATTCCTTACATCGGCCAAACACTTGTAGAATGAGCTTGAGGGG   [400]
Rynchops_niger                 TTCAGCAATTCCATACATCGGCCAAACCATCGTAGAATGAGCTTGAGGTG   [400]
Sterna_hirundinacea            CTCAGCAATCCCCTACATCGGCCAAACGCTAGTAGAATGAGCCTGAGGTG   [400]
Pedionomus_torquatus           CTCCGCTATCCCCTACATCGGCCAAACCCTAGTTGAATGAGCCTGAGGTG   [400]
Nycticryphes_semicollaris      TTCTGCCATTCCATACATCGGCCAAACCCTTGTAGAATGGGCTTGAGGTG   [400]
Pluvianellus_socialis          CTCAGCCATCCCATACATTGGCCAAACACTCGTAGAATGAGCTTGAGGAG   [400]
Himantopus_mexicanus           CTCAGCTATCCCATATATTGGCCAAACCCTTGTAGAATGGGCATGGGGGG   [400]
Catharacta_sp                  ??????????????????????????????????????????????????   [400]
Burhinus_senegalensis          CTCAGCAATTCCATACATTGGCCAGACCCTCGTAGAATGGGCTTGAGGCG   [400]
Puffinus_tunneyi               CTCAGCTATCCCATACATCGGCCAAACCCTCGTAGAATGGGCCTGAGGGG   [400]
Puffinus_kermadecensis         CTCAGCTATCCCATACATCGGCCAAACCCTCGTAGAATGAGCCTGAGGAG   [400]
Puffinus_elegans               CTCAGCTATCCCATACATCGGCCAAACCCTCGTAGAATGAGCCTGAGGGG   [400]
Puffinus_boydi                 CTCAGCTATCCCATACATCGGCCAAACCCTCGTAGAGTGAGCCTGAGGAG   [400]
Puffinus_myrtae                CTCAGCCATCCCATACATCGGCCAAACCCTTGTAGAATGAGCCTGAGGGG   [400]
Puffinus_loyemilleri           CTCAGCTATCCCATACATCGGCCAAACCCTCGTAGAATGAGCCTGAGGGG   [400]
Puffinus_dichrous              CTCAGCTATCCCATACATCGGCCAAACCCTCGTAGAATGAGCCTGAGGGG   [400]
Puffinus_polynesiae            CTCAGCTATCCCATACATCGGCCAAACCCTCGTAGAATGAGCCTGAGGGG   [400]
Puffinus_nicolae               CTCAGCTATCCCATACATCGGCCAAACCCTCGTAGAATGAGCCTGAGGGG   [400]
Puffinus_colstoni              CTCAGCTATCCCATACATCGGCCAAACCCTCGTAGAATGAGCCTGAGGGG   [400]
Puffinus_bailloni              CTCAGCTATCCCATACATCGGCCAAACCCTCGTAGAATGAGCCTGAGGGG   [400]
Puffinus_persicus              CTCAGCCATCCCATACATCGGCCAAACCCTCGTAGAATGGGCCTGAGGGG   [400]
Puffinus_subalaris             CTCAGCTATCCCCTATATCGGCCAAACCCTCGTAGAATGAGCTTGAGGAG   [400]
Puffinus_newelli               CTCAGCTATCCCATACATCGGCCAAACCCTTGTAGAATGAGCCTGAGGGG   [400]
Puffinus_temptator             CTCAGCTATCCCATACATCGGCCAAACCCTCGTAGAATGAGCCTGAGGGG   [400]
Phalaropus_lobatus             CTCAGCAATCCCATACATCGGCCAAACCCTAGTAGAATGAGCCTGAGGTG   [400]
Larus_smithsonianus            CTCAGCAATCCCATACATCGGCCAAACCCTCGTAGAATGAGCCTGAGGTG   [400]
Tringa_ochropus                CTCAGCAATCCCATATATTGGCCAAACCCTAGTAGAATGAGCCTGAGGGG   [400]
Tringa_erythropus              CTCAGCAATCCCATACATCGGCCAAACCCTAGTGGAATGAGCCTGAGGGG   [400]
Chlidonias_niger               CTCAGCAATCCCTTACATCGGTCAAACCCTAGTAGAATGAGCCTGAGGTG   [400]
Sterna_paradisaea              CTCAGCAATCCCCTACATCGGCCAAACGCTAGTAGAATGAGCCTGAGGTG   [400]
Tringa_solitaria               CTCAGCAATCCCATACATCGGCCAAACACTAGTAGAATGAGCTTGAGGGG   [400]
Larus_bulleri                  ??????????????????????????????????????????????????   [400]
Larus_canus                    CTCAGCAATCCCATACATCGGCCAAACCCTCGTAGAATGAGCCTGAGGTG   [400]
Calidris_maritima              CTCAGCTATCCCGTACATTGGCCAAACCCTGGTAGAATGAGCATGAGGTG   [400]
Aethia_cristatella             CTCAGCAATCCCCTACATCGGTCAAACCCTTGTAGAATGAGCCTGAGGCG   [400]
Aethia_pusilla                 CTCAGCAATCCCCTACATCGGCCAAACCCTTGTAGAATGAGCCTGAGGTG   [400]
Aethia_pygmaea                 CTCAGCAATCCCCTACATCGGCCAAACCCTTGTAGAATGAGCCTGAGGTG   [400]
Alca_torda                     CTCAGCAATCCCCTACATCGGCCAAACTCTTGTAGAATGAGCTTGAGGTG   [400]
Alle_alle                      CTCAGCAATCCCTTACATCGGTCAAACCCTCGTAGAATGAGCCTGGGGCG   [400]
Brachyramphus_brevirostris     CTCAGCAATCCCCTACATTGGCCAAACCCTCGTAGAATGAGCCTGAGGCG   [400]
Brachyramphus_marmoratus       CTCAGCAATCCCCTACATCGGCCAAACCCTTGTAGAATGGGCCTGAGGTG   [400]
Cepphus_columba                CTCAGCAATCCCATACATCGGCCAAACTCTTGTAGAATGAGCATGAGGTG   [400]
Cepphus_grylle                 CTCAGCAATCCCATACATCGGCCAAACTCTTGTAGAATGAGCATGAGGTG   [400]
Cyclorrhynchus_psittacula      CTCAGCAATCCCCTACATCGGCCAAACCCTCGTAGAATGAGCCTGAGGTG   [400]
Fratercula_arctica             TTCAGCAATCCCCTACATCGGCCAAACCCTTGTAGAATGAGCCTGAGGTG   [400]
Larus_hartlaubii               ??????????????????????????????????????????????????   [400]
Larus_maculipennis             ??????????????????????????????????????????????????   [400]
Fratercula_corniculata         CTCAGCAATCCCTTACATCGGCCAAACCCTCGTAGAATGAGCCTGAGGTG   [400]
Ptychoramphus_aleuticus        CTCAGCAATCCCCTACATCGGCCAAACCCTTGTAGAATGAGCCTGGGGTG   [400]
Synthliboramphus_antiquus      CTCAGCAGTACCCTACATTGGCCAAACCCTCGTAGAATGAGCCTGAGGTG   [400]
Synthliboramphus_hypoleucus    CTCAGCGGTACCATATATTGGCCAAACCCTCGTAGAATGAGCCTGAGGCG   [400]
Synthliboramphus_wumizusume    CTCAGCAGTACCCTACATTGGCCAAACCCTCGTAGAATGAGCCTGAGGTG   [400]
Uria_lomvia                    CTCAGCAATCCCCTACATCGGTCAAACCCTCGTAGAATGAGCTTGAGGTG   [400]
Sterna_dougallii               TTCAGCAATCCCCTACATCGGCCAAACCCTAGTAGAATGAGCCTGAGGTG   [400]
Anous_stolidus                 CTCAGCAATTCCTTACATCGGCCAAACCCTTGTAGAATGAGCTTGAGGTG   [400]
Anous_tenuirostris             CTCAGCAATNCCNTACATCGGTCAAACCCTNGTAGAATGAGCTTGAGGTG   [400]
Chlidonias_hybridus            CTCAGCAATCCCTTACATTGGTCAGACCCTAGTAGAATGAGCCTGAGGTG   [400]
Chlidonias_leucopterus         CTCAGCAATCCCTTACATCGGTCAAACCCTAGTAGAATGAGCCTGAGGTG   [400]
Gygis_alba                     CTCAGCAATTCCCTACATCGGTCAGACCCTCGTAGAATGAGCCTGAGGTG   [400]
Larosterna_inca                CTCAGCAATCCCTTATATCGGCCAAACCCTGGTAGAATGAGCTTGAGGTG   [400]
Phaetusa_simplex               CTCAGCAATCCCCTACATTGGTCAAACCCTAGTAGAATGAGCTTGAGGTG   [400]
Sterna_albostriata             CTCAGCAATCCCTTACATCGGCCAAACCCTAGTAGAATGAGCCTGAGGTG   [400]
Sterna_bengalensis             CTCAGCAATCCCTTACATCGGCCAAACATTAGTAGAATGAGCATGAGGCG   [400]
Sterna_bergii                  CTCAGCAATCCCCTACATCGGCCAAACCCTAGTAGAATGAGCATGAGGCG   [400]
Sterna_elegans                 CTCAGCAATCCCCTACATCGGCCAAACCTTAGTAGAATGAGCATGAGGCG   [400]
Sterna_forsteri                CTCAGCAATCCCCTACATCGGTCAAACTCTAGTAGAATGGGCCTGAGGCG   [400]
Sterna_lunata                  CTCAGCAATCCCCTACATCGGCCAGACCCTAGTAGAATGAGCCTGGGGCG   [400]
Sterna_nereis                  CTCAGCAATCCCCTACATTGGTCAAACTCTAGTAGAATGAGCTTGAGGTG   [400]
Sterna_nilotica                CTCAGCAATCCCCTATATTGGTCAAACCCTAGTAGAATGGGCCTGAGGTG   [400]
Sterna_striata                 TTCAGCAATCCCATACATCGGCCAAACCCTAGTAGAATGGGCCTGAGGTG   [400]
Sterna_sumatrana               CTCAGCAATCCCCTACATCGGCCAAACCCTAGTAGAATGAGCCTGAGGGG   [400]
Sterna_supercilliaris          CTCAGCAATCCCCTACATCGGCCAAACCCTAGTAGAATGAGCTTGAGGTG   [400]
Sterna_trudeaui                CTCAGCAATCCCCTACATCGGCCAAACTCTAGTAGAATGAGCTTGAGGCG   [400]
Sterna_vittata                 CTCAGCAATCCCCTACATCGGCCAAACGCTAGTAGAATGAGCCTGAGGTG   [400]
Sterna_aleutica                CTCAGCAATCCCCTACATTGGTCAGACCCTAGTAGAATGAGCCTGAGGTG   [400]
Anous_minutus                  CTCAGCAATTCCCTACATCGGTCAAACCCTTGTAGAATGAGCTTGAGGTG   [400]
Phoebastria_nihonus            CTCAGCCGTCCCATACATTGGACAAACCCTTGTAGAATGAGCTTGAGGGG   [400]
Fulmarus_glacialis             CTCGGCCATTCCCTATATTGGCCAAACCCTCGTAGAATGAGCTTGAGGGG   [400]
Pelecanus_conspicillatus       CTCAGCTATCCCATACATCGGCCAAACCCTTGTAGAATGAGCCTGAGGAG   [400]
Haematopus_ostralegus          CTCAGCTATCCCATACATCGGCCAAACCCTTGTAGAATGAGCATGAGGAG   [400]
Numenius_arquata               CTCAGCAATCCCATACATTGGCCAAACCCTTGTAGAATGGGCATGAGGCG   [400]
Larus_hemprichii               ??????????????????????????????????????????????????   [400]
Actitis_hypoleucos             CTCAGCAATCCCCTACATCGGCCAAACCCTAGTAGAATGAGCTTGAGGTG   [400]
Actitis_macularius             TTCAGCAATCCCCTACATCGGCCAGACCTTGGTAGAATGAGCCTGAGGTG   [400]
Tringa_stagnatilis             CTCAGCAATCCCATACATCGGCCAAACTCTGGTAGAATGAGCATGAGGAG   [400]
Heteroscelus_incanus           CTCAGCAATCCCCTATATCGGCCAAACCTTAGTAGAATGAGCTTGAGGGG   [400]
Heteroscelus_brevipes          CTCAGCAATCCCTTACATCGGCCAAACCCTAGTAGAATGAGCCTGAGGAG   [400]
Catoptrophorus_semipalmatus    CTCAGCAATCCCATACATCGGCCAAACCCTAGTAGAATGAGCTTGAGGGG   [400]
Rhodostethia_rosea             ??????????????????????????????????????????????????   [400]
Leucophaeus_scoresbii          ??????????????????????????????????????????????????   [400]
Larus_pacificus                ??????????????????????????????????????????????????   [400]
Larus_belcheri                 ??????????????????????????????????????????????????   [400]
Larus_atlanticus               ??????????????????????????????????????????????????   [400]
Larus_leucophthalmus           ??????????????????????????????????????????????????   [400]
Larus_brunnicephalus           ??????????????????????????????????????????????????   [400]
Larus_saundersi                ??????????????????????????????????????????????????   [400]
Larus_relictus                 ??????????????????????????????????????????????????   [400]
Larus_fuliginosus              ??????????????????????????????????????????????????   [400]
Pelecanus_erythrorhynchos      CTCAGCCATCCCATACATTGGTCAGACCCTTGTAGAATGAGCCTGAGGTG   [400]
Pelecanus_onocrotalus          ??????????????????????????????????????????????????   [400]
Larus_dominicanus              CTCAGCAATCCCATACATCGGCCAAACCCTCGTAGAATGAGCCTGAGGTG   [400]
Pelecanus_occidentalis         ??????????????????????????????????????????????????   [400]
Calonectris_edwarsii           CTCAGCTATTCCCTACATCGGCCAAACTCTCGTAGAATGAGCATGAGGAG   [400]
Phalacrocorax_brasilianus      ??????????????????????????????????????????????????   [399]
Puffinus_gravis                CTCAGCTATCCCTTACATCGGCCAAACCCTCGTAGAATGAGCCTGAGGAG   [400]
Puffinus_griseus               CTCAGCTATCCCTTACATCGGCCAAACCCTCGTAGAATGAGCCTGAGGGG   [400]
Puffinus_huttoni               CTCAGCTATCCCATATATCGGCCAAACCCTCGTAGAATGAGCCTGAGGGG   [400]
Daption_capense                CTCAGCCATTCCCTACATCGGCCAAACCCTTGTAGAATGAGCCTGAGGGG   [400]
Macronectes_giganteus          CTCGGCCATTCCCTATATTGGCCAGACCCTCGTAGAATGGGCCTGAGGGG   [400]
Pachyptila_turtur              CTCAGCCATCCCCTACATCGGCCAAACCCTCGTAGAATGGGCCTGAGGGG   [400]
Pachyptila_vittata             CTCAGCCATCCCCTACATCGGCCAAACCCTCGTAGAATGAGCCTGAGGGG   [400]
Procellaria_westlandica        TTCAGCTATCCCCTACATTGGCCAAACCTTAGTAGAATGAGCCTGAGGAG   [400]
Pterodroma_brevirostris        CTCAGCTATCCCCTATATCGGCCAAACCCTCGTAGAATGAGCCTGAGGGG   [400]
Pterodroma_inexpectata         CTCAGCTATCCCCTACATCGGCCAAACCCTCGTAGAATGAGCCTGAGGGG   [400]
Diomedea_epomophora            CTCAGCTGTCCCATACATTGGCCAAACCCTCGTAGAATGAGCTTGAGGAG   [400]
Fregetta_tropica               CTCGGCCATCCCCTACATTGGCCAAACCATTGTAGAATGAGCCTGAGGAG   [400]
Pelagodroma_marina             CTCAGCTATCCCCTACATCGGCCAAACCATCGTAGAATGAGCTTGAGGGG   [400]
Pelecanoides_georgicus         CTCAGCCATTCCCTACATCGGCCAAACACTTGTAGAGTGGGCCTGAGGTG   [400]
Pelecanoides_urinatrix         TTCAGCCATCCCTTACATTGGCCAAACACTTGTAGAATGAGCTTGAGGCG   [400]
Sula_nebouxii                  CTCGGCCATCCCATACATTGGCCAAACACTCGTAGAATGAGCTTGAGGCG   [400]
Morus_bassanus                 CTCAGCCATCCCATACATTGGTCAAACCCTTGTAGAATGAGCCTGAGGTG   [400]
Fregata_sp                     CTCAGCAATCCCATACATCGGACAAACCCTAGTTGAATGAGCCTGAGGAG   [400]
Stercorarius_maccormicki       ??????????????????????????????????????????????????   [400]
Stercorarius_sp                ??????????????????????????????????????????????????   [400]
Synthliboramphus_craveri       CTCAGCAGTACCATATATTGGCCAAACCCTCGTAGAATGAGCCTGAGGCG   [400]
Cepphus_carbo                  CTCAGCAATCCCATACATCGGCCAAACTCTTGTAGAATGAGCATGAGGTG   [400]
Fratercula_cirrhata            CTCAGCAATCCCCTACATCGGCCAAACCCTCGTAGAATGAGCCTGAGGTG   [400]
Glareola_pratincola            CTCAGCCATCCCCTACATTGGCCAAACCCTCGTAGAATGAGCCTGAGGGG   [400]
Procellaria_cinerea            TTCAGCTATTCCCTACATTGGCCAAACCTTAGTAGAATGAGCCTGAGGGG   [400]
Phoebetria_fusca               CTCAGCTATCCCATATATTGGCCAGACCCTTGTAGAATGAGCTTGAGGGG   [400]
Phoebetria_palpebrata          CTCAGCCATCCCATATATTGGCCAGACCCTTGTAGAATGAGCTTGAGGGG   [400]
Thalassarche_bulleri           CTCAGCTATCCCATATATCGGCCAGACCCTCGTAGAATGAGCTTGAGGAG   [400]
Diomedea_exulans               CTCAGCTATCCCATATATCGGCCAGACCCTCGTAGAATGAGCTTGAGGAG   [400]
Diomedea_amsterdamensis        CTCAGCTGTCCCATACATTGGCCAGACCCTCGTAGAATGAGCTTGAGGCG   [400]
Puffinus_lherminieri           ??????????????????????????????????????????????????   [400]
Puffinus_atrodorsalis          CTCAGCTATCCCATACATCGGCCAAACCCTCGTAGAATGAGCCTGAGGGG   [400]
Puffinus_assimilis             ??????????????????????????????????????????????????   [400]
Puffinus_baroli                CTCAGCTATCCCATACATCGGCCAAACCCTCGTAGAATGAGCCTGAGGGG   [400]
Puffinus_haurakiensis          CTCAGCTATCCCATACATCGGCCAAACCCTCGTAGAATGAGCCTGAGGAG   [400]
Puffinus_auricularis           ??????????????????????????????????????????????????   [400]
Puffinus_bulleri               CTCAGCTATTCCTTACATCGGCCAAACCCTCGTAGAATGAGCCTGAGGAG   [400]
Puffinus_carneipes             ??????????????????????????????????????????????????   [400]
Puffinus_creatopus             CTCAGCTATCCCCTACATCGGCCAAACCCTCGTAGAATGAGCCTGAGGGG   [400]
Puffinus_gavia                 CTCAGCTATCCCATATATCGGCCAAACCCTCGTAGAATGAGCCTGAGGAG   [400]
Puffinus_mauretanicus          CTCAGCTATCCCATACATCGGTCAAACCCTCGTAGAATGAGCCTGAGGAG   [400]
Puffinus_nativitatis           CTCAGCCATCCCTTACATCGGCCAAACCCTCGTAGAATGAGCCTGAGGAG   [400]
Puffinus_pacificus             CTCAGCTATCCCTTACATCGGCCAAACCCTCGTAGAATGAGCCTGAGGAG   [400]
Puffinus_tenuirostris          CTCAGCCATCCCTTACATCGGCCAAACCCTCGTAGAATGAGCCTGAGGAG   [400]
Puffinus_yelkouan              CTCAGCTATCCCATACATCGGCCAAACCCTCGTAGAATGAGCCTGAGGGG   [400]
Puffinus_puffinus              CTCAGCCATCCCATACATCGGCCAAACCCTCGTAGAATGAGCCTGAGGGG   [400]
Charadrius_alexandrinus        CTCAGCTATCCCCTATATCGGCCAAACCCTCGTAGAATGAGCATGAGGTG   [400]
Charadrius_australis           ??????????????????????????????????????????????????   [400]
Charadrius_bicinctus           ??????????????????????????????????????????????????   [400]
Charadrius_collaris            ??????????????????????????????????????????????????   [400]
Charadrius_falklandicus        ??????????????????????????????????????????????????   [400]
Charadrius_modestus            ??????????????????????????????????????????????????   [400]
Charadrius_montanus            ??????????????????????????????????????????????????   [400]
Charadrius_ruficapillus        ??????????????????????????????????????????????????   [400]
Charadrius_semipalmatus        ??????????????????????????????????????????????????   [400]
Charadrius_veredus             ??????????????????????????????????????????????????   [400]
Charadrius_vociferus           CTCAGCAATCCCCTACATCGGCCAAACCTTACTAGAATGAGCATGAGGTG   [400]
Vanellus_chilensis             ??????????????????????????????????????????????????   [400]
Elseyornis_melanops            ??????????????????????????????????????????????????   [400]
Oreopholus_ruficollis          ??????????????????????????????????????????????????   [400]
Thinornis_rubricollis          ??????????????????????????????????????????????????   [400]
Pterodroma_baraui              CTCAGCCATCCCCTACATTGGCCAAACCCTCGTAGAATGGGCCTGAGGGG   [400]
Pterodroma_nigripennis         CTCAGCCATCCCCTACATTGGCCAAACCCTCGTAGAATGAGCCTGAGGAG   [400]
Bulweria_bulwerii              CTCAGCCATTCCCTATATCGGCCAAACCCTCGTAGAATGAGCCTGAGGGG   [400]
Oceanodroma_leucorhoa          CTCAGCAATCCCATACATCGGACAAACCATTGTAGAGTGAGCCTGAGGGG   [400]
Pagodroma_nivea                TTCGGCTATCCCTTACATTGGCCAAACCCTCGTAGAATGGGCCTGAGGAG   [400]
Pseudobulweria_aterrima        CTCAGCCATCCCCTACATCGGTCAAACCCTCGTAGAATGAGCTTGAGGAG   [400]
Pseudobulweria_rostrata        CTCAGCCATCCCCTACATCGGCCAAACCCTCGTAGAATGAGCTTGAGGGG   [400]
Lugensa_brevirostris           CTCAGCTATCCCCTATATCGGCCAAACCCTCGTAGAATGAGCCTGAGGGG   [400]
Procellaria_aequinoctialis     TTCAGCTATTCCCTACATTGGCCAAACCCTAGTAGAATGAGCCTGAGGGG   [400]
Pterodroma_axillaris           CTCAGCCATCCCCTACATTGGCCAAACCCTCGTAGAATGGGCCTGAGGGG   [400]
Pterodroma_cahow               CTCAGCCATCCCCTACATCGGCCAAACCCTTGTAGAATGAGCCTGAGGAG   [400]
Pterodroma_cookii              CTCAGCCATCCCCTACATTGGCCAAACCCTTGTAGAATGAGCCTGAGGGG   [400]
Pterodroma_deserta             CTCAGCCATCCCCTACATTGGCCAAACCCTTGTAGAATGAGCCTGAGGAG   [400]
Pterodroma_externa             CTCAGCTATCCCCTACATTGGCCAAACCCTCGTAGAATGAGCCTGAGGGG   [400]
Pterodroma_hasitata            CTCAGCCATCCCCTACATTGGCCAAACCCTTGTAGAATGAGCCTGAGGGG   [400]
Pterodroma_incerta             CTCAGCCATCCCCTACATTGGCCAAACCCTTGTAGAATGAGCCTGAGGAG   [400]
Pterodroma_lessonii            CTCAGCCATCCCCTACATTGGCCAAACCCTTGTAGAATGAGCCTGAGGAG   [400]
Pterodroma_longirostris        CTCAGCCATCCCCTACATTGGCCAAACCCTTGTAGAATGAGCCTGAGGGG   [400]
Pterodroma_macroptera          CTCAGCCATCCCCTACATTGGCCAAACCCTTGTAGAATGAGCCTGAGGAG   [400]
Pterodroma_magentae            CTCAGCCATCCCCTACATTGGCCAAACCCTTGTAGAATGAGCCTGAGGAG   [400]
Pterodroma_mollis              CTCAGCCATCCCTTACATTGGCCAAACCCTTGTAGAATGAGCCTGAGGAG   [400]
Pterodroma_neglecta            CTCAGCCATCCCCTACATTGGCCAAACCCTCGTAGAATGAGCCTGAGGGG   [400]
Pterodroma_phaeopygia          CTCAGCTATCCCCTACATCGGCCAAACCCTCGTAGAATGAGCATGAGGGG   [400]
Pterodroma_solandri            CTCAGCCCTCCCCTACATTGGCCAAACCATCGTAGAATGAGCCTGAGGGG   [400]
Pterodroma_madeira             CTCAGCCATCCCCTACATTGGCCAAACCCTTGTAGAATGAGCCTGAGGCG   [400]
Diomedea_immutabilis           CTCAGCCGTCCCATACATTGGACAAACCCTTGTGGAATGAGCTTGAGGGG   [400]
Phoebastria_nigripes           CTCAGCCGTCCCATACATTGGACAAACCCTTGTAGAATGAGCTTGAGGGG   [400]
Phoebastria_irrorata           CTCAGCCGTCCCATACATTGGCCAAACCCTTGTAGAATGGGCTTGAGGGG   [400]
Diomedea_albatrus              CTCAGCCGTCCCATACATTGGCCAAACCCTCGTAGAATGGGCTTGAGGGG   [400]
Diomedea_chrysostoma           CTCAGCCATCCCATATATCGGCCAGACCCTCGTAGAATGAGCTTGAGGAG   [400]
Diomedea_melanophris           CTCAGCTATCCCATATATCGGCCAGACCCTCGTAGAATGAGCTTGAGGAG   [400]
Thalassarche_chlororhynchos    CTCAGCTATCCCATATATCGGCCAGACCCTCGTAGAATGAGCTTGAGGGG   [400]
Thalassarche_cauta             CTCAGCTATCCCATATATCGGCCAGACCCTCGTAGAATGAGCTTGAGGAG   [400]
Thalassarche_melanophris       CTCAGCTATCCCATATATCGGCCAGACCCTCGTAGAATGAGCTTGAGGAG   [400]
Catharacta_antarctica          CTCGGCAATCCCCTACATCGGCCAAACCCTTGTAGAATGGGCCTGAGGTG   [400]
Catharacta_chilensis           CTCGGCAATCCCCTACATCGGCCAAACCCTTGTAGAATGGGCCTGAGGTG   [400]
Catharacta_hamiltoni           CTCGGCAATCCCCTACATCGGCCAAACCCTTGTAGAATGGGCCTGAGGTG   [400]
Catharacta_lonnbergi           CTCGGCAATCCCCTACATCGGCCAAACCCTTGTAGAATGGGCCTGAGGTG   [400]
Catharacta_maccormicki         CTCGGCAATCCCCTACATCGGCCAAACCCTTGTAGAATGGGCCTGAGGTG   [400]
Catharacta_skua                CTCGGCAATCCCCTACATCGGCCAAACCCTTGTAGAATGGGCTTGAGGTG   [400]
Stercorarius_longicaudus       CTCAGCAATTCCCTACATCGGTCAAACCCTTGTAGAATGGGCCTGGGGTG   [400]
Stercorarius_parasiticus       CTCAGCAATTCCCTACATCGGCCAGACCCTTGTAGAATGAGCCTGAGGAG   [400]
Stercorarius_pomarinus         CTCAGCAATCCCCTACATCGGCCAAACCCTTGTAGAATGGGCTTGAGGTG   [400]
Irediparra_gallinacea          ??????????????????????????????????????????????????   [400]
Jacana_jacana                  CTCAGCCATCCCCTACATCGGACAAACCCTCGTAGAATGAGCCTGGGGCG   [400]
Arenaria_interpres             CTCAGCAATCCCATACATCGGCCAAACCCTAGTAGAATGAGCATGAGGTG   [400]
Anhinga_anhinga                ??????????????????????????????????????????????????   [400]
Sula_dactylatra                CTCGGCCATCCCATACATTGGCCAAACACTCGTGGAATGAGCTTGAGGCG   [400]
Phalacrocorax_auritus          ??????????????????????????????????????????????????   [399]
Phalacrocorax_pelagicus        CTCAGCCATCCCCTACATAGGACAGACATTCGTAGAATGAGCCTGAGGTG   [399]
Phalacrocorax_urile            ??????????????????????????????????????????????????   [399]
Scolopax_minor                 CTCGGCGATCCCTTACATCGGCCAAACCCTAGTAGAATGAGCCTGAGGCG   [400]
Larus_heermanni                ??????????????????????????????????????????????????   [400]
Phaethon_rubricauda            CTCCGCCATCCCCTACATCGGCCAAACCCTCGTAGAGTGGGCCTGAGGTG   [400]
Morus_capensis                 CTCAGCCATCCCATACATTGGCCAAACCCTTGTAGAATGAGCCTGAGGCG   [400]
Morus_serrator                 CTCAGCCATCCCATACATTGGCCAAACCCTTGTAGAATGGGCTTGAGGCG   [400]
Papasula_abbotti               TTCAGCCATCCCATACATCGGCCAAACCATTGTAGAATGGGCTTGAGGTG   [400]
Sula_leucogaster               CTCGGCCATCCCCTACATTGGCCAAACACTCGTAGAATGAGCTTGAGGTG   [400]
Sula_sula                      CTCAGCCATCCCATACATTGGCCAAACCCTCGTAGAATGAGCTTGAGGCG   [400]
Sula_variegata                 CTCGGCCATCCCATACATTGGCCAAACACTCGTAGAATGAGCTTGAGGCG   [400]
Cerorhinca_monocerata          CTCAGCAATTCCCTACATCGGCCAAACCCTCGTAGAATGAGCCTGAGGGG   [400]
Sterna_fuscata                 CTCAGCAATCCCCTACATCGGTCAAACCCTAGTAGAGTGAGCCTGAGGTG   [400]
Rissa_brevirostris             ??????????????????????????????????????????????????   [400]
Rissa_tridactyla               CTCAGCAATTCCATATATCGGCCAAACTCTCGTAGAGTGAGCATGAGGTG   [400]
Calonectris_leucomelas         CTCAGCTATTCCTTACATCGGCCAAACTCTCGTAGAATGAGCATGAGGGG   [400]
Diomedea_antipodensis          CTCAGCTGTCCCATACATTGGCCAAACCCTCGTAGAATGAGCTTGAGGCG   [400]
Diomedea_chionoptera           CTCAGCTGTCCCATACATTGGCCAGACCCTCGTAGAATGAGCTTGAGGCG   [400]
Diomedea_gibsoni               CTCAGCTGTCCCATACATTGGCCAAACCCTCGTAGAATGAGCTTGAGGCG   [400]
Fregetta_grallaria             CTCGGCTATCCCCTACATCGGCCAAACCATCGTAGAATGAGCCTGAGGAG   [400]
Fulmarus_glacialoides          CTCGGCCATTCCATATATTGGTCAAACCCTCGTAGAGTGAGCCTGAGGGG   [400]
Macronectes_halli              CTCGGCCATTCCCTATATTGGCCAGACCCTCGTAGAATGGGCCTGAGGGG   [400]
Oceanodroma_furcata            CTCAGCAATCCCGTACATCGGACAGACTATTGTAGAATGGGCCTGAGGAG   [400]
Oceanodroma_melania            CTCAGCAATCCCATACATCGGACAGACCATTGTAGAATGAGCCTGAGGTG   [400]
Oceanodroma_tethys             CTCAGCCATCCCATACATTGGACAGACTATTGTAGAATGAGCTTGAGGTG   [400]
Oceanodroma_tristrami          CTCAGCAATCCCATACATCGGACAAACTATTGTAGAGTGGGCTTGAGGCG   [400]
Pachyptila_desolata            CTCAGCCATCCCCTACATCGGCCAAACCCTCGTAGAATGAGCCTGAGGGG   [400]
Pachyptila_salvini             CTCAGCCATCCCCTACATCGGCCAAACCCTCGTAGAATGAGCCTGAGGGG   [400]
Pelecanoides_garnotii          CTCAGCCATCCCTTACATTGGCCAAACACTTGTAGAATGAGCTTGAGGGG   [400]
Pelecanoides_magellanicus      CTCAGCCATTCCCTACATCGGCCAAACACTCGTAGAATGGGCCTGAGGCG   [400]
Procellaria_parkinsoni         TTCAGCCATCCCCTACATTGGCCAAACCTTAGTAGAATGAGCCTGAGGAG   [400]
Pterodroma_hypoleuca           TTCAGCCATCCCCTATATTGGCCAAACCCTTGTAGAATGAGCCTGAGGGG   [400]
Puffinus_nativitatus           CTCAGCCATCCCTTACATCGGCCAAACCCTCGTAGAATGAGCCTGAGGAG   [400]
Puffinus_opisthomelas          CTCAGCTATCCCATACATCGGCCAAACCCTCGTAGAATGAGCCTGAGGAG   [400]
Thalassarche_carteri           CTCAGCTATCCCATATATCGGCCAGACCCTCGTAGAATGAGCCTGAGGGG   [400]
Thalassarche_eremita           CTCAGCTATCCCATATATCGGCCAGACCCTCGTAGAATGAGCTTGAGGAG   [400]
Thalassarche_impavida          CTCAGCTATCCCATATATCGGCCAGACCCTCGTAGAATGAGCTTGAGGAG   [400]
Thalassarche_salvini           CTCAGCTATCCCATATATCGGCCAGACCCTCGTAGAATGAGCTTGAGGAG   [400]
Garrodia_nereis                CTCGGCCATCCCTTACATCGGCCAAACCATTGTGGAATGAGCCTGAGGAG   [400]
Hydrobates_pelagicus           CTCAGCAATCCCGTACATCGGACAGACCATTGTAGAATGGGCCTGAGGGG   [400]
Oceanites_oceanicus            CTCAGCCATCCCCTACATCGGCCAAACCATCGTAGAATGAGCCTGAGGAG   [400]
Halobaena_caerulea             CTCAGCCATTCCCTACATCGGCCAAACCCTTGTAGAATGGGCTTGAGGTG   [400]
Halocyptena_microsoma          CTCAGCAATCCCGTACATTGGACAGACCATTGTAGAATGGGCCTGAGGTG   [400]
Thalassoica_antarctica         CTCGGCCATCCCCTACATTGGCCAAACCCTCGTAGAATGAGCTTGAGGGG   [400]
Larus_marinus                  CTCAGCAATCCCATACATCGGCCAAACCCTCGTAGAATGAGCCTGAGGTG   [400]
Larus_ridibundus               CTCAGCAATCCCATACATCGGCCAAACCCTCGTAGAATGAGCCTGAGGTG   [400]
Larus_novaehollandiae          CTCAGCAATCCCATACATCGGCCAAACCCTCGTAGAATGAGCCTGAGGTG   [400]
Calidris_alpina                CTCAGCTATCCCATATATCGGTCAAACCCTGGTAGAATGGGCATGAGGTG   [400]
Phalacrocorax_carbo            ??????????????????????????????????????????????????   [400]
Pinguinus_impennis             CTCAGCAATCCCCTACATTGGGCAAACCCTTGTAGAATGAGCTTGAGGTG   [400]
Phaethon_lepturus              CTCCGCCATCCCCTACATCGGCCAAACCCTCGTAGAGTGGGCCTGAGGTG   [400]
Phalacrocorax_penicillatus     ??????????????????????????????????????????????????   [400]
Phalacrocorax_campbelli        ??????????????????????????????????????????????????   [400]
Phalacrocorax_capensis         ??????????????????????????????????????????????????   [400]
Phalacrocorax_onslowi          ??????????????????????????????????????????????????   [400]
Phalacrocorax_bougainvillii    ??????????????????????????????????????????????????   [400]
Phalacrocorax_capillatus       ??????????????????????????????????????????????????   [400]
Phalacrocorax_melanoleucos     ??????????????????????????????????????????????????   [400]
Phalacrocorax_purpurascens     ??????????????????????????????????????????????????   [400]
Phalacrocorax_magellanicus     ??????????????????????????????????????????????????   [400]
Phalacrocorax_varius           ??????????????????????????????????????????????????   [400]
Phalacrocorax_featherstoni     ??????????????????????????????????????????????????   [400]
Phalacrocorax_gaimardi         ??????????????????????????????????????????????????   [400]
Phalacrocorax_punctatus        ??????????????????????????????????????????????????   [400]
Phalacrocorax_chalconotus      ??????????????????????????????????????????????????   [400]
Phalacrocorax_nigrogularis     ??????????????????????????????????????????????????   [400]
Fregata_andrewsi               ??????????????????????????????????????????????????   [400]
Fregata_aquila                 ??????????????????????????????????????????????????   [400]
Fregata_ariel                  ??????????????????????????????????????????????????   [400]
Vanellus_cinereus              ??????????????????????????????????????????????????   [400]
Anhinga_rufa                   ??????????????????????????????????????????????????   [400]
Fregata_magnificens            ??????????????????????????????????????????????????   [400]
Phaethon_aethereus             ??????????????????????????????????????????????????   [400]
Stictocarbo_punctatus          ??????????????????????????????????????????????????   [400]
Pterodroma_cooki               ??????????????????????????????????????????????????   [400]
Vanellus_miles                 ??????????????????????????????????????????????????   [400]
Fregata_minor                  ??????????????????????????????????????????????????   [400]
Pterodroma_heraldica           ??????????????????????????????????????????????????   [400]
Phalacrocorax_albiventer       ??????????????????????????????????????????????????   [400]
Phalacrocorax_sulcirostris     ??????????????????????????????????????????????????   [400]
Anhinga_novaehollandiae        ??????????????????????????????????????????????????   [400]
Pluvialis_squatarola           ??????????????????????????????????????????????????   [400]
Calidris_canutus               ??????????????????????????????????????????????????   [400]
Recurvirostra_americana        ??????????????????????????????????????????????????   [400]
Calidris_melanotos             ??????????????????????????????????????????????????   [400]
Pluvialis_dominica             ??????????????????????????????????????????????????   [400]
Aphriza_virgata                ??????????????????????????????????????????????????   [400]
Arenaria_melanocephala         ??????????????????????????????????????????????????   [400]
Bartramia_longicauda           ??????????????????????????????????????????????????   [400]
Calidris_minutilla             ??????????????????????????????????????????????????   [400]
Calidris_alba                  ??????????????????????????????????????????????????   [400]
Calidris_bairdii               ??????????????????????????????????????????????????   [400]
Micropalama_himantopus         ??????????????????????????????????????????????????   [400]
Calidris_fuscicollis           ??????????????????????????????????????????????????   [400]
Calidris_mauri                 ??????????????????????????????????????????????????   [400]
Charadrius_melodus             ??????????????????????????????????????????????????   [400]
Charadrius_wilsonia            ??????????????????????????????????????????????????   [400]
Gallinago_delicata             ??????????????????????????????????????????????????   [400]
Haematopus_bachmani            ??????????????????????????????????????????????????   [400]
Limnodromus_griseus            ??????????????????????????????????????????????????   [400]
Phalaropus_fulicaria           ??????????????????????????????????????????????????   [400]
Tryngites_subruficollis        ??????????????????????????????????????????????????   [400]
Numenius_americanus            ??????????????????????????????????????????????????   [400]
Haematopus_palliatus           ??????????????????????????????????????????????????   [400]
Calidris_pusilla               ??????????????????????????????????????????????????   [400]
Sterna_eurygnatha              ??????????????????????????????????????????????????   [400]
Burhinus_superciliaris         ??????????????????????????????????????????????????   [400]
Burhinus_vermiculatus          ??????????????????????????????????????????????????   [400]
Phegornis_mitchelli            ??????????????????????????????????????????????????   [400]
Burhinus_capensis              ??????????????????????????????????????????????????   [400]
Glareola_nuchalis              ??????????????????????????????????????????????????   [400]
Burhinus_bistriatus            ??????????????????????????????????????????????????   [400]
Chionis_alba                   ??????????????????????????????????????????????????   [400]
Rhinoptilus_africanus          ??????????????????????????????????????????????????   [400]

[                                       410       420       430       440       450]
[                                       .         .         .         .         .]

Scolopax_rusticola             ??????????????????????????????????????????????????   [450]
Vanellus_vanellus              ??????????????????????????????????????????????????   [450]
Gallinago_gallinago            ??????????????????????????????????????????????????   [450]
Lymnocryptes_minimus           ??????????????????????????????????????????????????   [450]
Sterna_hirundo                 GTTTCTCAGTAGACAATCCAACACTCACCCGATTCTTTGCCCTACACTTC   [450]
Larus_glaucoides               ??????????????????????????????????????????????????   [450]
Actophilornis_africanus        ??????????????????????????????????????????????????   [450]
Hydrophasianus_chirurgus       ??????????????????????????????????????????????????   [450]
Jacana_spinosa                 ??????????????????????????????????????????????????   [450]
Metopidius_indicus             ??????????????????????????????????????????????????   [450]
Microparra_capensis            ??????????????????????????????????????????????????   [450]
Rostratula_benghalensis        ??????????????????????????????????????????????????   [450]
Larus_glaucescens              ??????????????????????????????????????????????????   [450]
Larus_schistisagus             GCTTCTCAGTGGACAACCCAACACTAACCCGATTCTTCGCCCTCCATTTC   [450]
Larus_cachinnans               GCTTCTCAGTGGACAACCCAACACTAACCCGATTCTTCGCCCTCCATTTC   [450]
Larus_michahellis              GCTTCTCAGTGGACAACCCAACACTAACCCGATTCTTCGCTCTCCATTTC   [450]
Larus_armenicus                GCTTCTCAGTGGACAACCCAACACTAACCCGATTCTTCGCTCTCCATTTC   [450]
Larus_hyperboreus              GCTTCTCAGTGGACAACCCAACACTAACCCGATTCTTCGCCCTCCATTTC   [450]
Larus_fuscus                   GCTTCTCAGTGGACAACCCAACACTAACCCGATTCTTCGCCCTCCATTTC   [450]
Larus_mongolicus               GCTTCTCAGTGGACAACCCAACACTAACCCGATTCTTCGCCCTCCATTTC   [450]
Larus_atricilla                ??????????????????????????????????????????????????   [450]
Larus_audouinii                GCTTCTCAGTGGATAACCCAACACTAACCCGATTCTTTGCCCTCCATTTC   [450]
Larus_californicus             ??????????????????????????????????????????????????   [450]
Larus_cirrocephalus            ??????????????????????????????????????????????????   [450]
Larus_delawarensis             GCTTCTCAGTGGACAACCCAACACTAACCCGATTCTTCGCCCTCCATTTC   [450]
Larus_genei                    ??????????????????????????????????????????????????   [450]
Larus_ichthyaetus              ??????????????????????????????????????????????????   [450]
Larus_livens                   ??????????????????????????????????????????????????   [450]
Larus_melanocephalus           GCTTCTCAGTGGATAACCCAACACTAACCCGATTCTTTGCCCTCCATTTC   [450]
Larus_minutus                  GCTTCTCAGTGGATAACCCAACACTAACCCGGTTCTTTGCTCTCCACTTC   [450]
Larus_modestus                 ??????????????????????????????????????????????????   [450]
Larus_occidentalis             ??????????????????????????????????????????????????   [450]
Larus_philadelphia             ??????????????????????????????????????????????????   [450]
Larus_pipixcan                 GCTTCTCAGTGGACAACCCAACACTAACCCGATTCTTTGCCCTCCACTTC   [450]
Larus_scopulinus               ??????????????????????????????????????????????????   [450]
Larus_serranus                 ??????????????????????????????????????????????????   [450]
Larus_thayeri                  ??????????????????????????????????????????????????   [450]
Pagophila_eburnea              ??????????????????????????????????????????????????   [450]
Sterna_maxima                  GTTTCTCAGTAGACAATCCAACACTAACCCGATTCTTTGCCCTACACTTT   [450]
Sterna_sandvicensis            GTTTCTCAGTAGACAATCCAACACTAACCCGATTCTTTGCCCTACACTTT   [450]
Gelochelidon_nilotica          ??????????????????????????????????????????????????   [450]
Oceanodroma_homochroa          ??????????????????????????????????????????????????   [450]
Phalacrocorax_aristotelis      GATTCTCAGTAGACAACCCAACACTAACACGCTTCTTCGCCCTACACTTC   [450]
Sterna_albifrons               GCTTCTCAGTAGACAACCCAACACTAACTCGATTCTTTGCCTTACACTTC   [450]
Sterna_anaethetus              GTTTCTCAGTAGACAATCCAACACTAACCCGATTCTTTGCTCTACATTTC   [450]
Sterna_caspia                  GCTTCTCAGTAGACAATCCTACACTAACCCGATTCTTTGCTCTACACTTC   [450]
Oceanodroma_castro             GCTTCTCAGTAGACAACCCGACACTAACCCGATTCTTTGCCCTACACTTC   [450]
Calonectris_diomedea           GATTCTCAGTAGACAACCCCACACTCACCCGATTCTTCGCCCTACATTTC   [450]
Creagrus_furcatus              ??????????????????????????????????????????????????   [450]
Xema_sabini                    ??????????????????????????????????????????????????   [450]
Sterna_sp                      ??????????????????????????????????????????????????   [450]
Uria_aalge                     GTTTCTCAGTAGACAACCCCACACTAACCCGATTCTTCGCCCTCCATTTC   [450]
Numenius_phaeopus              GTTTCTCAGTAGACAACCCAACACTAACCCGATTCTTCGCCCTCCACTTC   [450]
Limnodromus_scolopaceus        GATTTTCAGTACACAACCCAACACTAACCCGATTTTTCGCCCTTCACTTT   [450]
Limosa_limosa                  GATTCTCAGTAGACAACCCAACCCTAACCCGATTCTTCGCCCTCCACTTC   [450]
Tringa_melanoleuca             CTTTTTCAGTTTATAACCCACACTTAATCCGATTCTTTGCCCTCCACTTC   [450]
Limosa_lapponica               GATTTTCAGTAGACAACCCAACCCTAACCCGATTCTTTGCCCTCCACTTC   [450]
Tringa_flavipes                GCTTTTCAGTAGACAACCCAACATTAACCCGATTCTTCGCCCTCCATTTC   [450]
Limosa_fedoa                   GATTCTCAGTACACAACCCAACCTTAACCCGATTCTTTGCCCTTCACTTC   [450]
Limosa_haemastica              GATTCTCAGTAGACAACCCAACCTTAACCCGATTCTTCGCCCTCCACTTC   [450]
Calidris_tenuirostris          GATTTTCAGTAGACAACCCAACACTAACCCGATTCTTTGCCCTCCACTTT   [450]
Charadrius_mongolus            GATTTTCAGTAGACAACCCCACACTAACCCGATTCTTTGCCCTACACTTC   [450]
Numenius_madagascariensis      GGTTCTCAGTAGACAACCCAACACTAACCCGATTCTTTGCCCTCCATTTC   [450]
Tringa_glareola                GCTTTTCAGTAGACAACCCAACACTAACCCGATTCTTCGCCCTCCACTTC   [450]
Tringa_nebularia               GCTTTTCAGTAGATAACCCAACACTAACCCGATTCTTTGCCCTCCACTTC   [450]
Tringa_totanus                 GCTTTTCAGTAGACAACCCAACACTAACCCGATTCTTCGCCCTCCACTTC   [450]
Recurvirostra_avosetta         GATTCTCCGTAGACAACCCCACACTAACCCGATTCTTTGCCCTACACTTC   [450]
Xenus_cinereus                 GCTTCTCAGTAGACAACCCAACACTAACACGATTCTTCGCCCTCCACTTC   [450]
Larus_crassirostris            GCTTCTCAGTGGACAACCCAACACTAACCCGATTCTTTGCCCTTCATTTC   [450]
Larus_argentatus               GCTTCTCAGTGGACAACCCAACACTAACCCGATTCTTCGCCCTCCATTTC   [450]
Haematopus_ater                GATTCTCTGTAGACAACCCCACACTAACTCGATTTTTCGCCCTACACTTC   [450]
Diomedea_dabbenena             GATTTTCAGTAGATAACCCCACCCTAACTCGATTCTTTGCCCTACACTTT   [450]
Sterna_antillarum              GCTTCTCAGTAGACAACCCAACACTAACTCGATTCTTTGCCCTACACTTC   [450]
Calidris_ptilocnemis           GATTTTCCGTAGACAACCCAACACTGACCCGATTCTTCGCCCTCCACTTC   [450]
Calidris_ferruginea            GGTTTTCCGTAGACAACCCAACATTGACCCGGTTCTTCGCCCTCCACTTC   [450]
Sula_granti                    GATTCTCAGTAGATAACCCCACTCTAACCCGATTCTTCGCCCTTCACTTC   [450]
Burhinus_magnirostris          GATTTTCCGTAGACAACCCCACACTAACCCGATTCTTCGCCCTACACTTC   [450]
Phalaropus_tricolor            GATTTTCAGTAGACAACCCCACACTAACTCGATTCTTCGCCCTCCATTTC   [450]
Cursorius_temminckii           GTTTCTCAGTAGATAACCCAACACTAACCCGATTCTTCGCCCTTCACTTC   [450]
Chionis_minor                  GCTTCTCAGTAGATAACCCCACTCTTACCCGATTCTTTGCCCTACATTTC   [450]
Rynchops_niger                 GCTTCTCAGTAGATAACCCCACACTTACCCGATTCTTCGCCCTACATTTC   [450]
Sterna_hirundinacea            GTTTCTCAGTAGACAATCCAACACTCACCCGATTCTTCGCCTTACACTTC   [450]
Pedionomus_torquatus           GATTCTCAGTAGACAACCCCACATTAACCCGATTTTTCGCCCTTCACTTT   [450]
Nycticryphes_semicollaris      GATTCTCAGTAGACAATCCCACACTAACCCGATTCTTTGCCTTACACTTC   [450]
Pluvianellus_socialis          GATTCTCAGTTGACAACCCCACTCTAACCCGATTCTTTGCCCTGCATTTT   [450]
Himantopus_mexicanus           GATTTTCCGTAGACAACCCCACACTAACTCGATTCTTTGCCCTACACTTC   [450]
Catharacta_sp                  ??????????????????????????????????????????????????   [450]
Burhinus_senegalensis          GATTTTCCGTAGATAACCCCACACTCACCCGATTCTTCGCCCTACACTTC   [450]
Puffinus_tunneyi               GATTTTCAGTAGACAACCCCACATTAACCCGATTCTTCGCCCTACATTTC   [450]
Puffinus_kermadecensis         GATTTTCAGTAGACAACCCCACATTAACCCGATTCTTCGCCCTACATTTC   [450]
Puffinus_elegans               GATTTTCAGTAGACAACCCCACATTAACCCGATTCTTCGCCCTACATTTC   [450]
Puffinus_boydi                 GATTCTCAGTAGACAACCCCACATTAACCCGATTCTTCGCCCTGCACTTC   [450]
Puffinus_myrtae                GATTCTCAGTAGACAACCCCACATTAACCCGATTCTTCGCCCTACATTTC   [450]
Puffinus_loyemilleri           GATTCTCAGTAGATAACCCCACATTAACCCGATTCTTCGCCCTACATTTC   [450]
Puffinus_dichrous              GATTCTCAGTAGACAACCCCACATTAACCCGATTCTTCGCCTTACATTTC   [450]
Puffinus_polynesiae            GATTCTCAGTAGACAACCCCACATTAACCCGATTCTTCGCCTTACATTTC   [450]
Puffinus_nicolae               GATTCTCAGTAGACAACCCCACATTAACCCGATTCTTCGCCTTACATTTC   [450]
Puffinus_colstoni              GATTCTCAGTAGACAACCCCACATTAACCCGATTCTTCGCCTTACATTTC   [450]
Puffinus_bailloni              GATTCTCAGTAGACAACCCCACATTAACCCGATTCTTCGCCTTACATTTC   [450]
Puffinus_persicus              GATTCTCAGTAGACAACCCCACATTAACCCGATTCTTCGCCTTACATTTC   [450]
Puffinus_subalaris             GATTCTCAGTAGACAACCCTACACTAACCCGATTCTTCGCTCTACATTTC   [450]
Puffinus_newelli               GATTCTCAGTAGACAACCCCACATTAACCCGATTCTTCGCCCTACATTTC   [450]
Puffinus_temptator             GATTCTCGGTAGACAACCCCACATTAACCCGATTCTTCGCCTTACATTTC   [450]
Phalaropus_lobatus             GATTCTCAGTAGACAACCCAACACTAACGCGATTCTTCGCCTTACATTTC   [450]
Larus_smithsonianus            GCTTCTCAGTGGACAACCCAACACTAACCCGATTCTTCGCCCTCCATTTC   [450]
Tringa_ochropus                GTTTTTCAGTAGACAACCCAACACTAACACGATTCTTTGCCCTTCACTTT   [450]
Tringa_erythropus              GTTTTTCAGTAGATAACCCAACACTAACCCGATTTTTCGCCCTCCACTTC   [450]
Chlidonias_niger               GCTTCTCAGTAGACAATCCGACACTAACCCGATTCTTCGCCTTACACTTC   [450]
Sterna_paradisaea              GCTTCTCAGTAGATAATCCAACACTCACCCGATTCTTCGCCCTACACTTC   [450]
Tringa_solitaria               GCTTTTCAGTAGATAACCCAACACTAACACGATTCTTTGCCCTCCACTTC   [450]
Larus_bulleri                  ??????????????????????????????????????????????????   [450]
Larus_canus                    GCTTCTCAGTGGACAACCCAACACTAACCCGATTCTTCGCCCTCCATTTC   [450]
Calidris_maritima              GGTTTTCCGTAGACAACCCAACACTGACCCGGTTCTTCGCCCTCCACTTC   [450]
Aethia_cristatella             GCTTCTCAGTAGACAACCCCACACTAACTCGATTCTTCGCCCTTCACTTC   [450]
Aethia_pusilla                 GCTTCTCAGTAGACAACCCCACACTAACCCGATTCTTCGCCCTCCACTTC   [450]
Aethia_pygmaea                 GCTTCTCAGTAGACAACCCCACACTAACCCGATTCTTCGCCCTTCACTTC   [450]
Alca_torda                     GTTTCTCAGTAGACAACCCAACACTAACCCGATTCTTTGCCCTGCACTTC   [450]
Alle_alle                      GTTTCTCAGTAGACAACCCAACACTAACTCGATTCTTCGCTCTCCACTTC   [450]
Brachyramphus_brevirostris     GCTTCTCAGTAGATAACCCAACACTCACTCGATTCTTCGCCCTCCACTTC   [450]
Brachyramphus_marmoratus       GCTTCTCAGTAGACAACCCAACACTCACCCGATTCTTTGCCCTCCACTTC   [450]
Cepphus_columba                GTTTCTCAGTAGACAACCCAACACTAACCCGATTTTTTGCACTTCACTTC   [450]
Cepphus_grylle                 GTTTCTCAGTAGACAACCCAACACTAACCCGATTCTTTGCACTTCACTTC   [450]
Cyclorrhynchus_psittacula      GATTCTCAGTAGACAACCCCACACTAACCCGATTCTTCGCCCTCCACTTC   [450]
Fratercula_arctica             GCTTCTCAGTAGACAACCCAACACTAACCCGATTCTTCGCCCTCCACTTT   [450]
Larus_hartlaubii               ??????????????????????????????????????????????????   [450]
Larus_maculipennis             ??????????????????????????????????????????????????   [450]
Fratercula_corniculata         GCTTCTCAGTAGACAACCCAACACTAACCCGATTCTTCGCCCTCCACTTT   [450]
Ptychoramphus_aleuticus        GCTTCTCAGTAGACAACCCAACACTGACCCGATTCTTTGCCCTTCACTTC   [450]
Synthliboramphus_antiquus      GTTTCTCGGTAGATAACCCAACACTAACCCGATTCTTTGCCCTTCACTTC   [450]
Synthliboramphus_hypoleucus    GCTTCTCAGTAGACAACCCAACACTAACCCGATTCTTCGCCCTTCACTTC   [450]
Synthliboramphus_wumizusume    GTTTCTCAGTAGACAACCCAACACTAACCCGATTCTTTGCTCTTCACTTC   [450]
Uria_lomvia                    GTTTCTCAGTAGATAACCCGACACTAACCCGATTCTTTGCCCTCCATTTC   [450]
Sterna_dougallii               GCTTCTCCGTAGACAATCCAACACTCACCCGATTCTTCGCCCTACACTTC   [450]
Anous_stolidus                 GTTTCTCAGTAGACAATCCAACACTCACCCGATTCTTTGCCCTTCACTTC   [450]
Anous_tenuirostris             GTTTCTCAGTAGATAACCCAACACTCACCCGATTCTTTGCCCTNCACTTC   [450]
Chlidonias_hybridus            GTTTCTCAGTAGACAATCCGACACTAACTCGATTCTTCGCCCTACACTTC   [450]
Chlidonias_leucopterus         GCTTCTCAGTAGACAATCCAACACTAACCCGATTCTTCGCCCTACACTTC   [450]
Gygis_alba                     GCTTCTCAGTAGATAATCCAACACTAACTCGATTCTTCGCCTTACACTTC   [450]
Larosterna_inca                GTTTTTCAGTAGACAACCCAACACTAACCCGATTCTTCGCTCTACACTTT   [450]
Phaetusa_simplex               GTTTCTCAGTAGACAACCCAACACTAACCCGATTCTTTGCCCTACACTTC   [450]
Sterna_albostriata             GTTTCTCAGTAGACAATCCGACACTAACCCGATTCTTCGCCCTACACTTC   [450]
Sterna_bengalensis             GTTTCTCAGTAGACAATCCAACACTAACCCGATTCTTTGCCCTACACTTT   [450]
Sterna_bergii                  GTTTCTCAGTAGACAATCCAACACTAACCCGATTCTTTGCCCTACACTTT   [450]
Sterna_elegans                 GTTTCTCAGTAGACAATCCAACACTAACCCGATTCTTTGCCCTACACTTT   [450]
Sterna_forsteri                GCTTCTCAGTAGACAACCCAACATTAACCCGATTCTTTGCCCTACACTTC   [450]
Sterna_lunata                  GCTTCTCGGTAGACAACCCGACACTAACCCGATTCTTTGCCCTACATTTC   [450]
Sterna_nereis                  GTTTCTCAGTAGATAACCCAACACTAACTCGATTCTTTGCCTTACACTTC   [450]
Sterna_nilotica                GCTTCTCAGTAGACAACCCAACACTAACCCGATTCTTTGCCCTACACTTC   [450]
Sterna_striata                 GCTTCTCCGTAGACAATCCAACACTCACCCGATTCTTTGCCTTACACTTC   [450]
Sterna_sumatrana               GCTTCTCCGTAGACAATCCAACACTCACCCGATTCTTCGCCCTACATTTC   [450]
Sterna_supercilliaris          GCTTCTCAGTAGACAACCCAACACTAACTCGATTCTTTGCCCTACATTTC   [450]
Sterna_trudeaui                GCTTCTCAGTAGACAACCCAACATTGACCCGATTCTTCGCCTTACACTTC   [450]
Sterna_vittata                 GTTTCTCAGTAGACAATCCAACACTCACCCGATTCTTCGCCCTACACTTC   [450]
Sterna_aleutica                GTTTCTCAGTGGACAACCCAACACTAACCCGATTCTTTGCCCTACACTTC   [450]
Anous_minutus                  GTTTCTCAGTAGATAACCCAACACTCACCCGATTCTTTGCCCTCCACTTC   [450]
Phoebastria_nihonus            GATTTTCAGTAGACAACCCCACCCTAACTCGATTTTTTGCCCTGCACTTT   [450]
Fulmarus_glacialis             GATTTTCGGTAGATAACCCCACACTAACCCGATTCTTTGCCCTACACTTC   [450]
Pelecanus_conspicillatus       GATTCTCAGTAGACAACCCAACACTAACCCGATTCTTCGCCCTACACTTC   [450]
Haematopus_ostralegus          GATTCTCCGTAGACAACCCAACACTGACCCGATTCTTCGCCCTACACTTC   [450]
Numenius_arquata               GATTCTCAGTGGACAACCCGACACTAACTCGATTCTTCGCCCTCCATTTT   [450]
Larus_hemprichii               ??????????????????????????????????????????????????   [450]
Actitis_hypoleucos             GATTTTCAGTAGATAACCCAACACTGACACGATTCTTCGCCCTTCACTTC   [450]
Actitis_macularius             GATTTTCAGTAGACAACCCAACACTAACACGATTCTTCGCCCTCCATTTC   [450]
Tringa_stagnatilis             GCTTTTCAGTAGACAACCCAACACTAACCCGATTCTTTGCCCTTCATTTC   [450]
Heteroscelus_incanus           GCTTTTCAGTTGATAACCCCACATTAACACGATTCTTTGCCCTCCACTTC   [450]
Heteroscelus_brevipes          GCTTTTCAGTTGATAACCCCACATTAACACGATTCTTCGCCCTCCACTTC   [450]
Catoptrophorus_semipalmatus    GCTTTTCAGTAGACAACCCAACACTAACCCGATTCTTCGCCCTCCACTTC   [450]
Rhodostethia_rosea             ??????????????????????????????????????????????????   [450]
Leucophaeus_scoresbii          ??????????????????????????????????????????????????   [450]
Larus_pacificus                ??????????????????????????????????????????????????   [450]
Larus_belcheri                 ??????????????????????????????????????????????????   [450]
Larus_atlanticus               ??????????????????????????????????????????????????   [450]
Larus_leucophthalmus           ??????????????????????????????????????????????????   [450]
Larus_brunnicephalus           ??????????????????????????????????????????????????   [450]
Larus_saundersi                ??????????????????????????????????????????????????   [450]
Larus_relictus                 ??????????????????????????????????????????????????   [450]
Larus_fuliginosus              ??????????????????????????????????????????????????   [450]
Pelecanus_erythrorhynchos      GATTCTCAGTAGACAACCCGACACTAACCCGATTCTTCGCCCTACACTTT   [450]
Pelecanus_onocrotalus          ??????????????????????????????????????????????????   [450]
Larus_dominicanus              GCTTCTCAGTGGACAACCCAACACTAACCCGATTCTTCGCCCTCCATTTC   [450]
Pelecanus_occidentalis         ??????????????????????????????????????????????????   [450]
Calonectris_edwarsii           GATTCTCAGTAGACAACCCCACACTCACCCGATTCTTCGCCCTACATTTC   [450]
Phalacrocorax_brasilianus      ??????????????????????????????????????????????????   [449]
Puffinus_gravis                GATTCTCAGTGGACAACCCCACACTAACCCGATTCTTTGCCCTACATTTC   [450]
Puffinus_griseus               GATTCTCAGTGGACAACCCCACACTAACCCGATTCTTTGCCCTACATTTC   [450]
Puffinus_huttoni               GATTCTCAGTAGACAACCCCACATTAACCCGATTCTTCGCCCTACATTTT   [450]
Daption_capense                GATTTTCAGTAGATAACCCCACACTGACCCGATTCTTTGCCTTACACTTC   [450]
Macronectes_giganteus          GATTTTCAGTAGATAACCCCACACTAACCCGATTCTTTGCCCTACACTTC   [450]
Pachyptila_turtur              GATTCTCAGTAGATAACCCCACACTAACCCGATTCTTTGCCCTACACTTT   [450]
Pachyptila_vittata             GATTCTCAGTAGATAACCCCACGCTAACCCGATTCTTTGCCTTACACTTT   [450]
Procellaria_westlandica        GCTTCTCAGTGGATAACCCCACACTAACCCGATTCTTCGCCCTACACTTC   [450]
Pterodroma_brevirostris        GATTTTCAGTAGACAACCCCACACTAACCCGATTCTTTGCCCTACACTTC   [450]
Pterodroma_inexpectata         GATTCTCAGTAGACAACCCTACATTAACTCGATTCTTCGCCCTACACTTT   [450]
Diomedea_epomophora            GATTTTCAGTAGATAACCCCACCCTAACTCGATTCTTTGCCCTACACTTT   [450]
Fregetta_tropica               GATTCTCAGTAGATAATCCCACATTAACCCGATTTTTTGCCCTACACTTC   [450]
Pelagodroma_marina             GATTCTCAGTAGATAACCCCACACTAACCCGATTCTTCGCCCTACATTTC   [450]
Pelecanoides_georgicus         GATTCTCAGTAGATAACCCCACATTAACCCGATTCTTCGCCCTACATTTC   [450]
Pelecanoides_urinatrix         GATTTTCAGTAGACAACCCCACACTAACCCGATTCTTCGCCCTACATTTC   [450]
Sula_nebouxii                  GATTCTCAGTAGATAATCCTACCCTAACCCGATTCTTCGCCCTACATTTC   [450]
Morus_bassanus                 GGTTCTCTGTGGACAATCCAACATTAACCCGATTCTTTGCCTTACACTTC   [450]
Fregata_sp                     GCTTCTCAGTAGACAACCCCACACTAACCCGATTCTTCGCCCTACACTTC   [450]
Stercorarius_maccormicki       ??????????????????????????????????????????????????   [450]
Stercorarius_sp                ??????????????????????????????????????????????????   [450]
Synthliboramphus_craveri       GCTTCTCAGTAGACAACCCAACACTAACTCGATTCTTCGCCCTTCACTTC   [450]
Cepphus_carbo                  GTTTCTCAGTAGACAATCCAACACTAACCCGATTTTTTGCACTTCACTTC   [450]
Fratercula_cirrhata            GCTTCTCAGTAGACAACCCAACACTAACTCGATTCTTTGCCCTCCACTTT   [450]
Glareola_pratincola            GTTTCTCCGTAGACAATCCAACACTAACCCGATTCTTCGCTCTCCATTTT   [450]
Procellaria_cinerea            GCTTCTCAGTGGATAACCCTACACTAACCCGATTCTTTGCCCTACACTTC   [450]
Phoebetria_fusca               GATTTTCAGTAGATAATCCCACCCTAACTCGATTCTTTGCCCTACACTTC   [450]
Phoebetria_palpebrata          GATTTTCAGTAGATAATCCCACCCTAACTCGATTCTTCGCCCTACACTTC   [450]
Thalassarche_bulleri           GATTTTCAGTAGATAACCCCACCTTAACTCGATTCTTCGCCCTACACTTC   [450]
Diomedea_exulans               GATTTTCAGTAGATAACCCCACTTTAACTCGATTCTTCGCCCTACACTTC   [450]
Diomedea_amsterdamensis        GATTTTCAGTAGATAACCCCACCCTAACTCGATTCTTTGCCCTACACTTT   [450]
Puffinus_lherminieri           ??????????????????????????????????????????????????   [450]
Puffinus_atrodorsalis          GATTCTCAGTAGACAACCCCACATTAACCCGATTCTTCGCCTTACATTTC   [450]
Puffinus_assimilis             ??????????????????????????????????????????????????   [450]
Puffinus_baroli                GATTCTCAGTAGACAACCCCACATTAACCCGATTCTTCGCCCTACACTTC   [450]
Puffinus_haurakiensis          GATTTTCAGTAGACAACCCCACATTAACCCGATTCTTCGCCCTACATTTC   [450]
Puffinus_auricularis           ??????????????????????????????????????????????????   [450]
Puffinus_bulleri               GATTCTCAGTAGACAACCCCACACTAACCCGATTCTTCGCCCTACATTTC   [450]
Puffinus_carneipes             ??????????????????????????????????????????????????   [450]
Puffinus_creatopus             GATTCTCAGTGGACAACCCCACACTAACCCGATTCTTTGCCCTACATTTC   [450]
Puffinus_gavia                 GATTCTCAGTAGACAACCCCACATTAACCCGATTCTTCGCCCTACATTTT   [450]
Puffinus_mauretanicus          GATTCTCAGTAGACAACCCCACATTAACCCGATTCTTCGCCCTACATTTC   [450]
Puffinus_nativitatis           GATTCTCAGTTGATAACCCCACACTAACCCGATTCTTCGCCCTACATTTT   [450]
Puffinus_pacificus             GATTCTCAGTAGACAACCCCACACTAACCCGATTCTTCGCCCTACATTTC   [450]
Puffinus_tenuirostris          GGTTCTCAGTGGACAACCCCACACTAACCCGATTCTTTGCCCTACATTTC   [450]
Puffinus_yelkouan              GATTCTCAGTAGACAACCCCACATTAACCCGATTCTTTGCCCTACATTTC   [450]
Puffinus_puffinus              GATTCTCAGTAGACAACCCCACATTAACCCGATTCTTCGCCCTACATTTC   [450]
Charadrius_alexandrinus        GATTTTCAGTAGACAACCCCACATTCACCCGATTCTTCGCCCTACACTTC   [450]
Charadrius_australis           ??????????????????????????????????????????????????   [450]
Charadrius_bicinctus           ??????????????????????????????????????????????????   [450]
Charadrius_collaris            ??????????????????????????????????????????????????   [450]
Charadrius_falklandicus        ??????????????????????????????????????????????????   [450]
Charadrius_modestus            ??????????????????????????????????????????????????   [450]
Charadrius_montanus            ??????????????????????????????????????????????????   [450]
Charadrius_ruficapillus        ??????????????????????????????????????????????????   [450]
Charadrius_semipalmatus        ??????????????????????????????????????????????????   [450]
Charadrius_veredus             ??????????????????????????????????????????????????   [450]
Charadrius_vociferus           GATTCTCGGTAGACAACCCCACACTAACCCGATTCTTTGCCCTACACTTC   [450]
Vanellus_chilensis             ??????????????????????????????????????????????????   [450]
Elseyornis_melanops            ??????????????????????????????????????????????????   [450]
Oreopholus_ruficollis          ??????????????????????????????????????????????????   [450]
Thinornis_rubricollis          ??????????????????????????????????????????????????   [450]
Pterodroma_baraui              GATTCTCAGTAGATAACCCTACATTAACTCGATTCTTTGCCCTACACTTC   [450]
Pterodroma_nigripennis         GATTCTCAGTAGACAACCCCACCCTAACTCGATTCTTCGCCCTACACTTC   [450]
Bulweria_bulwerii              GATTCTCAGTAGACAACCCCACACTAACCCGATTCTTTGCTCTACACTTC   [450]
Oceanodroma_leucorhoa          GCTTCTCAGTAGACAACCCTACACTAACTCGATTCTTTGCCCTACACTTT   [450]
Pagodroma_nivea                GATTCTCAGTAGATAACCCCACACTAACCCGATTCTTTGCTCTACACTTC   [450]
Pseudobulweria_aterrima        GATTCTCAGTAGACAATCCCACATTAACCCGATTCTTTGCCCTACACTTC   [450]
Pseudobulweria_rostrata        GATTCTCAGTAGACAATCCCACATTAACTCGATTCTTCGCCCTACACTTC   [450]
Lugensa_brevirostris           GATTTTCAGTAGACAACCCCACACTAACCCGATTCTTTGCCCTACACTTC   [450]
Procellaria_aequinoctialis     GCTTCTCAGTGGATAACCCCACACTAACTCGATTCTTTGCCCTACACTTC   [450]
Pterodroma_axillaris           GATTCTCAGTAGACAACCCTACATTAACCCGATTCTTCGCCCTACACTTC   [450]
Pterodroma_cahow               GATTCTCAGTAGACAACCCTACACTAACCCGATTCTTCGCCCTACACTTC   [450]
Pterodroma_cookii              GATTCTCAGTAGATAACCCCACATTAACTCGATTCTTCGCTCTGCACTTC   [450]
Pterodroma_deserta             GATTCTCAGTAGACAACCCCACACTAACCCGATTCTTCGCCCTACACTTC   [450]
Pterodroma_externa             GATTCTCAGTAGACAACCCTACATTAACTCGATTCTTTGCCCTACACTTC   [450]
Pterodroma_hasitata            GATTCTCAGTAGACAACCCCACACTAACCCGATTCTTCGCCCTACACTTC   [450]
Pterodroma_incerta             GATTCTCAGTAGACAACCCCACACTAACCCGATTCTTCGCCCTACACTTT   [450]
Pterodroma_lessonii            GATTCTCAGTAGACAACCCCACACTAACCCGATTCTTCGCCCTACACTTT   [450]
Pterodroma_longirostris        GATTCTCAGTAGATAACCCTACATTAACCCGATTCTTCGCTCTGCACTTC   [450]
Pterodroma_macroptera          GATTCTCAGTAGACAACCCCACACTAACCCGATTCTTCGCCCTACACTTT   [450]
Pterodroma_magentae            GATTCTCAGTAGACAACCCCACACTAACCCGATTCTTCGCCCTACACTTT   [450]
Pterodroma_mollis              GATTCTCAGTAGACAACCCCACACTAACCCGATTCTTCGCCCTACACTTC   [450]
Pterodroma_neglecta            GATTCTCAGTGGACAACCCTACATTAACTCGATTCTTCGCCCTACACTTC   [450]
Pterodroma_phaeopygia          GATTCTCAGTAGACAACCCCACACTTACTCGATTCTTCGCCCTACACTTC   [450]
Pterodroma_solandri            GATTCTCAGTAGACAACCCCACATTAACTCGATTCTTCGCCCTGCACTTC   [450]
Pterodroma_madeira             GATTCTCAGTAGACAACCCCACACTAACCCGATTCTTCGCCCTACACTTC   [450]
Diomedea_immutabilis           GATTTTCAGTAGACAACCCCACCCTAACTCGATTTTTTGCCCTACACTTT   [450]
Phoebastria_nigripes           GATTTTCAGTAGACAACCCCACCCTAACTCGATTTTTTGCCCTACACTTT   [450]
Phoebastria_irrorata           GATTTTCAGTAGACAACCCCACCCTAACTCGATTTTTTGCCCTACACTTT   [450]
Diomedea_albatrus              GATTTTCAGTAGACAACCCCACTCTAACTCGATTTTTTGCCCTACACTTT   [450]
Diomedea_chrysostoma           GATTTTCAGTAGATAACCCCACCTTAACTCGATTCTTCGCCCTACACTTC   [450]
Diomedea_melanophris           GATTTTCAGTAGATAACCCCACCTTAACTCGATTCTTCGCCCTACACTTC   [450]
Thalassarche_chlororhynchos    GATTTTCAGTAGATAACCCCACCCTAACTCGATTCTTCGCTCTACACTTC   [450]
Thalassarche_cauta             GATTTTCAGTAGATAACCCCACTTTAACTCGATTCTTCGCCCTACACTTC   [450]
Thalassarche_melanophris       GATTTTCAGTAGATAACCCCACCTTAACTCGATTCTTCGCCCTACACTTC   [450]
Catharacta_antarctica          GTTTCTCAGTAGACAACCCAACACTAACTCGATTTTTCGCTCTCCACTTC   [450]
Catharacta_chilensis           GTTTCTCAGTAGACAACCCAACACTAACTCGATTTTTCGCTCTCCACTTC   [450]
Catharacta_hamiltoni           GTTTCTCAGTAGACAACCCAACACTAACTCGATTTTTCGCTCTCCACTTC   [450]
Catharacta_lonnbergi           GCTTCTCAGTAGACAACCCAACACTAACTCGATTTTTCGCTCTCCACTTC   [450]
Catharacta_maccormicki         GTTTCTCAGTAGACAACCCAACACTAACTCGATTTTTCGCTCTCCACTTC   [450]
Catharacta_skua                GTTTCTCAGTAGACAACCCAACACTAACTCGATTTTTCGCTCTCCACTTC   [450]
Stercorarius_longicaudus       GCTTTTCAGTAGATAACCCAACACTAACTCGATTTTTTGCCCTCCATTTC   [450]
Stercorarius_parasiticus       GCTTTTCAGTAGACAACCCAACATTAACCCGATTTTTTGCCCTCCATTTC   [450]
Stercorarius_pomarinus         GTTTCTCAGTAGACAACCCAACACTAACTCGATTTTTCGCTCTCCACTTC   [450]
Irediparra_gallinacea          ??????????????????????????????????????????????????   [450]
Jacana_jacana                  GTTTCTCCGTAGACAACCCAACACTCACTCGATTCTTTGCCCTACACTTC   [450]
Arenaria_interpres             GATTCTCAGTAGACAATCCAACACTTACCCGATTCTTCGCCCTCCACTTC   [450]
Anhinga_anhinga                ??????????????????????????????????????????????????   [450]
Sula_dactylatra                GATTCTCAGTAGATAATCCCACTCTAACCCGATTCTTCGCCCTTCACTTC   [450]
Phalacrocorax_auritus          ??????????????????????????????????????????????????   [449]
Phalacrocorax_pelagicus        GATTCTCAGTAGACAACCCAACATTAACCCGATTCTTTGCCCTCCACTTC   [449]
Phalacrocorax_urile            ??????????????????????????????????????????????????   [449]
Scolopax_minor                 GATTCTCAGTAGACAACCCAACACTCACCCGATTCTTTGCCCTTCACTTC   [450]
Larus_heermanni                ??????????????????????????????????????????????????   [450]
Phaethon_rubricauda            GATTCTCCGTAGATAACCCCACACTAACACGATTCTTCGCCTTACACTTC   [450]
Morus_capensis                 GATTCTCTGTAGACAATCCAACATTAACCCGATTCTTTGCCTTACACTTC   [450]
Morus_serrator                 GATTCTCTGTAGACAATCCAACATTAACCCGATTCTTTGCCTTACACTTC   [450]
Papasula_abbotti               GATTCTCAGTGGACAACCCCACACTAACTCGCTTTTTCGCCTTACACTTC   [450]
Sula_leucogaster               GATTCTCCGTAGATAACCCCACCCTAACCCGATTCTTCGCCCTACACTTC   [450]
Sula_sula                      GATTTTCAGTAGACAACCCTACCCTAACTCGATTCTTTGCTCTACACTTC   [450]
Sula_variegata                 GATTCTCAGTAGATAATCCTACCCTAACCCGATTCTTCGCCCTACATTTC   [450]
Cerorhinca_monocerata          GCTTCTCAGTAGACAACCCAACACTAACCCGATTCTTTGCCCTCCACTTT   [450]
Sterna_fuscata                 GCTTCTCAGTGGACAATCCAACACTAACCCGATTCTTTGCCTTACACTTC   [450]
Rissa_brevirostris             ??????????????????????????????????????????????????   [450]
Rissa_tridactyla               GCTTCTCAGTGGACAACCCAACACTAACCCGATTCTTTGCCCTCCACTTC   [450]
Calonectris_leucomelas         GATTCTCAGTAGACAATCCCACACTTACCCGATTCTTCGCCTTACATTTC   [450]
Diomedea_antipodensis          GATTTTCAGTAGATAACCCCACCCTAACTCGATTCTTTGCCCTACACTTT   [450]
Diomedea_chionoptera           GATTTTCAGTAGATAACCCCACCCTAACTCGATTCTTTGCCCTACACTTT   [450]
Diomedea_gibsoni               GATTTTCAGTAGATAACCCCACCCTAACTCGATTCTTTGCCCTACACTTT   [450]
Fregetta_grallaria             GATTCTCAGTAGATAACCCCACACTAACCCGATTTTTTGCCCTGCACTTC   [450]
Fulmarus_glacialoides          GATTTTCAGTAGATAATCCCACACTAACCCGATTCTTTGCCTTACACTTC   [450]
Macronectes_halli              GATTTTCAGTAGATAACCCCACACTAACCCGATTCTTTGCCCTACACTTC   [450]
Oceanodroma_furcata            GCTTTTCAGTAGACAACCCCACACTAACCCGATTCTTCGCCCTACATTTC   [450]
Oceanodroma_melania            GCTTCTCAGTAGACAACCCTACACTAACCCGATTCTTCGCCCTTCACTTC   [450]
Oceanodroma_tethys             GTTTCTCAGTAGATAACCCCACACTAACCCGATTCTTTGCCCTACACTTC   [450]
Oceanodroma_tristrami          GCTTCTCAGTAGACAACCCTACACTAACCCGATTCTTTGCCCTACACTTT   [450]
Pachyptila_desolata            GATTCTCAGTAGATAACCCTACACTAACCCGATTCTTTGCCTTACACTTT   [450]
Pachyptila_salvini             GATTCTCAGTAGATAACCCCACACTAACCCGATTCTTTGCCTTACACTTT   [450]
Pelecanoides_garnotii          GATTCTCAGTAGATAACCCCACCCTAACCCGATTCTTCGCCTTACATTTT   [450]
Pelecanoides_magellanicus      GATTCTCAGTAGACAACCCCACATTAACTCGATTCTTCGCCCTACATTTC   [450]
Procellaria_parkinsoni         GCTTCTCAGTGGATAACCCCACACTAACCCGATTCTTCGCCCTACACTTC   [450]
Pterodroma_hypoleuca           GATTCTCAGTAGACAACCCCACATTAACTCGATTCTTCGCCCTGCACTTC   [450]
Puffinus_nativitatus           GATTCTCAGTTGATAACCCCACACTAACCCGATTCTTCGCCCTACATTTT   [450]
Puffinus_opisthomelas          GATTCTCAGTAGACAACCCCACATTAACCCGATTCTTCGCCCTACATTTC   [450]
Thalassarche_carteri           GATTTTCAGTAGATAACCCCACCCTAACTCGATTCTTCGCTCTACACTTC   [450]
Thalassarche_eremita           GATTTTCAGTAGATAACCCCACTTTAACTCGATTCTTCGCCCTACACTTC   [450]
Thalassarche_impavida          GATTTTCAGTAGATAACCCCACCTTAACTCGATTCTTCGCCCTACACTTC   [450]
Thalassarche_salvini           GATTTTCAGTAGATAACCCCACTTTAACTCGATTCTTCGCCCTACACTTC   [450]
Garrodia_nereis                GATTCTCAGTAGATAACCCCACACTAACCCGATTCTTCGCCCTACACTTC   [450]
Hydrobates_pelagicus           GCTTTTCAGTAGACAACCCTACACTGACCCGATTCTTTGCTCTACATTTC   [450]
Oceanites_oceanicus            GATTCTCAGTAGACAACCCCACACTAACCCGATTCTTCGCCCTACACTTC   [450]
Halobaena_caerulea             GGTTCTCAGTAGACAACCCTACACTAACCCGATTCTTTGCCTTACACTTC   [450]
Halocyptena_microsoma          GCTTCTCAGTAGACAACCCTACACTAACCCGATTCTTCGCCCTACACTTC   [450]
Thalassoica_antarctica         GATTTTCAGTAGATAACCCCACACTGACCCGATTCTTCGCCCTACACTTC   [450]
Larus_marinus                  GCTTCTCAGTGGACAACCCAACACTAACCCGATTCTTCGCCCTCCATTTC   [450]
Larus_ridibundus               GCTTCTCAGTAGACAACCCAACACTAACCCGGTTCTTTGCTCTCCATTTC   [450]
Larus_novaehollandiae          GCTTCTCAGTAGACAACCCAACACTAACCCGGTTCTTTGCTCTCCATTTC   [450]
Calidris_alpina                GATTCTCTGTAGACAATCCAACACTAACCCGATTCTTCGCCCTCCACTTC   [450]
Phalacrocorax_carbo            ??????????????????????????????????????????????????   [450]
Pinguinus_impennis             GTTTCTCAGTAGACAACCCGACACTAACCCGATTCTTTGCCTTACATTTC   [450]
Phaethon_lepturus              GATTCTCCGTAGATAACCCCACACTAACACGATTCTTCGCCTTACACTTC   [450]
Phalacrocorax_penicillatus     ??????????????????????????????????????????????????   [450]
Phalacrocorax_campbelli        ??????????????????????????????????????????????????   [450]
Phalacrocorax_capensis         ??????????????????????????????????????????????????   [450]
Phalacrocorax_onslowi          ??????????????????????????????????????????????????   [450]
Phalacrocorax_bougainvillii    ??????????????????????????????????????????????????   [450]
Phalacrocorax_capillatus       ??????????????????????????????????????????????????   [450]
Phalacrocorax_melanoleucos     ??????????????????????????????????????????????????   [450]
Phalacrocorax_purpurascens     ??????????????????????????????????????????????????   [450]
Phalacrocorax_magellanicus     ??????????????????????????????????????????????????   [450]
Phalacrocorax_varius           ??????????????????????????????????????????????????   [450]
Phalacrocorax_featherstoni     ??????????????????????????????????????????????????   [450]
Phalacrocorax_gaimardi         ??????????????????????????????????????????????????   [450]
Phalacrocorax_punctatus        ??????????????????????????????????????????????????   [450]
Phalacrocorax_chalconotus      ??????????????????????????????????????????????????   [450]
Phalacrocorax_nigrogularis     ??????????????????????????????????????????????????   [450]
Fregata_andrewsi               ??????????????????????????????????????????????????   [450]
Fregata_aquila                 ??????????????????????????????????????????????????   [450]
Fregata_ariel                  ??????????????????????????????????????????????????   [450]
Vanellus_cinereus              ??????????????????????????????????????????????????   [450]
Anhinga_rufa                   ??????????????????????????????????????????????????   [450]
Fregata_magnificens            ??????????????????????????????????????????????????   [450]
Phaethon_aethereus             ??????????????????????????????????????????????????   [450]
Stictocarbo_punctatus          ??????????????????????????????????????????????????   [450]
Pterodroma_cooki               ??????????????????????????????????????????????????   [450]
Vanellus_miles                 ??????????????????????????????????????????????????   [450]
Fregata_minor                  ??????????????????????????????????????????????????   [450]
Pterodroma_heraldica           ??????????????????????????????????????????????????   [450]
Phalacrocorax_albiventer       ??????????????????????????????????????????????????   [450]
Phalacrocorax_sulcirostris     ??????????????????????????????????????????????????   [450]
Anhinga_novaehollandiae        ??????????????????????????????????????????????????   [450]
Pluvialis_squatarola           ??????????????????????????????????????????????????   [450]
Calidris_canutus               ??????????????????????????????????????????????????   [450]
Recurvirostra_americana        ??????????????????????????????????????????????????   [450]
Calidris_melanotos             ??????????????????????????????????????????????????   [450]
Pluvialis_dominica             ??????????????????????????????????????????????????   [450]
Aphriza_virgata                ??????????????????????????????????????????????????   [450]
Arenaria_melanocephala         ??????????????????????????????????????????????????   [450]
Bartramia_longicauda           ??????????????????????????????????????????????????   [450]
Calidris_minutilla             ??????????????????????????????????????????????????   [450]
Calidris_alba                  ??????????????????????????????????????????????????   [450]
Calidris_bairdii               ??????????????????????????????????????????????????   [450]
Micropalama_himantopus         ??????????????????????????????????????????????????   [450]
Calidris_fuscicollis           ??????????????????????????????????????????????????   [450]
Calidris_mauri                 ??????????????????????????????????????????????????   [450]
Charadrius_melodus             ??????????????????????????????????????????????????   [450]
Charadrius_wilsonia            ??????????????????????????????????????????????????   [450]
Gallinago_delicata             ??????????????????????????????????????????????????   [450]
Haematopus_bachmani            ??????????????????????????????????????????????????   [450]
Limnodromus_griseus            ??????????????????????????????????????????????????   [450]
Phalaropus_fulicaria           ??????????????????????????????????????????????????   [450]
Tryngites_subruficollis        ??????????????????????????????????????????????????   [450]
Numenius_americanus            ??????????????????????????????????????????????????   [450]
Haematopus_palliatus           ??????????????????????????????????????????????????   [450]
Calidris_pusilla               ??????????????????????????????????????????????????   [450]
Sterna_eurygnatha              ??????????????????????????????????????????????????   [450]
Burhinus_superciliaris         ??????????????????????????????????????????????????   [450]
Burhinus_vermiculatus          ??????????????????????????????????????????????????   [450]
Phegornis_mitchelli            ??????????????????????????????????????????????????   [450]
Burhinus_capensis              ??????????????????????????????????????????????????   [450]
Glareola_nuchalis              ??????????????????????????????????????????????????   [450]
Burhinus_bistriatus            ??????????????????????????????????????????????????   [450]
Chionis_alba                   ??????????????????????????????????????????????????   [450]
Rhinoptilus_africanus          ??????????????????????????????????????????????????   [450]

[                                       460       470       480       490       500]
[                                       .         .         .         .         .]

Scolopax_rusticola             ??????????????????????????????????????????????????   [500]
Vanellus_vanellus              ??????????????????????????????????????????????????   [500]
Gallinago_gallinago            ??????????????????????????????????????????????????   [500]
Lymnocryptes_minimus           ??????????????????????????????????????????????????   [500]
Sterna_hirundo                 CTTCTCCCATTCATAATTGCAGGTCTCACCCTTATCCACCTTACCTTTCT   [500]
Larus_glaucoides               ??????????????????????????????????????????????????   [500]
Actophilornis_africanus        ??????????????????????????????????????????????????   [500]
Hydrophasianus_chirurgus       ??????????????????????????????????????????????????   [500]
Jacana_spinosa                 ??????????????????????????????????????????????????   [500]
Metopidius_indicus             ??????????????????????????????????????????????????   [500]
Microparra_capensis            ??????????????????????????????????????????????????   [500]
Rostratula_benghalensis        ??????????????????????????????????????????????????   [500]
Larus_glaucescens              ??????????????????????????????????????????????????   [500]
Larus_schistisagus             CTACTTCCATTCATAATCGCAGGTCTTACCTTCATCCACCTAACCTTCCT   [500]
Larus_cachinnans               CTACTTCCATTCATAATCGCAGGTCTTACCTTCATCCACCTAACCTTCCT   [500]
Larus_michahellis              CTACTTCCATTCATAATCGCAGGTCTTACCTTCATCCACCTAACCTTCCT   [500]
Larus_armenicus                CTACTTCCATTCATAATCGCAGGTCTTACCTTCATCCACCTAACCTTCCT   [500]
Larus_hyperboreus              CTACTTCCATTCATAATCGCAGGTCTTACCTTCATCCACCTAACCTTCCT   [500]
Larus_fuscus                   CTACTTCCATTCATAATCGCAGGTCTTACCTTCATCCACCTAACCTTCCT   [500]
Larus_mongolicus               CTACTTCCATTCATAATCGCAGGTCTTACCTTCATCCACCTAACCTTCCT   [500]
Larus_atricilla                ??????????????????????????????????????????????????   [500]
Larus_audouinii                CTACTTCCATTCATAATCGCAGGTCTTACCCTCATCCACCTAACCTTCCT   [500]
Larus_californicus             ??????????????????????????????????????????????????   [500]
Larus_cirrocephalus            ??????????????????????????????????????????????????   [500]
Larus_delawarensis             CTACTTCCATTCATAATCGCAGGTCTTACCTTCATCCACCTAACCTTCCT   [500]
Larus_genei                    ??????????????????????????????????????????????????   [500]
Larus_ichthyaetus              ??????????????????????????????????????????????????   [500]
Larus_livens                   ??????????????????????????????????????????????????   [500]
Larus_melanocephalus           CTACTTCCATTCATAATCGCAGGTCTTACCTTCATCCACCTAACCTTCCT   [500]
Larus_minutus                  CTACTTCCATTCGTAATCGCAGGCCTTACCTTCATCCACCTAACCTTTCT   [500]
Larus_modestus                 ??????????????????????????????????????????????????   [500]
Larus_occidentalis             ??????????????????????????????????????????????????   [500]
Larus_philadelphia             ??????????????????????????????????????????????????   [500]
Larus_pipixcan                 CTACTTCCATTCATAATCGCAGGCCTTACCTTCATCCACCTAACCTTCCT   [500]
Larus_scopulinus               ??????????????????????????????????????????????????   [500]
Larus_serranus                 ??????????????????????????????????????????????????   [500]
Larus_thayeri                  ??????????????????????????????????????????????????   [500]
Pagophila_eburnea              ??????????????????????????????????????????????????   [500]
Sterna_maxima                  CTTCTCCCATTCATAATTGCAGGGCTTACCCTCATCCACCTTACCTTTCT   [500]
Sterna_sandvicensis            CTCCTCCCATTCATAATTGCAGGTCTTACCCTCATCCACCTTACCTTTCT   [500]
Gelochelidon_nilotica          ??????????????????????????????????????????????????   [500]
Oceanodroma_homochroa          ??????????????????????????????????????????????????   [500]
Phalacrocorax_aristotelis      CTACTTCCCTTTATAATCGCAGGCCTAACCACAATCCACCTCACCTTCCT   [500]
Sterna_albifrons               CTCCTCCCATTCATAATTGCAGGCCTCACCATTATCCATCTTACCTTCCT   [500]
Sterna_anaethetus              CTCCTTCCATTCATAATTGCAGGTCTCACCCTTATCCACCTTACCTTCCT   [500]
Sterna_caspia                  CTCCTCCCGTTCATAATTGCAGGCCTCACCCTTATTCACCTTACCTTTCT   [500]
Oceanodroma_castro             CTCCTCCCCTTCATCATTGCAGGTCTCACTCTAATCCACCTAACCTTCCT   [500]
Calonectris_diomedea           CTCCTTCCCTTCATAATTGCAGGACTTACTCTAATTCATCTCACCTTCCT   [500]
Creagrus_furcatus              ??????????????????????????????????????????????????   [500]
Xema_sabini                    ??????????????????????????????????????????????????   [500]
Sterna_sp                      ??????????????????????????????????????????????????   [500]
Uria_aalge                     CTCCTCCCATTCATAATTGCAGGCCTCGCCTTCATTCATCTTACCTTCCT   [500]
Numenius_phaeopus              CTCCTCCCATTCATAATTGCAGGCCTCACACTAATCCACCTCACCTTCCT   [500]
Limnodromus_scolopaceus        CTATTACCATTCATAATTACAAGCCTCTCCCTAATCCACCTCACATTCCT   [500]
Limosa_limosa                  CTCCTCCCCTTCATAATCGCAGGCCTCACCCTAATCCATCTCACCTTCCT   [500]
Tringa_melanoleuca             CTATTACCATTCATCATCGCAGGACTCACCCTAATCCACCTAACATTCCT   [500]
Limosa_lapponica               CTTCTCCCCTTCATAATCGCAGGCCTCACCCTAATCCACCTCACCTTTTT   [500]
Tringa_flavipes                CTACTACCATTCATCATTGCAGGGCTCACCCTAATCCACCTAACATTTCT   [500]
Limosa_fedoa                   CTCCTCCCCTTCATAATCGCAGGCCTCACACTAATCCATCTCACCTTCCT   [500]
Limosa_haemastica              CTCCTCCCCTTCGTAATCGCAGGCCTTACCCTAATCCATCTCACCTTCTT   [500]
Calidris_tenuirostris          CTACTCCCATTTATAATCGCAGGCCTCACCCTAATCCACCTCACTTTCCT   [500]
Charadrius_mongolus            CTCCTACCATTTATAATCGCAGGCCTTACCCTAATTCACCTAACCTTCCT   [500]
Numenius_madagascariensis      CTTCTCCCATTCGTAATCGCAGGTCTTACATTAATCCACCTTACCTTCCT   [500]
Tringa_glareola                CTACTTCCATTCATCATTGCAGGAATTACCTTAATTCACCTAACATTCCT   [500]
Tringa_nebularia               CTATTACCATTCATCATTGCAGGACTCACCCTAATTCACCTAACATTCCT   [500]
Tringa_totanus                 CTACTACCATTCATTATCGCAGGAATTACCTTAATCCACCTAACATTCCT   [500]
Recurvirostra_avosetta         CTCCTTCCATTCATAATCGCAGGACTCACCCTAATCCACCTTACCTTCCT   [500]
Xenus_cinereus                 CTACTCCCCTTTATAATTGCTGGCCTCACCCTAATTCATCTCACCTTCCT   [500]
Larus_crassirostris            CTACTTCCATTCATAATCGCAGGTCTTACCTTCATCCACCTAACCTTCCT   [500]
Larus_argentatus               CTACTTCCATTCATAATCGCAGGTCTTACCTTCATCCACCTAACCTTCCT   [500]
Haematopus_ater                CTCCTCCCATTCCTAATCGCAGGTCTCACCCTAATCCACCTTACCTTCCT   [500]
Diomedea_dabbenena             CTCCTCCCGTTCATAATCGCAGGCCTTGTCCTCATCCACCTCACCTTTCT   [500]
Sterna_antillarum              CTCCTACCATTCATAATTGCAGGCCTCACCATCATCCACCTCACCTTTCT   [500]
Calidris_ptilocnemis           CTACTCCCATTCATAATCGCAGGTCTTACCTTAATCCATCTCACTTTCCT   [500]
Calidris_ferruginea            CTACTTCCATTCATAATCGCAGGCCTTACCCTAATCCACCTCACCTTCTT   [500]
Sula_granti                    CTCCTTCCATTCATTATTGCAGGCCTTGTCCTGATCCACCTCACATTCCT   [500]
Burhinus_magnirostris          CTCCTCCCCTTTATAATCGCGGGTCTCACCCTAATCCACCTCACCTTCCT   [500]
Phalaropus_tricolor            TTACTACCATTCATCATCGCAGGCCTCACCATTATTCACCTCACCTTCTT   [500]
Cursorius_temminckii           CTCCTACCATTCGTAATTGCCGGCCTCACCCTAATCCATCTTACCTTCCT   [500]
Chionis_minor                  CTCCTACCATTCATAATCGCAGGCCTCTCCCTAATTCACCTTACCTTTCT   [500]
Rynchops_niger                 CTCCTTCCATTCATAATTGCAGGCCTTACCCTCATCCACCTCACCTTCCT   [500]
Sterna_hirundinacea            CTCCTTCCGTTCATAATTGCAGGTCTCACCCTTATCCACCTTACCTTTCT   [500]
Pedionomus_torquatus           TTGCTCCCATTCATAATCGCAGGACTCACCATAATCCACCTTACATTTCT   [500]
Nycticryphes_semicollaris      CTACTCCCATTCATAATCGCAAGCCTCACTATAATCCACCTTACATTCCT   [500]
Pluvianellus_socialis          CTCCTACCGTTCATAATTGCAGGACTTTCCCTAATCCACCTTACCTTCTT   [500]
Himantopus_mexicanus           CTCCTTCCATTCATAATCGCAGGCCTCACACTAATCCACCTTACCTTCCT   [500]
Catharacta_sp                  ??????????????????????????????????????????????????   [500]
Burhinus_senegalensis          CTCCTCCCATTCGTAATTGCAGGCCTCACCCTAATCCATCTCACCTTCCT   [500]
Puffinus_tunneyi               CTCCTCCCTTTCATAATCGCAGGACTTACCCTAATTCACCTCACCTTCCT   [500]
Puffinus_kermadecensis         CTCCTCCCTTTCATAATCGCAGGACTTACCCTAATTCACCTCACCTTCCT   [500]
Puffinus_elegans               CTCCTCCCTTTCATAATCGCAGGACTTACCCTAATTCACCTCACCTTCCT   [500]
Puffinus_boydi                 CTCCTCCCTTTCATAATCGCAGGACTTACCCTAATTCATCTCACCTTCCT   [500]
Puffinus_myrtae                CTCCTTCCTTTCATAATCGCAGGACTTACCCTAATTCACCTCACCTTCCT   [500]
Puffinus_loyemilleri           CTCCTCCCTTTCATAATCGCAGGACTTACCCTAATTCACCTCACCTTCCT   [500]
Puffinus_dichrous              CTCCTTCCTTTCATAATCGCAGGACTTACCCTAATTCACCTCACTTTCCT   [500]
Puffinus_polynesiae            CTCCTTCCTTTCATAATCGCAGGACTTACCCTAATTCACCTCACTTTCCT   [500]
Puffinus_nicolae               CTCCTTCCTTTCATAATCGCAGGACTTACCCTAATTCACCTCACTTTCCT   [500]
Puffinus_colstoni              CTCCTTCCTTTCATAATCGCAGGACTTACCCTAATTCACCTCACTTTCCT   [500]
Puffinus_bailloni              CTCCTTCCTTTCATAATCGCAGGACTTACCCTAATTCACCTCACTTTCCT   [500]
Puffinus_persicus              CTCCTTCCTTTCATAATCGCAGGACTTACCCTAATTCACCTCACCTTCCT   [500]
Puffinus_subalaris             CTTCTTCCCTTCATAATTGCAGGACTTACCCTAATCCACCTCACCTTCCT   [500]
Puffinus_newelli               CTCCTTCCTTTCATAATCGCAGGACTTACCCTAATTCACCTCACCTTCCT   [500]
Puffinus_temptator             CTCCTTCCTTTCATAATCGCAGGACTTACCCTAATTCACCTCACCTTCCT   [500]
Phalaropus_lobatus             CTTCTACCATTCATAATTGCAGGTCTCACCCTAATCCATCTCACCTTCCT   [500]
Larus_smithsonianus            CTACTTCCATTCATAATCGCAGGTCTTACCTTCATCCACCTAACCTTCCT   [500]
Tringa_ochropus                CTATTACCTTTCATCATCGCAGGTCTTACCTTAATCCACCTAACATTTCT   [500]
Tringa_erythropus              CTATTACCATTCATCATCGCAGGACTCACCTTAATCCACTTAACATTTCT   [500]
Chlidonias_niger               CTTCTCCCATTCATAATTGCAGGCCTCACCCTTATCCACCTTACCTTTCT   [500]
Sterna_paradisaea              CTCCTTCCATTCATAATTGCAGGTCTCACCCTTATCCACCTTACCTTTCT   [500]
Tringa_solitaria               CTACTACCATTCATCATCGCCGGACTAACCTTAATCCACCTAACATTTCT   [500]
Larus_bulleri                  ??????????????????????????????????????????????????   [500]
Larus_canus                    CTACTTCCATTCATAATCGCAGGTCTTACCTTCATCCACCTAACCTTTCT   [500]
Calidris_maritima              CTACTCCCATTCATAATCGCAGGTCTCACCTTAATCCACCTCACTTTCTT   [500]
Aethia_cristatella             CTCCTCCCATTCTTAATTGCAGGCCTCGCCCTAATCCACCTCACATTCCT   [500]
Aethia_pusilla                 CTCCTCCCATTCCTAATTGCAGGCCTCGCCCTAATTCACCTTACATTCCT   [500]
Aethia_pygmaea                 CTTCTCCCATTCCTAATTGCAGGCCTCGCCCTAATCCACCTCACATTCCT   [500]
Alca_torda                     CTCCTCCCATTCATAATTGCCGGCCTCGCCCTAATTCATCTTACCTTCCT   [500]
Alle_alle                      CTCCTCCCGTTCATAATCGCAGGCCTCGCTTTTATCCACCTTACCTTTCT   [500]
Brachyramphus_brevirostris     CTCCTCCCATTCATAATTGCAGGCCTCGCCCTAATCCACCTTACCTTCCT   [500]
Brachyramphus_marmoratus       CTCCTCCCATTCATAATTGCAAGCCTTGCCCTAATCCATCTTACCTTCCT   [500]
Cepphus_columba                CTTCTCCCATTCATAATTGCAGGCCTCACCCTAATCCATCTTACCTTCCT   [500]
Cepphus_grylle                 CTTCTCCCATTCATAATTGCAGGTCTCGCCCTAATCCACCTTACCTTCCT   [500]
Cyclorrhynchus_psittacula      CTCCTCCCCTTCCTAATTGCCGGCCTTGCCCTAATCCACCTTACATTCCT   [500]
Fratercula_arctica             CTCCTCCCATTCATGATCGCAGGCCTTGCCCTAATCCACCTTACATTCCT   [500]
Larus_hartlaubii               ??????????????????????????????????????????????????   [500]
Larus_maculipennis             ??????????????????????????????????????????????????   [500]
Fratercula_corniculata         CTCCTCCCATTCATGATCGCAGGTCTTGCCTTAATCCACCTTACATTCCT   [500]
Ptychoramphus_aleuticus        CTCCTCCCATTCCTAATTGCCGGCCTCGCCCTAATTCACCTCACATTCCT   [500]
Synthliboramphus_antiquus      CTCCTCCCCTTCATAATTGCAGGACTCACCCTAATCCACCTTACCTTTCT   [500]
Synthliboramphus_hypoleucus    CTCCTCCCCTTCATAATTGCAGGACTCACCCTAATCCACCTTACCTTTCT   [500]
Synthliboramphus_wumizusume    CTCCTCCCCTTCATAATTGCAGGACTCACCCTAATCCACCTTACCTTTCT   [500]
Uria_lomvia                    CTCCTCCCATTCATAATTGCAGGTCTCGCCTTCATTCATCTTACCTTCCT   [500]
Sterna_dougallii               CTCCTCCCATTCATAATCGCAGGTCTCACCCTTATCCACCTTACCTTTCT   [500]
Anous_stolidus                 CTCCTCCCATTCATAATTGCAGGACTCACCCTTATTCATCTTACTTTCCT   [500]
Anous_tenuirostris             CTNCTNCCATTCACAATCGCAGGCCTCACCCTTATTCATCTTACTTTCCT   [500]
Chlidonias_hybridus            CTTCTCCCGTTCATAATTGCAGGCCTTACCCTTATCCACCTTACCTTTCT   [500]
Chlidonias_leucopterus         CTTCTCCCATTCATAATTGCAGGCCTCACCCTTATCCACCTTACCTTTCT   [500]
Gygis_alba                     CTCCTCCCCTTCATAATCGCAGGCCTTACCCTCATCCACCTCACCTTCCT   [500]
Larosterna_inca                CTCCTCCCATTCATAATTGCAGGCCTCACCCTCATCCATCTTACCTTTCT   [500]
Phaetusa_simplex               CTCCTCCCATTCATAATTGCAGGCCTCACCCTCATCCACCTTACCTTCCT   [500]
Sterna_albostriata             CTTCTCCCGTTCATAATTGCAGGTCTTACCCTTATCCACCTTACCTTTCT   [500]
Sterna_bengalensis             CTCCTCCCATTCATAATTGCAGGTCTTACCCTCATCCACCTTACCTTTCT   [500]
Sterna_bergii                  CTTCTCCCATTCATAATTGCAGGGCTTACCCTCATCCACCTTACCTTTCT   [500]
Sterna_elegans                 CTCCTCCCATTCATAATTGCAGGTCTTACCCTCATCCACCTTACCTTTCT   [500]
Sterna_forsteri                CTTCTCCCATTCATAATTGCAGGCCTTACCCTTATCCACCTTACCTTTCT   [500]
Sterna_lunata                  CTCCTTCCATTCATAATTGCAGGTCTCACCCTTATCCACCTTACCTTCCT   [500]
Sterna_nereis                  CTCCTCCCATTCATAATTGCAGGCCTCACCATCATCCACCTTACCTTCCT   [500]
Sterna_nilotica                CTCCTCCCATTCATAATCGCCGGCCTCACCCTTATCCACCTTACCTTTCT   [500]
Sterna_striata                 CTCCTCCCATTCATAATCGCAGGTCTCACCCTTATCCACCTTACCTTTCT   [500]
Sterna_sumatrana               CTCCTCCCATTCATAATTGCAGGTCTCACCCTTATCCACCTTACCTTTCT   [500]
Sterna_supercilliaris          CTCCTCCCATTCATAATTGCAGGTCTCACCATCATTCACCTTACCTTTCT   [500]
Sterna_trudeaui                CTTCTCCCATTCATAATTGCAGGCCTTACCCTTATCCATCTTACCTTTCT   [500]
Sterna_vittata                 CTCCTTCCATTCATAATTGCAGGTCTCACCCTTATCCACCTTACCTTTCT   [500]
Sterna_aleutica                CTTCTCCCATTCATAATTGCAGGCCTTACCCTCATCCACCTTACCTTTCT   [500]
Anous_minutus                  CTCCTCCCATTCACAATCGCAGGCCTCACCCTTATTCATCTTACTTTCCT   [500]
Phoebastria_nihonus            CTCCTCCCATTCATAATCACAGGCCTTGCCCTCATCCACCTCACCTTCCT   [500]
Fulmarus_glacialis             CTCCTTCCCTTTGCAATTGCAGGGCTTACCCTAATTCACCTTACCTTCCT   [500]
Pelecanus_conspicillatus       CTTCTCCCCTTTCTAATCGCAGGCCTCACACTCGTCCATCTCACCTTCCT   [500]
Haematopus_ostralegus          CTCCTCCCATTCTTAATCGCAGGCCTTACCCTAATCCACCTCACCTTCCT   [500]
Numenius_arquata               CTTCTCCCATTCATAATTGCAGGTCTCACATTAATCCACCTTACTTTCCT   [500]
Larus_hemprichii               ??????????????????????????????????????????????????   [500]
Actitis_hypoleucos             CTTCTACCATTCATCATCGCAGGTCTTACTTTAATCCACCTCACCTTTCT   [500]
Actitis_macularius             CTACTACCATTCATCATCGCAGGCCTCACATTAATCCACCTTACCTTCCT   [500]
Tringa_stagnatilis             CTACTACCATTCATTATTGCAGGAATCACCTTAATCCACCTAACATTTCT   [500]
Heteroscelus_incanus           TTACTACCGTTCATTATCGCAGGACTCACCCTAATTCACCTAACATTCCT   [500]
Heteroscelus_brevipes          TTGCTACCGTTCATTATCATAGGACTCACCCTAATCCACCTAACATTCCT   [500]
Catoptrophorus_semipalmatus    CTACTACCCTTCATCATCGCAGGACTTACCCTAATCCACCTAACATTTCT   [500]
Rhodostethia_rosea             ??????????????????????????????????????????????????   [500]
Leucophaeus_scoresbii          ??????????????????????????????????????????????????   [500]
Larus_pacificus                ??????????????????????????????????????????????????   [500]
Larus_belcheri                 ??????????????????????????????????????????????????   [500]
Larus_atlanticus               ??????????????????????????????????????????????????   [500]
Larus_leucophthalmus           ??????????????????????????????????????????????????   [500]
Larus_brunnicephalus           ??????????????????????????????????????????????????   [500]
Larus_saundersi                ??????????????????????????????????????????????????   [500]
Larus_relictus                 ??????????????????????????????????????????????????   [500]
Larus_fuliginosus              ??????????????????????????????????????????????????   [500]
Pelecanus_erythrorhynchos      CTCCTTCCCTTCCTGATCGCAGGTCTCACCCTTATCCATCTCACATTCCT   [500]
Pelecanus_onocrotalus          ??????????????????????????????????????????????????   [500]
Larus_dominicanus              CTACTTCCATTCATAATCGCAGGTCTTACCTTCATCCACCTAACCTTCCT   [500]
Pelecanus_occidentalis         ??????????????????????????????????????????????????   [500]
Calonectris_edwarsii           CTCCTTCCCTTCATAATTGCAGGACTTACTCTAATTCATCTCACCTTCCT   [500]
Phalacrocorax_brasilianus      ??????????????????????????????????????????????????   [499]
Puffinus_gravis                CTCCTTCCCTTCATAATCGCAGGACTTACCCTAATCCATCTCACTTTCCT   [500]
Puffinus_griseus               CTCCTTCCCTTCATAATCGCAGGACTCACCCTAATCCATCTCACTTTCCT   [500]
Puffinus_huttoni               CTCCTTCCCTTCGTAATCGCAGGACTTACCCTAATCCACCTCACCTTCCT   [500]
Daption_capense                CTCCTTCCCTTTGCAATTGCAGGACTTACCCTAATTCACCTTACCTTCCT   [500]
Macronectes_giganteus          CTCCTCCCCTTTGCAATTGCAGGACTTACCCTAATTCACCTCACCTTCCT   [500]
Pachyptila_turtur              CTCCTCCCCTTCCTAATTGCAGGACTTACCCTAATCCACCTCACCTTCCT   [500]
Pachyptila_vittata             CTCCTCCCCTTCCTAATTGCAGGACTCACCCTAATCCACCTCACCTTCCT   [500]
Procellaria_westlandica        CTCCTCCCTTTTATAATCGCAGGGCTTACCCTAGTCCATCTCACCTTCCT   [500]
Pterodroma_brevirostris        CTCCTCCCCTTTATAATCGCAGGACTTACCCTAATCCATCTTACCTTTCT   [500]
Pterodroma_inexpectata         CTCCTACCTTTTGTAATCGCAGGATTAACCCTAATTCACCTCACCTTCCT   [500]
Diomedea_epomophora            CTCCTCCCGTTCATAATCGCAGGCCTTGTCCTCATCCACCTTACCTTTCT   [500]
Fregetta_tropica               CTCCTCCCCTTTATAATCGCAGGCCTCACACTAATCCACCTTACCTTCCT   [500]
Pelagodroma_marina             CTCCTCCCCTTCGTAATCGCAGGCCTTACACTAATTCACCTTACTTTTCT   [500]
Pelecanoides_georgicus         CTCCTTCCATTCATAATCGCAGGACTCACCACAATTCACCTCACCTTCCT   [500]
Pelecanoides_urinatrix         CTCCTCCCATTCATAATCACAGGCCTCACCACAATTCATCTCACCTTCCT   [500]
Sula_nebouxii                  CTCCTCCCATTCATTATTGCAGGCCTTGTCCTGATCCACCTCACCTTCCT   [500]
Morus_bassanus                 CTACTCCCATTTATCATTGCAGGGCTCGCCCTAGTCCATCTCACTTTCCT   [500]
Fregata_sp                     CTCCTTCCCTTTATAATCGCAGGCCTCACCCTAATCCACCTAACCTTCCT   [500]
Stercorarius_maccormicki       ??????????????????????????????????????????????????   [500]
Stercorarius_sp                ??????????????????????????????????????????????????   [500]
Synthliboramphus_craveri       CTCCTTCCCTTCATAATTGCAGGACTCACCCTAATCCACCTTACCTTTCT   [500]
Cepphus_carbo                  CTTCTCCCATTCATAATTGCAGGCCTCACTCTAATCCATCTTACCTTCCT   [500]
Fratercula_cirrhata            CTCCTTCCATTCATAATCGCAGGCCTTGCCTTAATCCACCTTACATTCCT   [500]
Glareola_pratincola            CTCCTCCCATTCATAATTGCAGGCCTTACCTTAATCCACCTGACCTTCCT   [500]
Procellaria_cinerea            CTCCTTCCCTTTATAATCGCAGGGCTTACCCTAGTCCATCTCACCTTCCT   [500]
Phoebetria_fusca               CTCCTCCCATTCATAATCGCAGGCCTCACACTCATCCACCTAACCTTCCT   [500]
Phoebetria_palpebrata          CTCCTCCCATTCATAATCGCAGGCCTTACACTCATCCACCTCACCTTCCT   [500]
Thalassarche_bulleri           CTCCTTCCATTCATAATCACAGGCCTCACCCTCATCCACCTTACCTTCCT   [500]
Diomedea_exulans               CTCCTTCCATTCATAATCGCAGGCCTCACCCTCATCCACCTTACCTTCCT   [500]
Diomedea_amsterdamensis        CTCCTCCCGTTCATAATCGCAGGCCTTGTCCTCATCCACCTCACCTTTCT   [500]
Puffinus_lherminieri           ??????????????????????????????????????????????????   [500]
Puffinus_atrodorsalis          CTCCTTCCTTTCATAATCGCAGGACTTACCCTAATTCACCTCACTTTCCT   [500]
Puffinus_assimilis             ??????????????????????????????????????????????????   [500]
Puffinus_baroli                CTCCTCCCTTTCATAATCGCAGGACTTACCCTAATTCATCTCACCTTCCT   [500]
Puffinus_haurakiensis          CTCCTCCCTTTTATAATCGCAGGACTTACCCTAATTCATCTCACCTTCCT   [500]
Puffinus_auricularis           ??????????????????????????????????????????????????   [500]
Puffinus_bulleri               CTCCTTCCCTTCATAATCGCAGGACTTACCCTAATCCACCTCACTTTCCT   [500]
Puffinus_carneipes             ??????????????????????????????????????????????????   [500]
Puffinus_creatopus             CTCCTTCCCTTCATAATCGCAGGACTCACCCTAATCCATCTCACTTTCCT   [500]
Puffinus_gavia                 CTCCTTCCCTTCATAATCGCAGGACTTACCCTAATCCACCTCACTTTCCT   [500]
Puffinus_mauretanicus          CTCCTTCCCTTCGTAATCGCAGGACTCACCCTAATTCACCTCACCTTCCT   [500]
Puffinus_nativitatis           CTCCTCCCCTTCATAATCGCAGGACTTACCCTAATCCACCTCACCTTCCT   [500]
Puffinus_pacificus             CTCCTTCCCTTCATTATCGCAGGACTCGCCCTAATCCACCTCACTTTCCT   [500]
Puffinus_tenuirostris          CTCCTCCCCTTCATAATCGCAGGACTCACCCTAATTCATCTCACTTTCCT   [500]
Puffinus_yelkouan              CTCCTTCCCTTCGTAATCGCAGGACTCACCCTAATTCACCTCACCTTCCT   [500]
Puffinus_puffinus              CTCCTTCCTTTCATAATCGCAGGACTCACCCTAATTCACCTCACCTTCCT   [500]
Charadrius_alexandrinus        CTCCTACCATTTATAATTGCAGGTCTCACCCTAATCCATCTAACCTTCCT   [500]
Charadrius_australis           ??????????????????????????????????????????????????   [500]
Charadrius_bicinctus           ??????????????????????????????????????????????????   [500]
Charadrius_collaris            ??????????????????????????????????????????????????   [500]
Charadrius_falklandicus        ??????????????????????????????????????????????????   [500]
Charadrius_modestus            ??????????????????????????????????????????????????   [500]
Charadrius_montanus            ??????????????????????????????????????????????????   [500]
Charadrius_ruficapillus        ??????????????????????????????????????????????????   [500]
Charadrius_semipalmatus        ??????????????????????????????????????????????????   [500]
Charadrius_veredus             ??????????????????????????????????????????????????   [500]
Charadrius_vociferus           CTCCTACCATTCATAATCGCAGGCCTCACCCTAATCCATCTCACCTTCCT   [500]
Vanellus_chilensis             ??????????????????????????????????????????????????   [500]
Elseyornis_melanops            ??????????????????????????????????????????????????   [500]
Oreopholus_ruficollis          ??????????????????????????????????????????????????   [500]
Thinornis_rubricollis          ??????????????????????????????????????????????????   [500]
Pterodroma_baraui              CTCCTACCCTTTGTAATCGCAGGACTGACCCTAATTCACCTC????????   [500]
Pterodroma_nigripennis         CTCCTACCTTTTGTAATCGCAGGATTAACCCTAATCCACCTCACCTTCCT   [500]
Bulweria_bulwerii              CTCCTCCCCTTCATAATCGCAGGACTTAGCCTAATCCATCTCACCTTCCT   [500]
Oceanodroma_leucorhoa          CTCCTTCCATTCATAATTGCAGGCCTCACTTTAATCCACCTTACCTTCCT   [500]
Pagodroma_nivea                CTCCTCCCCTTTGCAATCGCAGGACTTACCCTAATTCACCTTACCTTCCT   [500]
Pseudobulweria_aterrima        CTCCTTCCCTTCATAATCGCAGGACTCACACTAATCCACCTT????????   [500]
Pseudobulweria_rostrata        CTCCTCCCCTTCCTAATCGCAGGACTCACACTAATCCACCTT????????   [500]
Lugensa_brevirostris           CTCCTCCCCTTTATAATCGCAGGACTTACCCTAATCCATCTTACCTTCCT   [500]
Procellaria_aequinoctialis     CTCCTTCCCTTTATAATCGCAGGACTTACCCTAGTCCATCTCACCTTCCT   [500]
Pterodroma_axillaris           CTCCTACCCTTTGTAATTGCAGGACTAACCCTAATCCACCTCACCTTCCT   [500]
Pterodroma_cahow               CTCCTACCTTTCGTAATCGCAGGACTAACCTTAATCCATCTCACCTTCCT   [500]
Pterodroma_cookii              CTCCTACCTTTTGTAATCGCAGGGCTAACCCTAATCCACCTTACCTTCCT   [500]
Pterodroma_deserta             CTTCTACCTTTTGTAATCGCAGGGTTAACCTTAATTCATCTCACCTTCCT   [500]
Pterodroma_externa             CTCCTACCTTTTGTAATCGCAGGGCTGACCCTAATTCACCTCACCTTCCT   [500]
Pterodroma_hasitata            CTCCTACCTTTTGTAATCGCAGGACTAACCTTAATCCATCTCACCTTCCT   [500]
Pterodroma_incerta             CTCCTACCTTTTGCAATCGCAGGACTAACCTTGATCCACCTTACCTTCCT   [500]
Pterodroma_lessonii            CTCCTACCTTTTGCAATCGCAGGACTAACCTTAATCCATCTCACCTTCCT   [500]
Pterodroma_longirostris        CTCCTACCTTTTATAATCGCAGGACTGACCCTAATTCACCTCACCTTCCT   [500]
Pterodroma_macroptera          CTCCTACCTTTTGCAATCGCAGGACTAACCTTAATCCATCTCACCTTCCT   [500]
Pterodroma_magentae            CTCCTACCTTTTGCAATCGCAGGACTAACCTTAATCCACCTCACCTTCCT   [500]
Pterodroma_mollis              CTCCTACCCTTTGTAATCGCAGGGCTAACCTTAATCCACCTCACCTTCCT   [500]
Pterodroma_neglecta            CTCTTACCCTTTGTAATCGCAGGACTAACCCTAATTCACCTCACCTTCCT   [500]
Pterodroma_phaeopygia          CTCCTACCTTTTGTAATCGCAGGGCTGACCCTAATTCACCTCACCTTCCT   [500]
Pterodroma_solandri            CTCCTACCTTTTGTAATTGCAGGGTTAACCCTAATCCACCTCACCTTCCT   [500]
Pterodroma_madeira             CTCCTACCTTTTGTAATCGCAGGGTTAACCTTAATCCATCTCACCTTCCT   [500]
Diomedea_immutabilis           CTCCTCCCATTCATAATCACAGGCCTTGTCCTCATCCACCTTACCTTTCT   [500]
Phoebastria_nigripes           CTCCTCCCATTCATAATCACAGGCCTTGTCCTCATCCACCTCACCTTCCT   [500]
Phoebastria_irrorata           CTCCTTCCGTTCATAATCACAGGCCTTGTCCTCATCCACATCACCTTTCT   [500]
Diomedea_albatrus              CTCCTTCCATTCATAATCACAGGCCTTGTCCTCATCCACCTCACCTTTCT   [500]
Diomedea_chrysostoma           CTCCTTCCATTCATAATCGCAGGCCTTACCCTCATCCACCTCACCTTCCT   [500]
Diomedea_melanophris           CTCCTTCCATTCATAATCGCAGGCCTTACCCTCATCCACCTCACCTTCCT   [500]
Thalassarche_chlororhynchos    CTCCTTCCATTCATAATCGCAGGCCTTACCCTCATCCACCTCACCTTCCT   [500]
Thalassarche_cauta             CTCCTTCCATTCATAATCGCAGGCCTCACCCTCATCCACCTTACCTTCCT   [500]
Thalassarche_melanophris       CTCCTTCCATTCATAATCGCAGGCCTTACCCTCATCCACCTCACCTTCCT   [500]
Catharacta_antarctica          CTTCTCCCATTCATAATTGCAGGTCTCACCCTAATCCACCTCACCTTCCT   [500]
Catharacta_chilensis           CTTCTCCCATTCATAATTGCAGGTCTCACCCTAATCCACCTCACCTTCCT   [500]
Catharacta_hamiltoni           CTTCTCCCATTCATAATTGCAGGTCTCACCCTAATCCACCTCACCTTCCT   [500]
Catharacta_lonnbergi           CTTCTCCCATTCATAATTGCAGGTCTCACCCTAATCCACCTCACCTTCCT   [500]
Catharacta_maccormicki         CTTCTCCCATTCATAATTGCAGGTCTCACCCTAATCCACCTCACCTTCCT   [500]
Catharacta_skua                CTTCTCCCATTCATAATTGCAGGTCTCACCCTAATCCACCTCACCTTCCT   [500]
Stercorarius_longicaudus       CTCCTCCCGTTCGTAATTGCAGGCCTTACCCTAATCCACCTCACCTTCCT   [500]
Stercorarius_parasiticus       CTTCTCCCATTCATAATCGCAGGCCTTACCCTAATCCACCTTACCTTCCT   [500]
Stercorarius_pomarinus         CTTCTCCCATTCATAATTGCAGGTCTCACCCTAATCCACCTCACCTTCCT   [500]
Irediparra_gallinacea          ??????????????????????????????????????????????????   [500]
Jacana_jacana                  CTCCTCCCATTCCTAATCGCAGGCCTCACCGTAATCCACCTCACATTCCT   [500]
Arenaria_interpres             CTACTCCCATTCATAATTGCAGGCCTCACCTTAATCCACCTAACCTTCCT   [500]
Anhinga_anhinga                ??????????????????????????????????????????????????   [500]
Sula_dactylatra                CTCCTTCCGTTCATTATCGCAGGCCTTGTCCTAATCCACCTCACATTCCT   [500]
Phalacrocorax_auritus          ??????????????????????????????????????????????????   [499]
Phalacrocorax_pelagicus        CTCCTACCATTTTTCATCGCAGGCCTCACACTAGTCCACCTAACATTCCT   [499]
Phalacrocorax_urile            ??????????????????????????????????????????????????   [499]
Scolopax_minor                 TTACTTCCATTCATAATCGCAGGCCTAACCCTAATCCACCTCACCTTCCT   [500]
Larus_heermanni                ??????????????????????????????????????????????????   [500]
Phaethon_rubricauda            CTGCTCCCATTCATAATCGCAGGGCTCACACTCATCCACCTCACTTTCCT   [500]
Morus_capensis                 CTACTCCCATTCATCATTGCAGGGCTTGCCCTAATCCACCTCACCTTCCT   [500]
Morus_serrator                 CTACTCCCATTCATCATTGCAGGGCTTGCCCTAATCCATCTCACCTTCCT   [500]
Papasula_abbotti               CTACTCCCATTCACCATCGCAGGCCTTGCCTTAATCCACCTCACCTTCCT   [500]
Sula_leucogaster               CTCCTCCCATTCATCATTGCAGGCCTTGTCCTAGTTCACCTCACATTCCT   [500]
Sula_sula                      CTCCTCCCATTCATTATCGCAGGTCTCGTCCTAATCCATCTCACATTCCT   [500]
Sula_variegata                 CTCCTCCCATTCATTATTACAGGCCTTGCCCTGATCCACCTCACATTCCT   [500]
Cerorhinca_monocerata          CTCCTCCCATTCATGATCGCAGGTCTTGCCCTAATCCACCTTACATTCCT   [500]
Sterna_fuscata                 CTCCTTCCATTCATAATTGCAGGCCTTACCCTTATCCACCTTACCTTTCT   [500]
Rissa_brevirostris             ??????????????????????????????????????????????????   [500]
Rissa_tridactyla               CTACTTCCATTCATAATCGCAGGTCTTACCTTTATCCACCTAACCTTTCT   [500]
Calonectris_leucomelas         CTCCTTCCCTTCATAATTGCAGGACTCACTCTAATTCATCTAACCTTCCT   [500]
Diomedea_antipodensis          CTCCTCCCGTTCATAATCGCAGGCCTTGTCCTCATCCACCTCACCTTTCT   [500]
Diomedea_chionoptera           CTCCTCCCGTTCATAATCGCAGGCCTTGTCCTCATCCACCTCACCTTTCT   [500]
Diomedea_gibsoni               CTCCTCCCGTTCATAATCGCAGGCCTTGTCCTCATCCACCTCACCTTTCT   [500]
Fregetta_grallaria             CTCCTCCCCTTTATAATTGCAGGCCTTACATTAATTCACCTTACCTTCCT   [500]
Fulmarus_glacialoides          CTCCTTCCCTTTGCAATTGCAGGACTTACCTTAATTCACCTTACCTTCCT   [500]
Macronectes_halli              CTCCTCCCCTTTGCAATTGCAGGACTTACCCTAATTCACCTCACCTTCCT   [500]
Oceanodroma_furcata            CTCCTCCCCTTCATAATTGCAGGCCTCACTCTAATCCACCTTACCTTTCT   [500]
Oceanodroma_melania            CTCCTCCCCTTCCTAATTGCAGGCCTCACTTTAATCCACCTTACCTTCCT   [500]
Oceanodroma_tethys             CTCCTCCCCTTCATGATTGCAGGCCTCACTTTAATTCACCTTACTTTCCT   [500]
Oceanodroma_tristrami          CTCCTGCCATTCATAATTGCAGGCCTCACTCTAATCCACCTTACCTTCCT   [500]
Pachyptila_desolata            CTCCTCCCCTTCCTAATTGCAGGACTCACCCTAATCCACCTCACCTTCCT   [500]
Pachyptila_salvini             CTCCTCCCCTTCATAATTGCAGGACTCACCCTAATCCACCTCACCTTCCT   [500]
Pelecanoides_garnotii          CTTCTTCCCTTCATAATCGTAGGACTCTCCATAATCCACCTCACCTTCCT   [500]
Pelecanoides_magellanicus      CTCCTCCCATTCATAATCGCAGGACTCACTACAATCCACCTCACCTTCCT   [500]
Procellaria_parkinsoni         CTCCTTCCCTTTATAATCGCAGGGCTTACCCTAGTCCATCTCACCTTCCT   [500]
Pterodroma_hypoleuca           CTCCTGCCTTTTGTAATCGCAGGACTAACCCTAATCCACCTCACCTTCCT   [500]
Puffinus_nativitatus           CTCCTCCCCTTCATAATCGCAGGACTTACCCTAATCCACCTCACCTTCCT   [500]
Puffinus_opisthomelas          CTCCTTCCTTTCATAATCGCAGGACTTACCCTAATTCACCTCACCTTCCT   [500]
Thalassarche_carteri           CTCCTTCCATTCATAATCGCAGGCCTTACCCTCATCCACCTCACCTTCCT   [500]
Thalassarche_eremita           CTCCTTCCATTCATAATCGCAGGCCTTACCCTCATCCACCTTACCTTCCT   [500]
Thalassarche_impavida          CTCCTTCCATTCATAATCGCAGGCCTTACCCTCATCCACCTCACCTTCCT   [500]
Thalassarche_salvini           CTCCTTCCATTCATAATCGCAGGCCTTACCCTCATCCACCTTACCTTCCT   [500]
Garrodia_nereis                CTCCTCCCCTTCATAATCGCAGGTCTTACACTAATTCACCTTACCTTCCT   [500]
Hydrobates_pelagicus           CTCCTTCCCTTCATAATCGCAGGTCTCACTCTAATCCACCTTACCTTCCT   [500]
Oceanites_oceanicus            CTCCTTCCCTTCGCAATTGCAGGCCTCACACTAATCCACCTTACCTTCCT   [500]
Halobaena_caerulea             CTCCTCCCCTTTATAATTGCAGGACTCACCTTAATCCATCTCACCTTTCT   [500]
Halocyptena_microsoma          CTCCTCCCTTTCATAATTGCGGGCCTCACTTTAATCCACCTTACTTTCCT   [500]
Thalassoica_antarctica         CTCCTTCCCTTTGCAATTGCAGGACTTACCCTAATCCACCTTACCTTCCT   [500]
Larus_marinus                  CTACTTCCATTCATAATCGCAGGTCTTACCTTCATCCACCTAACCTTCCT   [500]
Larus_ridibundus               CTACTTCCATTCATAATCGCAGGTCTTACCTTCATCCACCTAACCTTTCT   [500]
Larus_novaehollandiae          CTACTTCCATTCATAATCGCAGGTCTTACCTTCATCCACCTAACCTTTCT   [500]
Calidris_alpina                CTACTCCCATTCATAATTGCAGGCCTCACCCTAATCCACCTCACCTTCCT   [500]
Phalacrocorax_carbo            ??????????????????????????????????????????????????   [500]
Pinguinus_impennis             CTTCTCCCATTCATAATTGCAGGCCTCGCCCTAATTCACCTCACCTTCCT   [500]
Phaethon_lepturus              CTGCTCCCATTCATAATCGCAGGGCTCACACTCATCCACCTCACTTTCCT   [500]
Phalacrocorax_penicillatus     ??????????????????????????????????????????????????   [500]
Phalacrocorax_campbelli        ??????????????????????????????????????????????????   [500]
Phalacrocorax_capensis         ??????????????????????????????????????????????????   [500]
Phalacrocorax_onslowi          ??????????????????????????????????????????????????   [500]
Phalacrocorax_bougainvillii    ??????????????????????????????????????????????????   [500]
Phalacrocorax_capillatus       ??????????????????????????????????????????????????   [500]
Phalacrocorax_melanoleucos     ??????????????????????????????????????????????????   [500]
Phalacrocorax_purpurascens     ??????????????????????????????????????????????????   [500]
Phalacrocorax_magellanicus     ??????????????????????????????????????????????????   [500]
Phalacrocorax_varius           ??????????????????????????????????????????????????   [500]
Phalacrocorax_featherstoni     ??????????????????????????????????????????????????   [500]
Phalacrocorax_gaimardi         ??????????????????????????????????????????????????   [500]
Phalacrocorax_punctatus        ??????????????????????????????????????????????????   [500]
Phalacrocorax_chalconotus      ??????????????????????????????????????????????????   [500]
Phalacrocorax_nigrogularis     ??????????????????????????????????????????????????   [500]
Fregata_andrewsi               ??????????????????????????????????????????????????   [500]
Fregata_aquila                 ??????????????????????????????????????????????????   [500]
Fregata_ariel                  ??????????????????????????????????????????????????   [500]
Vanellus_cinereus              ??????????????????????????????????????????????????   [500]
Anhinga_rufa                   ??????????????????????????????????????????????????   [500]
Fregata_magnificens            ??????????????????????????????????????????????????   [500]
Phaethon_aethereus             ??????????????????????????????????????????????????   [500]
Stictocarbo_punctatus          ??????????????????????????????????????????????????   [500]
Pterodroma_cooki               ??????????????????????????????????????????????????   [500]
Vanellus_miles                 ??????????????????????????????????????????????????   [500]
Fregata_minor                  ??????????????????????????????????????????????????   [500]
Pterodroma_heraldica           ??????????????????????????????????????????????????   [500]
Phalacrocorax_albiventer       ??????????????????????????????????????????????????   [500]
Phalacrocorax_sulcirostris     ??????????????????????????????????????????????????   [500]
Anhinga_novaehollandiae        ??????????????????????????????????????????????????   [500]
Pluvialis_squatarola           ??????????????????????????????????????????????????   [500]
Calidris_canutus               ??????????????????????????????????????????????????   [500]
Recurvirostra_americana        ??????????????????????????????????????????????????   [500]
Calidris_melanotos             ??????????????????????????????????????????????????   [500]
Pluvialis_dominica             ??????????????????????????????????????????????????   [500]
Aphriza_virgata                ??????????????????????????????????????????????????   [500]
Arenaria_melanocephala         ??????????????????????????????????????????????????   [500]
Bartramia_longicauda           ??????????????????????????????????????????????????   [500]
Calidris_minutilla             ??????????????????????????????????????????????????   [500]
Calidris_alba                  ??????????????????????????????????????????????????   [500]
Calidris_bairdii               ??????????????????????????????????????????????????   [500]
Micropalama_himantopus         ??????????????????????????????????????????????????   [500]
Calidris_fuscicollis           ??????????????????????????????????????????????????   [500]
Calidris_mauri                 ??????????????????????????????????????????????????   [500]
Charadrius_melodus             ??????????????????????????????????????????????????   [500]
Charadrius_wilsonia            ??????????????????????????????????????????????????   [500]
Gallinago_delicata             ??????????????????????????????????????????????????   [500]
Haematopus_bachmani            ??????????????????????????????????????????????????   [500]
Limnodromus_griseus            ??????????????????????????????????????????????????   [500]
Phalaropus_fulicaria           ??????????????????????????????????????????????????   [500]
Tryngites_subruficollis        ??????????????????????????????????????????????????   [500]
Numenius_americanus            ??????????????????????????????????????????????????   [500]
Haematopus_palliatus           ??????????????????????????????????????????????????   [500]
Calidris_pusilla               ??????????????????????????????????????????????????   [500]
Sterna_eurygnatha              ??????????????????????????????????????????????????   [500]
Burhinus_superciliaris         ??????????????????????????????????????????????????   [500]
Burhinus_vermiculatus          ??????????????????????????????????????????????????   [500]
Phegornis_mitchelli            ??????????????????????????????????????????????????   [500]
Burhinus_capensis              ??????????????????????????????????????????????????   [500]
Glareola_nuchalis              ??????????????????????????????????????????????????   [500]
Burhinus_bistriatus            ??????????????????????????????????????????????????   [500]
Chionis_alba                   ??????????????????????????????????????????????????   [500]
Rhinoptilus_africanus          ??????????????????????????????????????????????????   [500]

[                                       510       520       530       540       550]
[                                       .         .         .         .         .]

Scolopax_rusticola             ??????????????????????????????????????????????????   [550]
Vanellus_vanellus              ??????????????????????????????????????????????????   [550]
Gallinago_gallinago            ??????????????????????????????????????????????????   [550]
Lymnocryptes_minimus           ??????????????????????????????????????????????????   [550]
Sterna_hirundo                 CCATGAATCTGGATCGAACAATCCACTGGGTATCCTATCAAACTGCGACA   [550]
Larus_glaucoides               ??????????????????????????????????????????????????   [550]
Actophilornis_africanus        ??????????????????????????????????????????????????   [550]
Hydrophasianus_chirurgus       ??????????????????????????????????????????????????   [550]
Jacana_spinosa                 ??????????????????????????????????????????????????   [550]
Metopidius_indicus             ??????????????????????????????????????????????????   [550]
Microparra_capensis            ??????????????????????????????????????????????????   [550]
Rostratula_benghalensis        ??????????????????????????????????????????????????   [550]
Larus_glaucescens              ??????????????????????????????????????????????????   [550]
Larus_schistisagus             TCACGAATCAGGATCAAACAATCCACTGGGTATTCAATCAAACTGTGACA   [550]
Larus_cachinnans               TCACGAATCAGGATCAAACAATCCACTGGGTATTCAATCAAACTGTGACA   [550]
Larus_michahellis              TCACGAATCAGGATCAAACAATCCACTGGGTATTCAATCAAACTGTGACA   [550]
Larus_armenicus                TCACGAATCAGGATCAAACAATCCACTGGGTATTCAATCAAACTGTGACA   [550]
Larus_hyperboreus              TCACGAATCAGGATCAAACAATCCACTGGGTATTCAATCAAACTGTGACA   [550]
Larus_fuscus                   TCACGAATCAGGATCAAACAATCCACTGGGTATTCAATCAAACTGTGACA   [550]
Larus_mongolicus               TCACGAATCAGGATCAAACAATCCACTGGGTATTCAATCAAACTGTGACA   [550]
Larus_atricilla                ??????????????????????????????????????????????????   [550]
Larus_audouinii                TCACGAATCAGGATCAAACAATCCACTGGGTATTCAATCAAACTGTGACA   [550]
Larus_californicus             ??????????????????????????????????????????????????   [550]
Larus_cirrocephalus            ??????????????????????????????????????????????????   [550]
Larus_delawarensis             TCACGAATCAGGGTCAAACAATCCACTGGGTATTCAATCAAACTGTGACA   [550]
Larus_genei                    ??????????????????????????????????????????????????   [550]
Larus_ichthyaetus              ??????????????????????????????????????????????????   [550]
Larus_livens                   ??????????????????????????????????????????????????   [550]
Larus_melanocephalus           TCACGAATCAGGATCAAACAATCCACTGGGTATTCAATCAAACTGTGACA   [550]
Larus_minutus                  CCACGAATCAGGGTCAAACAATCCACTAGGAATCCAATCAAACTGTGACA   [550]
Larus_modestus                 ??????????????????????????????????????????????????   [550]
Larus_occidentalis             ??????????????????????????????????????????????????   [550]
Larus_philadelphia             ??????????????????????????????????????????????????   [550]
Larus_pipixcan                 TCACGAATCGGGATCAAACAATCCACTAGGTATTCAATCAAACTGTGACA   [550]
Larus_scopulinus               ??????????????????????????????????????????????????   [550]
Larus_serranus                 ??????????????????????????????????????????????????   [550]
Larus_thayeri                  ??????????????????????????????????????????????????   [550]
Pagophila_eburnea              ??????????????????????????????????????????????????   [550]
Sterna_maxima                  CCATGAATCCGGATCGAACAATCCACTGGGTATCCTATCAAACTGTGACA   [550]
Sterna_sandvicensis            CCATGAATCCGGATCGAACAATCCACTGGGTATCCTATCAAACTGTGACA   [550]
Gelochelidon_nilotica          ??????????????????????????????????????????????????   [550]
Oceanodroma_homochroa          ??????????????????????????????????????????????????   [550]
Phalacrocorax_aristotelis      GCACGAATCTGGTTCCAACAACCCACTAGGCATTTCATCAAACTGCGATA   [550]
Sterna_albifrons               CCATGAATCTGGATCAAACAATCCACTAGGTATCCTATCAAATTGTGATA   [550]
Sterna_anaethetus              TCACGAATCCGGATCAAACAATCCACTGGGAATCCCCTCAAACTGTGACA   [550]
Sterna_caspia                  CCACGAATCCGGATCGAACAATCCACTAGGTATCCTATCAAACTGTGATA   [550]
Oceanodroma_castro             ACACGAATCCGGCTCAAACAACCCCCTAGGCATCGTGTCAAACTGTGATA   [550]
Calonectris_diomedea           CCACGAATCAGGCTCAAACAATCCCCTTGGCATTGTATCAAACTGTGACA   [550]
Creagrus_furcatus              ??????????????????????????????????????????????????   [550]
Xema_sabini                    ??????????????????????????????????????????????????   [550]
Sterna_sp                      ??????????????????????????????????????????????????   [550]
Uria_aalge                     CCATGAATCCGGATCGAACAACCCCCTAGGAATCCCATCCAACTGCGATA   [550]
Numenius_phaeopus              ACACGAAACCGGCTCAAACAATCCCCTAGGCATCTCATCAAACTCTGACA   [550]
Limnodromus_scolopaceus        GCACGAAACTGGCTCAAACAACCCCCTAAGCTTCGTATCAAACTGCGATA   [550]
Limosa_limosa                  ACACGAAACTGGCTCAAACAACCCACTCGGCATCGTATCAAACTGCGACA   [550]
Tringa_melanoleuca             CCACGAAACCGGCTCAAACAACCCACTGGGAATCGTATCAAACTGCGATA   [550]
Limosa_lapponica               ACATGAAACTGGCTCAAACAACCCACTTGGTATTGTATCAAACTGCGACA   [550]
Tringa_flavipes                TCACGAAACCGGCTCAAACAATCCACTAGGAATCGTATCAAACTGCGATA   [550]
Limosa_fedoa                   ACACGAAACTGGCTCAGACAACCCACTTGGCATCGTATCAAACTGCGATA   [550]
Limosa_haemastica              ACATGAAACTGGCTCAAACAACCCACTTGGCATTGTATCAAACTGTGATA   [550]
Calidris_tenuirostris          ACACGAAACCGGCTCAAACAATCCACTAGGTATCATCTCAAACTGCGACA   [550]
Charadrius_mongolus            CCATGAATCCGGCTCAAACAATCCCCTAGGCATCGTATCAAACTGCGACA   [550]
Numenius_madagascariensis      ACATGAAACCGGCTCAAACAACCCCCTAGGCATTTCATCAAACTCCGACA   [550]
Tringa_glareola                TCACGAAACAGGCTCTAACAACCCACTGGGAATCGTATCAAACTGCGACA   [550]
Tringa_nebularia               TCACGAAACCGGCTCAAACAACCCACTAGGAATCGTATCAAATTGCGATA   [550]
Tringa_totanus                 TCACGAAACCGGCTCAAACAATCCACTGGGAATCGTATCAAACTGTGACA   [550]
Recurvirostra_avosetta         TCACGAATCCGGCTCAAACAACCCCCTAGGCATCGTATCAAACTGTGACA   [550]
Xenus_cinereus                 CCACGAAACCGGCTCAAACAACCCATTAGGCGTCGTATCAAACTGCGACA   [550]
Larus_crassirostris            TCACGAATCAGGGTCAAACAATCCACTAGGTATTCAACCAAACTGTGACA   [550]
Larus_argentatus               TCACGAATCAGGATCAAACAATCCACTGGGTATTCAATCAAACTGTGACA   [550]
Haematopus_ater                CCATGAATCCGGCTCAAACAATCCCCTGGGTGTCCCATCAAACTGTGACA   [550]
Diomedea_dabbenena             CCACGAATCAGGCTCTAACAATCCACTGGGAATCGTATCAAACTGCGACA   [550]
Sterna_antillarum              CCATGAATCCGGATCAAACAATCCACTAGGTATCCTATCAAACTGTGATA   [550]
Calidris_ptilocnemis           ACACGAAACAGGCTCAAACAATCCACTTGGCATCGTATCAGATTGTGACA   [550]
Calidris_ferruginea            ACACGAAACAGGCTCAAACAATCCGCTAGGCATTGTATCAAACTGCGACA   [550]
Sula_granti                    CCACGAATCAGGCTCAAATAACCCACTAGGCATCTCATCAAACTCTGACA   [550]
Burhinus_magnirostris          TCACGAAACTGGCTCAAACAACCCCCTGGGAATCGTATCCGACTGTGACA   [550]
Phalaropus_tricolor            ACATGAAACAGGCTCAAATAACCCCCTAGGCATCGTATCAAACTGTGACA   [550]
Cursorius_temminckii           CCACGAATCTGGATCAAACAACCCCCTAGGCATCGTATCAAACTGCGACA   [550]
Chionis_minor                  ACACGAATCAGGCTCAAACAATCCACTAGGAATCGTATCAAACTGCGACA   [550]
Rynchops_niger                 CCACGAATCAGGATCAAACAACCCCCTAGGTATCCCCTCAAACTGTGAAA   [550]
Sterna_hirundinacea            CCATGAATCTGGATCGAACAATCCTCTAGGTATCCTATCAAACTGCGACA   [550]
Pedionomus_torquatus           CCACGAAACTGGCTCAAACAACCCCCTGGGAGTTGTATCAAACTGCGATA   [550]
Nycticryphes_semicollaris      CCACGAAACTGGCTCAAACAACCCCCTAGGCATCACATCAAACTGCGACA   [550]
Pluvianellus_socialis          ACACGAATCAGGCTCAAACAATCCATTAGGAATCGTATCAAACTGCGACA   [550]
Himantopus_mexicanus           CCACGAATCCGGCTCAAACAACCCACTAGGCATCGTATCCAACTGTGACA   [550]
Catharacta_sp                  ??????????????????????????????????????????????????   [550]
Burhinus_senegalensis          CCACGAAACCGGCTCAAACAACCCCCTGGGAATTGTATCCAACTGTGACA   [550]
Puffinus_tunneyi               CCATGAATCAGGCTCAAACAATCCCCTAGGCATCGTATCAAACTGTGACA   [550]
Puffinus_kermadecensis         CCATGAATCAGGCTCAAACAATCCCCTAGGCATCGTATCAAACTGTGACA   [550]
Puffinus_elegans               CCATGAATCAGGCTCAAACAACCCCCTTGGCATCGTATCAAACTGTGACA   [550]
Puffinus_boydi                 CCATGAATCAGGCTCAAACAATCCCCTTGGCATCGTATCAAACTGCGATA   [550]
Puffinus_myrtae                CCATGAATCAGGCTCAAACAATCCCCTTGGCATCGTATCAAACTGTGACA   [550]
Puffinus_loyemilleri           CCATGAATCAGGCTCAAACAATCCCCTTGGCATCGTATCAAACTGTGACA   [550]
Puffinus_dichrous              CCATGAATCAGGCTCAAACAATCCCCTTGGCATCGTATCAAACTGTGACA   [550]
Puffinus_polynesiae            CCATGAATCAGGCTCAAACAATCCCCTTGGCATCGTATCAAACTGTGACA   [550]
Puffinus_nicolae               CCATGAATCAGGCTCAAACAATCCCCTTGGCATCGTATCAAACTGTGACA   [550]
Puffinus_colstoni              CCATGAATCAGGCTCAAACAATCCCCTTGGCATCGTATCAAACTGTGACA   [550]
Puffinus_bailloni              TCATGAATCAGGCTCAAACAATCCCCTTGGCATCGTATCAAACTGTGACA   [550]
Puffinus_persicus              CCATGAATCAGGCTCAAACAATCCCCTTGGCATCGTATCAAACTGTGACA   [550]
Puffinus_subalaris             CCACGAATCAGGCTCAAACAACCCCCTCGGCATTGTATCAGACTGTGACA   [550]
Puffinus_newelli               CCATGAATCAGGCTCAAACAATCCCCTTGGCATCGTATCAAACTGTGACA   [550]
Puffinus_temptator             CCATGAATCAGGCTCAAACAATCCCCTTGGCATCGTATCAAACTGTGACA   [550]
Phalaropus_lobatus             CCACGAAACCGGCTCAAACAACCCTCTAGGTATTGTATCAAACTGTGATA   [550]
Larus_smithsonianus            TCACGAATCAGGATCAAACAATCCACTGGGTATTCAATCAAACTGTGACA   [550]
Tringa_ochropus                CCACGAAACCGGCTCAAACAACCCATTAGGAATTGTATCAAACTGTGACA   [550]
Tringa_erythropus              TCACGAAACTGGCTCAAACAATCCATTAGGAATCGTATCAAACTGCGATA   [550]
Chlidonias_niger               CCACGAATCTGGATCGAACAATCCGCTAGGTATTCTATCAAACTGTGACA   [550]
Sterna_paradisaea              CCATGAATCTGGATCGAACAATCCACTGGGTATCCTATCAAACTGCGACA   [550]
Tringa_solitaria               TCACGAAACCGGCTCAAACAACCCACTAGGAATTGTATCAAACTGCGACA   [550]
Larus_bulleri                  ??????????????????????????????????????????????????   [550]
Larus_canus                    TCACGAATCAGGGTCAAACAATCCACTGGGTATTCAATCAAACTGTGACA   [550]
Calidris_maritima              ACACGAAACAGGCTCAAACAATCCACTTGGTATCGTATCAGATTGCGACA   [550]
Aethia_cristatella             CCACGAATCTGGATCAAATAATCCTCTGGGAATCCCATCAAACTGCGACA   [550]
Aethia_pusilla                 CCACGAATCAGGATCAAATAATCCTCTAGGAATCCTATCAAACTGCGACA   [550]
Aethia_pygmaea                 CCACGAATCTGGATCAAACAACCCTCTAGGAATCCTATCAAACTGCGACA   [550]
Alca_torda                     CCATGAATCTGGATCAAACAATCCTCTAGGAATCCTATCAAACTGTGATA   [550]
Alle_alle                      TCATGAATCTGGATCAAACAACCCTCTAGGAATCCCATCAAACTGTGACA   [550]
Brachyramphus_brevirostris     TCACGAATCTGGATCAAACAATCCACTAGGAATCCTATCAAACTGTGACA   [550]
Brachyramphus_marmoratus       TCACGAATCTGGATCAAACAACCCACTAGGAATCCTATCAAACTGTGACA   [550]
Cepphus_columba                TCACGAATCTGGATCAAACAACCCACTAGGAATCCTATCAAACTGCGATA   [550]
Cepphus_grylle                 CCACGAATCTGGATCAAACAACCCACTAGGAATCCTATCAAACTGTGACA   [550]
Cyclorrhynchus_psittacula      CCACGAATCTGGATCAAACAATCCTCTAGGAATCCTATCAAACTGCGACA   [550]
Fratercula_arctica             TCACGAATCCGGATCAAACAACCCACTGGGAATTCTATCAAACTGCGATA   [550]
Larus_hartlaubii               ??????????????????????????????????????????????????   [550]
Larus_maculipennis             ??????????????????????????????????????????????????   [550]
Fratercula_corniculata         TCACGAATCCGGATCAAACAACCCACTGGGAATCCTATCAAACTGCGATA   [550]
Ptychoramphus_aleuticus        CCACGAATCCGGATCAAACAATCCTCTAGGAATCCTATCAAACTGTGACA   [550]
Synthliboramphus_antiquus      TCACGAATCTGGATCAAACAACCCTCTAGGAATCCTATCAAACTCTGACA   [550]
Synthliboramphus_hypoleucus    CCACGAATCCGGATCAAACAACCCTCTAGGAATTCTATCAAACTCTGATA   [550]
Synthliboramphus_wumizusume    CCACGAATCCGGATCAAACAACCCCCTAGGAATCCTATCAAACTCTGACA   [550]
Uria_lomvia                    CCACGAATCTGGATCAAATAATCCCCTAGGAATCCTATCTAACTGCGATA   [550]
Sterna_dougallii               CCATGAATCTGGATCGAACAATCCACTGGGCATCCTATCAAACTGCGACA   [550]
Anous_stolidus                 CCACGAAACAGGATCGAACAATCCACTAGGTATTCAATCAAACTGTGACA   [550]
Anous_tenuirostris             TCACGAATCNGGATCGAACAATCCNCTAGGTATTCNATCAAACTGTGACA   [550]
Chlidonias_hybridus            CCATGAATCTGGATCGAACAATCCACTAGGTATCCTATCAAACTGTGACA   [550]
Chlidonias_leucopterus         TCACGAATCCGGATCGAACAATCCCGTAGGTATCCTATCAAACTGTGACA   [550]
Gygis_alba                     CCATGAAACTGGATCGAACAATCCACTAGGTATCCTATCAAACTGTGACA   [550]
Larosterna_inca                CCACGAATCCGGATCGAACAATCCACTAGGTATCCTATCAAACTGCGATA   [550]
Phaetusa_simplex               CCATGAATCTGGATCAAACAACCCACTAGGCATCCTATCAAACTGTGACA   [550]
Sterna_albostriata             TCACGAATCTGGATCGAACAATCCGCTAGGTATCCTATCAAACTGTGACA   [550]
Sterna_bengalensis             CCATGAATCCGGATCGAACAATCCACTGGGCATCCTATCAAACTGTGACA   [550]
Sterna_bergii                  CCATGAATCCGGATCGAACAATCCACTGGGTATCCTATCAAACTGTGACA   [550]
Sterna_elegans                 CCATGAATCCGGATCGAACAATCCACTGGGTATCCTATCAAACTGTGACA   [550]
Sterna_forsteri                CCACGAATCAGGATCAAACAATCCACTCGGTATCCTATCAAACTGTGACA   [550]
Sterna_lunata                  TCACGAATCCGGATCAAATAATCCACTGGGAATCCCCTCAAACTGTGACA   [550]
Sterna_nereis                  CCATGAATCTGGATCAAATAATCCACTAGGTATCCTATCAAACTGTGATA   [550]
Sterna_nilotica                CCATGAATCCGGATCAAACAATCCACTAGGTATCCTATCAAACTGCGACA   [550]
Sterna_striata                 CCATGAATCTGGATCGAACAATCCACTGGGTATCCTATCAAACTGTGACA   [550]
Sterna_sumatrana               TCATGAATCTGGATCGAACAATCCACTGGGTATCCTATCAAACTGCGACA   [550]
Sterna_supercilliaris          CCATGAGTCCGGATCAAACAACCCACTAGGTATCCTATCAAACTGTGATA   [550]
Sterna_trudeaui                CCACGAATCAGGATCAAACAATCCACTCGGTATCCTATCAAACTGCGACA   [550]
Sterna_vittata                 CCATGAATCTGGATCGAACAATCCACTGGGTATCCTATCAAACTGTGACA   [550]
Sterna_aleutica                TCATGAATCCGGATCAAACAATCCACTAGGAATCCTCTCAAACTGTGACA   [550]
Anous_minutus                  TCACGAATCAGGATCAAACAATCCACTAGGTATTCAATCAAACTGTGACA   [550]
Phoebastria_nihonus            CCACGAA???????????????????????????????????????????   [550]
Fulmarus_glacialis             TCACGAATCAGGCTCAAACAACCCCCTAGGCATCGTATCAAACTGTGACA   [550]
Pelecanus_conspicillatus       CCATGAATCCGGCTCAAACAACCCCCTAGGTGTAGTGTCTAACTGTGATA   [550]
Haematopus_ostralegus          CCATGAATCGGGCTCAAATAACCCCTTAGGCATCGTATCAAACTGTGACA   [550]
Numenius_arquata               ACATGAAACCGGCTCAAACAACCCCCTAGGCATTTCATCAAACTCCGACA   [550]
Larus_hemprichii               ??????????????????????????????????????????????????   [550]
Actitis_hypoleucos             CCACGAAACCGGCTCAAACAATCCACTAGGTATTGTATCAAACTGCGACA   [550]
Actitis_macularius             CCACGAAACTGGCTCAAACAACCCACTAGGCATTGTATCAAACTGTGATA   [550]
Tringa_stagnatilis             TCACGAAACCGGCTCAAACAATCCACTAGGAATCGTATCAAACTGTGACA   [550]
Heteroscelus_incanus           CCACGAAACCGGCTCAAACAACCCACTAGGAATCGTATCAAACTGCGATA   [550]
Heteroscelus_brevipes          CCACGAAACTGGCTCAAACAATCCACTAGGAATCACATCAAACTGTGATA   [550]
Catoptrophorus_semipalmatus    CCACGAAACCGGTTCAAACAATCCACTGGGAATCGTATCAAACTGCGACA   [550]
Rhodostethia_rosea             ??????????????????????????????????????????????????   [550]
Leucophaeus_scoresbii          ??????????????????????????????????????????????????   [550]
Larus_pacificus                ??????????????????????????????????????????????????   [550]
Larus_belcheri                 ??????????????????????????????????????????????????   [550]
Larus_atlanticus               ??????????????????????????????????????????????????   [550]
Larus_leucophthalmus           ??????????????????????????????????????????????????   [550]
Larus_brunnicephalus           ??????????????????????????????????????????????????   [550]
Larus_saundersi                ??????????????????????????????????????????????????   [550]
Larus_relictus                 ??????????????????????????????????????????????????   [550]
Larus_fuliginosus              ??????????????????????????????????????????????????   [550]
Pelecanus_erythrorhynchos      CCATGAATCTGGATCAAATAATCCCCTAGGCGTAGTATCAAACTGCGATA   [550]
Pelecanus_onocrotalus          ??????????????????????????????????????????????????   [550]
Larus_dominicanus              TCACGAATCAGGATCAAACAATCCACTGGGTATTCAATCAAACTGTGACA   [550]
Pelecanus_occidentalis         ??????????????????????????????????????????????????   [550]
Calonectris_edwarsii           CCACGAATCAGGCTCAAACAATCCCCTTGGCATCGTATCAAACTGTGACA   [550]
Phalacrocorax_brasilianus      ??????????????????????????????????????????????????   [549]
Puffinus_gravis                CCATGAATCAGGCTCAAACAATCCTCTCGGCATTGTATCAAACTGCGATA   [550]
Puffinus_griseus               TCATGAATCAGGCTCAAACAATCCTCTCGGCATTGTATCGAACTGTGATA   [550]
Puffinus_huttoni               CCATGAATCAGGCTCAAACAATCCCCTTGGCATTGTATCAAACTGTGACA   [550]
Daption_capense                CCACGAGTCAGGCTCAAACAATCCCCTAGGCATCATATCAAACTGTGACA   [550]
Macronectes_giganteus          TCACGAATCAGGCTCAAACAACCCCCTAGGCATCGTATCAAACTGTGACA   [550]
Pachyptila_turtur              CCACGAATCAGGCTCAAACAACCCCCTCGGCATCGTATCAAACTGTGACA   [550]
Pachyptila_vittata             CCACGAATCAGGCTCAAACAACCCCCTCGGCATCGTATCAAACTGTGACA   [550]
Procellaria_westlandica        CCACGAATCAGGTTCAAATAACCCCCTCGGCATCGTATCAAACTGTGATA   [550]
Pterodroma_brevirostris        CCACGAATCGGGCTCCAACAACCCCCTCGGTATTGTATCAAACTCCGACA   [550]
Pterodroma_inexpectata         CCATGAATCAGGCTCAAACAACCCTCTCGGTATCGTATCAAACTGTGACA   [550]
Diomedea_epomophora            CCACGAATCAGGCTCCAACAATCCACTGGGAATCGTATCAAACTGCGACA   [550]
Fregetta_tropica               CCACGAATCAGGCTCAAACAACCCCCTAGGTATTGTATCAAACTGCGACA   [550]
Pelagodroma_marina             CCACGAATCGGGCTCAAATAACCCCCTAGGCCTCGTATCAAACTGCGACA   [550]
Pelecanoides_georgicus         CCACGAGTCTGGCTCAAACAACCCCCTTGGCATCACTTCAAACTGTGACA   [550]
Pelecanoides_urinatrix         TCACGAATCCGGCTCAAACAACCCCCTTGGCATCACATCAAACTGTGACA   [550]
Sula_nebouxii                  CCACGAATCAGGCTCAAACAACCCACTAGGCATCTCATCAAACTCTGACA   [550]
Morus_bassanus                 CCACGAATCCGGCTCAAACAATCCACTAGGTATCTCATCAAACTGTGACA   [550]
Fregata_sp                     CCACGAATCTGGTTCAAACAATCCCCTAGGAATTACATCAAACTGTGACA   [550]
Stercorarius_maccormicki       ??????????????????????????????????????????????????   [550]
Stercorarius_sp                ??????????????????????????????????????????????????   [550]
Synthliboramphus_craveri       CCACGAATCCGGATCAAACAACCCTCTAGGAATCCTATCAAACTCTGACA   [550]
Cepphus_carbo                  TCATGAATCTGGATCAAACAACCCACTAGGAATCCTATCAAACTGCGATA   [550]
Fratercula_cirrhata            TCACGAATCCGGATCAAACAATCCACTAGGAATTCTATCAAACTGTGATA   [550]
Glareola_pratincola            CCACGAAACTGGCTCCAACAACCCCCTGGGTGTCCTATCAAACTGCGATA   [550]
Procellaria_cinerea            CCACGAATCAGGTTCAAATAACCCCCTCGGCATCGTATCAAACTGTGATA   [550]
Phoebetria_fusca               TCATGAATCAGGATCCAACAATCCACTAGGAATCGTATCAAACTGTGACA   [550]
Phoebetria_palpebrata          TCATGAGTCAGGATCCAACAACCCACTGGGAATCGTATCAAACTGTGACA   [550]
Thalassarche_bulleri           TCATGAATCAGGGTCCAACAACCCGCTAGGAATCCTATCAAACTGCGACA   [550]
Diomedea_exulans               TCATGAATCAGGGTCCAACAACCCGCTAGGAATCCTATCAAACTGCGACA   [550]
Diomedea_amsterdamensis        CCACGAATCAGGCTCTAACAATCCGCTGGGAATCGTATCAAACTGCGACA   [550]
Puffinus_lherminieri           ??????????????????????????????????????????????????   [550]
Puffinus_atrodorsalis          TCATGAATCAGGCTCAAACAATCCCCTTGGCATCGTATCAAACTGTGACA   [550]
Puffinus_assimilis             ??????????????????????????????????????????????????   [550]
Puffinus_baroli                CCATGAATCAGGCTCAAACAATCCCCTTGGCATCGTATCAAACTGCGACA   [550]
Puffinus_haurakiensis          CCATGAATCAGGCTCAAACAATCCCCTTGGCATCGTATCAAACTGTGACA   [550]
Puffinus_auricularis           ??????????????????????????????????????????????????   [550]
Puffinus_bulleri               TCATGAATCAGGCTCAAACAATCCTCTTGGCATCGTATCAAACTGTGATA   [550]
Puffinus_carneipes             ??????????????????????????????????????????????????   [550]
Puffinus_creatopus             TCATGAATCAGGCTCAAACAACCCTCTCGGCATTGTATCAAACTGCGATA   [550]
Puffinus_gavia                 CCATGAATCAGGCTCAAACAATCCCCTTGGTATTGTATCAAACTGTGACA   [550]
Puffinus_mauretanicus          CCATGAATCAGGCTCAAACAATCCCCTTGGCATCGTATCAAACTGTGACA   [550]
Puffinus_nativitatis           CCACGAATCAGGCTCAAACAACCCCCTTGGCATTGTATCAAACTGTGACA   [550]
Puffinus_pacificus             CCATGAATCAGGCTCAAACAATCCTCTTGGCATCGTATCAAACTGTGATA   [550]
Puffinus_tenuirostris          TCATGAATCAGGCTCAAACAATTCTCTCGGTATTGTATCAAACTGTGACA   [550]
Puffinus_yelkouan              CCATGAATCAGGCTCAAACAATCCCCTTGGCATCGTATCAAACTGTGACA   [550]
Puffinus_puffinus              CCATGAATCAGGCTCAAACAATCCCCTTGGCATCGTATCAAACTGTGATA   [550]
Charadrius_alexandrinus        CCACGAATCCGGCTCAAACAACCCCCTAGGCATCGTATCAAACTGTGACA   [550]
Charadrius_australis           ??????????????????????????????????????????????????   [550]
Charadrius_bicinctus           ??????????????????????????????????????????????????   [550]
Charadrius_collaris            ??????????????????????????????????????????????????   [550]
Charadrius_falklandicus        ??????????????????????????????????????????????????   [550]
Charadrius_modestus            ??????????????????????????????????????????????????   [550]
Charadrius_montanus            ??????????????????????????????????????????????????   [550]
Charadrius_ruficapillus        ??????????????????????????????????????????????????   [550]
Charadrius_semipalmatus        ??????????????????????????????????????????????????   [550]
Charadrius_veredus             ??????????????????????????????????????????????????   [550]
Charadrius_vociferus           CCATGAATCCGGCTCAAATAACCCCCTTGGCATCGTATCAAACTGTGACA   [550]
Vanellus_chilensis             ??????????????????????????????????????????????????   [550]
Elseyornis_melanops            ??????????????????????????????????????????????????   [550]
Oreopholus_ruficollis          ??????????????????????????????????????????????????   [550]
Thinornis_rubricollis          ??????????????????????????????????????????????????   [550]
Pterodroma_baraui              ??????????????????????????????????????????????????   [550]
Pterodroma_nigripennis         CCATGAATCAGGCTCAAACAACCCTCTCGGCATCGTATCAAACTGTGACA   [550]
Bulweria_bulwerii              CCACGAATCAGGCTCAAACAACCCCCTAGGTATCGTATCAAACTGTGACA   [550]
Oceanodroma_leucorhoa          CCACGAATCCGGCTCAAACAACCCCCTAGGCATCATGTCCAACTGTGATA   [550]
Pagodroma_nivea                TCACGAATCAGGCTCAAATAACCCCCTAGGTATCGTATCAAACTGTGATA   [550]
Pseudobulweria_aterrima        ??????????????????????????????????????????????????   [550]
Pseudobulweria_rostrata        ??????????????????????????????????????????????????   [550]
Lugensa_brevirostris           CCACGAATCGGGCTCCAACAACCCCCTCGGTATTGTATCAAACTCCGACA   [550]
Procellaria_aequinoctialis     CCACGAATCAGGTTCAAATAACCCCCTCGGCATCGTATCAAACTGTGATA   [550]
Pterodroma_axillaris           CCACGAATCAGGCTCAAACAATCCTCTTGGTATCGTATCAAACTGTGACA   [550]
Pterodroma_cahow               CCACGAATCCGGCTCAAATAATCCCCTTGGTGTCGTATCAAACTGCGACA   [550]
Pterodroma_cookii              CCATGAATCAGGCTCAAACAACCCTCTCGGCATCGTATCAAACTGTGACA   [550]
Pterodroma_deserta             CCACGAATCTGGCTCAAATAATCCTCTTGGTGTCGTATCAAACTGTGACA   [550]
Pterodroma_externa             CCATGAATCAGGCTCAAACAACCCCCTCGGTATCGTATCAAACTGTGACA   [550]
Pterodroma_hasitata            CCACGAATCTGGCTCAAATAATCCTCTTGGTGTCGTATCAAACTGCGACA   [550]
Pterodroma_incerta             CCACGAATCTGGCTCAAATAATCCTCTTGGTGTCGTATCAAACTGCGACA   [550]
Pterodroma_lessonii            CCACGAATCTGGCTCAAATAATCCTCTTGGCGTCGTATCAAACTGCGACA   [550]
Pterodroma_longirostris        CCATGAATCAGGCTCAAACAATCCTCTCGGTATCGTATCAAACTGTGACA   [550]
Pterodroma_macroptera          CCACGAATCTGGCTCAAATAATCCTCTTGGTGTCGTATCAAACTGCGACA   [550]
Pterodroma_magentae            CCACGAATCTGGCTCAAATAATCCTCTTGGTGTCGTATCAAACTGCGACA   [550]
Pterodroma_mollis              CCACGAATCTGGCTCAAATAATCCTCTTGGTGTCGTATCAAACTGTGACA   [550]
Pterodroma_neglecta            CCATGAATCAGGCTCAAACAACCCCCTCGGTATCGTATCAAACTGTGACA   [550]
Pterodroma_phaeopygia          CCATGAATCAGGCTCAAACAACCCTCTCGGTATCGTATCAAACTGTGACA   [550]
Pterodroma_solandri            CCATGAATCAGGCTCAAACAATCCTCTCGGCATCGTATCAAACTGTGACA   [550]
Pterodroma_madeira             TCACGAATCTGGCTCAAATAACCCTCTTGGTGTCGTATCAAACTGCGACA   [550]
Diomedea_immutabilis           CCACGAATCGGGCTCTAACAATCCGCTGGGAATCGTATCAAACTGTGACA   [550]
Phoebastria_nigripes           CCACGAATCGGGCTCTAACAATCCGCTGGGAATCGTATCAAACTGTGACA   [550]
Phoebastria_irrorata           CCACGAATCAGGCTCTAACAATCCGCTAGGAATCGTATCAAACTGTGATA   [550]
Diomedea_albatrus              CCACGAATCGGGCTCTAACAATCCGCTAGGAATTGTATCAAACTGTGACA   [550]
Diomedea_chrysostoma           TCATGAATCGGGGTCCAACAATCCCCTAGGAATCCTATCAAACTGCGACA   [550]
Diomedea_melanophris           TCATGAATCAGGGTCCAACAATCCCCTAGGAATCCTATCAAACTGCGACA   [550]
Thalassarche_chlororhynchos    TCATGAATCAGGGTCCAACAATCCGCTAGGAATCCTATCAAACTGCGACA   [550]
Thalassarche_cauta             TCATGAATCAGGGTCCAACAACCCGCTAGGAATCCTATCAAACTGCGACA   [550]
Thalassarche_melanophris       TCATGAATCAGGGTCCAACAATCCCCTAGGAATCCTATCAAACTGCGACA   [550]
Catharacta_antarctica          CCACGAATCCGGATCAAACAATCCACTAGGAATTGTCTCAAATTGCGACA   [550]
Catharacta_chilensis           CCACGAATCCGGATCAAACAATCCACTAGGAATTGTCTCAAATTGCGACA   [550]
Catharacta_hamiltoni           CCACGAATCCGGATCAAACAATCCACTAGGAATTGTCTCAAATTGCGACA   [550]
Catharacta_lonnbergi           CCACGAATCCGGATCAAACAATCCACTAGGAATTGTCTCAAATTGCGACA   [550]
Catharacta_maccormicki         CCACGAATCCGGATCAAACAATCCACTAGGAATTGTCTCAAATTGCGACA   [550]
Catharacta_skua                CCACGAATCCGGATCAAACAATCCGCTAGGAATTGTCTCAAATTGCGACA   [550]
Stercorarius_longicaudus       CCACGAATCCGGATCAAACAATCCACTGGGAATTGTCTCAAACTGCGATA   [550]
Stercorarius_parasiticus       CCATGAATCTGGATCAAACAACCCGCTAGGAATTGTCTCAAACTGCGACA   [550]
Stercorarius_pomarinus         CCACGAATCCGGATCAAACAATCCGCTAGGAATTGTCTCAAATTGCGACA   [550]
Irediparra_gallinacea          ??????????????????????????????????????????????????   [550]
Jacana_jacana                  TCACGAAACTGGCTCAAACAACCCCCTAGGCATTGTATCAAACTGCGACA   [550]
Arenaria_interpres             ACACGAAACCGGCTCAAACAACCCTCTAGGCATCGTATCAAACTGCGACA   [550]
Anhinga_anhinga                ??????????????????????????????????????????????????   [550]
Sula_dactylatra                CCACGAATCAGGCTCAAATAACCCACTAGGCATCTCATCAAACTCTGACA   [550]
Phalacrocorax_auritus          ??????????????????????????????????????????????????   [549]
Phalacrocorax_pelagicus        CCACGAAACAGGATCAAACAACCCACTAGGTATCCCTTCGGACTGTGACA   [549]
Phalacrocorax_urile            ??????????????????????????????????????????????????   [549]
Scolopax_minor                 ACATGAAACTGGTTCAAACAACCCCCTAGGACTCGTATCAAACTGTGATA   [550]
Larus_heermanni                ??????????????????????????????????????????????????   [550]
Phaethon_rubricauda            CCACGAATCGGGCTCAAACAACCCCCTAGGCATCGTATCCAACTGTGACA   [550]
Morus_capensis                 CCACGAATCCGGCTCAAACAATCCACTAGGTATCTCATCAGACTGTGACA   [550]
Morus_serrator                 CCACGAATCCGGCTCAAACAATCCACTAGGTATCCTATCAGACTGTGACA   [550]
Papasula_abbotti               CCATGAATCCGGCTCAAACAACCCCCTAGGCATCTCATCAAACTGCGACA   [550]
Sula_leucogaster               CCACGAATCGGGCTCAAATAACCCACTAGGCATCTCATCAAACTCTGACA   [550]
Sula_sula                      CCACGAATCAGGCTCAAATAACCCACTAGGAATCTCATCAAACTCCGACA   [550]
Sula_variegata                 CCACGAATCAGGCTCAAACAACCCACTAGGCATCTCATCAAACTCTGACA   [550]
Cerorhinca_monocerata          TCACGAATCCGGATCAAACAACCCACTGGGAATCCTATCAAACTGCGATA   [550]
Sterna_fuscata                 TCATGAATCTGGGTCAAACAACCCATTGGGAATCCCTTCAAACTGTGACA   [550]
Rissa_brevirostris             ??????????????????????????????????????????????????   [550]
Rissa_tridactyla               TCACGAATCGGGATCAAACAATCCACTGGGTATTCAATCAAACTGTGATA   [550]
Calonectris_leucomelas         CCACGAATCAGGCTCAAACAATCCCCTCGGCATTGTATCAAACTGTGACA   [550]
Diomedea_antipodensis          CCACGAATCAGGCTCTAACAATCCGCTGGGAATCGTATCAAACTGCGACA   [550]
Diomedea_chionoptera           CCACGAATCAGGCTCTAACAATCCGCTGGGAATCGTATCAAACTGTGACA   [550]
Diomedea_gibsoni               CCACGAATCAGGCTCTAACAATCCGCTGGGAATCGTATCAAACTGCGACA   [550]
Fregetta_grallaria             CCACGAATCAGGCTCAAACAATCCCCTAGGTATCGTATCAAACTGTGACA   [550]
Fulmarus_glacialoides          TCACGAGTCAGGCTCAAACAACCCCCTAGGCATCGTATCAAACTGTGACA   [550]
Macronectes_halli              TCACGAATCAGGCTCAAACAACCCCCTAGGCATCGTATCAAACTGTGACA   [550]
Oceanodroma_furcata            TCACGAATCCGGCTCAAACAACCCCCTAGGCATCGTGTCAAACTGCGATA   [550]
Oceanodroma_melania            CCACGAATCCGGCTCAAATAACCCCCTAGGCATCATCTCAAACTGCGATA   [550]
Oceanodroma_tethys             CCATGAATCTGGCTCAAACAATCCCCTAGGTATTGTCTCAAACTGCGATA   [550]
Oceanodroma_tristrami          CCACGAATCTGGCTCAAACAACCCTCTGGGCATCGTATCCAACTGTGATA   [550]
Pachyptila_desolata            CCACGAATCAGGCTCAAACAACCCCCTCGGCATCGTATCAAACTGTGACA   [550]
Pachyptila_salvini             CCACGAATCAGGCTCAAACAACCCCCTCGGTATCGTATCAAACTGTGACA   [550]
Pelecanoides_garnotii          TCACGAATCAGGCTCAAATAACCCTCTAGGTATCGTATCAGACTGCGATA   [550]
Pelecanoides_magellanicus      CCACGAATCTGGTTCAAACAATCCCCTTGGCATTACATCAAACTGTGACA   [550]
Procellaria_parkinsoni         CCACGAATCAGGTTCAAATAACCCCCTTGGCATCGTATCAAACTGTGATA   [550]
Pterodroma_hypoleuca           CCACGAATCAGGCTCAAACAACCCCCTCGGCATCGTATCAAACTGTGACA   [550]
Puffinus_nativitatus           CCACGAATCAGGCTCAAACAACCCCCTTGGCATTGTATCAAACTGTGACA   [550]
Puffinus_opisthomelas          CCATGAATCAGGCTCAAACAATCCCCTTGGCATCGTATCAAACTGTGACA   [550]
Thalassarche_carteri           TCATGAATCAGGGTCCAACAATCCGCTAGGAATCCTATCAAACTGCGACA   [550]
Thalassarche_eremita           TCATGAATCAGGGTCCAACAACCCGCTAGGAATCCCATCAAACTGCGACA   [550]
Thalassarche_impavida          TCATGAATCAGGGTCCAACAATCCCCTAGGAATCCTATCAAACTGCGACA   [550]
Thalassarche_salvini           TCATGAATCAGGGTCCAACAACCCGCTAGGAATCCCATCAAACTGCGACA   [550]
Garrodia_nereis                CCACGAATCAGGCTCAAATAACCCCCTAGGCCTCGTATCAAACTGCGACA   [550]
Hydrobates_pelagicus           TCACGAGTCCGGCTCAAACAACCCCCTAGGCATCGTATCAAACTGTGACA   [550]
Oceanites_oceanicus            TCACGAATCAGGCTCAAACAACCCCCTAGGCATTGTATCAAACTGCGACA   [550]
Halobaena_caerulea             CCACGAATCTGGCTCAAACAACCCTCTTGGCATCGTATCAAACTGCGACA   [550]
Halocyptena_microsoma          CCACGAGTCCGGCTCAAACAACCCCCTAGGCATCGTCTCAAACTGCGATA   [550]
Thalassoica_antarctica         TCATGAATCAGGCTCAAACAACCCCCTAGGCATTGTATCAAACTGTGACA   [550]
Larus_marinus                  TCACGAATCAGGATCAAACAATCCACTGGGTATTCAATCAAACTGTGACA   [550]
Larus_ridibundus               TCACGAATCAGGGTCAAACAATCCGCTAGGTATTCAATCAAACTGTGACA   [550]
Larus_novaehollandiae          TCACGAATCAGGATCAAACAATCCGCTAGGTATTCAATCAAACTGTGACA   [550]
Calidris_alpina                ACACGAAACAGGCTCAAACAATCCACTAGGTATCGTATCAGATTGCGACA   [550]
Phalacrocorax_carbo            ??????????????????????????????????????????????????   [550]
Pinguinus_impennis             TCACGAATCCGGATCAAACAACCCACTAGGAATCCTATCAAACTGTGATA   [550]
Phaethon_lepturus              CCACGAATCGGGCTCAAACAACCCCCTAGGCATCGTATCCAACTGTGACA   [550]
Phalacrocorax_penicillatus     ??????????????????????????????????????????????????   [550]
Phalacrocorax_campbelli        ??????????????????????????????????????????????????   [550]
Phalacrocorax_capensis         ??????????????????????????????????????????????????   [550]
Phalacrocorax_onslowi          ??????????????????????????????????????????????????   [550]
Phalacrocorax_bougainvillii    ??????????????????????????????????????????????????   [550]
Phalacrocorax_capillatus       ??????????????????????????????????????????????????   [550]
Phalacrocorax_melanoleucos     ??????????????????????????????????????????????????   [550]
Phalacrocorax_purpurascens     ??????????????????????????????????????????????????   [550]
Phalacrocorax_magellanicus     ??????????????????????????????????????????????????   [550]
Phalacrocorax_varius           ??????????????????????????????????????????????????   [550]
[truncated: 5,497,825 more chars]
