# Supplementary material for: Comparative tests of ectoparasite species richness in seabirds
Source: BMC Evol Biol. 2007 Nov 15;7:227. doi: 10.1186/1471-2148-7-227 (PMC2258205; doi:10.1186/1471-2148-7-227)
Supplement: Additional file 2 — Morphological, ecological and parasite richness data. The morphological measures include body mass (grams), body size (centimetres), bill length (millimetres) and wingspan (centimetres). The ecological variables are global population size (number of individuals), maximum longevity (months), geographic range (in km square), clutch size (average). The latter measures are log-transformed averages. Parasite richness measures are total number of species, Ichnocera species, Amblycera species and total number of genera. Diving behaviour is included as a categorical variable [1 = diving, 2 = non diving]. The raw data and associated references can be obtained from [53]. [file 1471-2148-7-227-S2.xls]

## Sheet: ISchnoAmblyValids.txt
Family	Species	BirdPhylo	Ischno	Ambly	LiceSpecies	Genera	ZooRecord	GoogleHit	Longevity	Wingspan	Size	Weight	ClutchSize	GlobalPop	GeoRange	BillLength	DivingBehav
Chara	Actitis hypoleucos	Actitis_hypoleucos	2	2	4	4	4	94	2.24055	1.5966	1.30103	1.87506	0.60206	6.51188	7	1.62325	2
Chara	Actitis macularius	Actitis_macularius	2	1	3	3	5	241	NA	1.58546	1.27875	1.77085	0.60206	5.39794	7.14613	NA	2
Chara	Actophilornis africanus	Actophilornis_africanus	1	1	2	2	1	15	NA	NA	NA	NA	NA	NA	7.23045	NA	NA
Chara	Aethia cristatella	Aethia_cristatella	2	1	3	3	6	88	2.31806	NA	NA	NA	0	6.91381	5.74036	NA	1
Chara	Aethia pusilla	Aethia_pusilla	1	1	2	2	1	73	1.72263	NA	NA	2.15836	0	7.38021	5.74036	NA	1
Chara	Aethia pygmaea	Aethia_pygmaea	1	1	2	2	2	39	NA	NA	NA	NA	NA	5	5.74036	NA	1
Chara	Alca torda	Alca_torda	3	1	4	4	10	164	2.54753	1.81624	1.60206	2.97772	0	6.17609	6.74036	1.85733	1
Chara	Alle alle	Alle_alle	2	1	3	3	4	112	NA	1.63347	1.30103	2.37291	0	7.41497	5.74036	1.5563	1
Pele	Anhinga anhinga	Anhinga_anhinga	1	0	1	1	0	88	2.29403	2.03743	1.92942	3.24428	0.60206	NA	7.17609	NA	1
Pele	Anhinga novaehollandiae	Anhinga_novaehollandiae	1	0	1	1	0	0	NA	NA	NA	NA	NA	NA	6.74036	NA	1
Pele	Anhinga rufa	Anhinga_rufa	1	0	1	1	0	31	NA	NA	NA	NA	NA	4.96614	7	1.87506	1
Chara	Anous minutus	Anous_minutus	3	2	5	4	5	68	2.49748	1.85126	NA	2.20952	NA	NA	5.74036	NA	2
Chara	Anous stolidus	Anous_stolidus	2	2	4	4	2	121	2.47538	1.92428	NA	2.38238	0	NA	7	NA	2
Chara	Anous tenuirostris	Anous_tenuirostris	1	2	3	3	0	32	2.28601	NA	NA	NA	NA	NA	4.87506	NA	NA
Chara	Aphriza virgata	Aphriza_virgata	1	0	1	1	1	52	NA	NA	1.39794	2.39445	NA	4.8451	5.81954	1.57229	NA
Chara	Arenaria interpres	Arenaria_interpres	3	3	6	4	15	326	2.37365	1.72835	1.30103	2.25285	0.60206	5.77452	6.74036	1.54283	NA
Chara	Arenaria melanocephala	Arenaria_melanocephala	2	1	3	3	2	59	NA	NA	1.37107	2.26717	0.60206	4.90309	4.91908	NA	NA
Chara	Bartramia longicauda	Bartramia_longicauda	2	0	2	2	2	120	2.02857	1.6721	1.47712	2.32222	0.60206	5.54407	6.51851	NA	2
Chara	Brachyramphus brevirostris	Brachyramphus_brevirostris	1	0	1	1	0	27	NA	NA	1.39794	NA	NA	4.38021	5.46538	NA	1
Chara	Brachyramphus marmoratus	Brachyramphus_marmoratus	1	0	1	1	3	130	NA	NA	1.38917	2.63998	NA	5.79064	5.77815	NA	1
Procel	Bulweria bulwerii	Bulweria_bulwerii	1	2	3	3	1	36	2.4216	1.76343	NA	2.14783	0	5.36173	4.87506	1.50853	1
Chara	Burhinus bistriatus	Burhinus_bistriatus	1	0	1	1	2	11	NA	NA	NA	NA	NA	NA	NA	NA	2
Chara	Burhinus capensis	Burhinus_capensis	0	0	0	0	4	18	NA	NA	NA	2.86806	NA	NA	NA	NA	2
Chara	Burhinus magnirostris	Burhinus_magnirostris	0	0	0	0	0	0	NA	NA	NA	NA	NA	NA	NA	NA	2
Chara	Burhinus senegalensis	Burhinus_senegalensis	1	1	2	2	1	0	NA	NA	NA	NA	NA	NA	NA	NA	2
Chara	Burhinus superciliaris	Burhinus_superciliaris	1	0	1	1	0	0	NA	NA	NA	NA	NA	NA	NA	1.83885	2
Chara	Burhinus vermiculatus	Burhinus_vermiculatus	0	0	0	0	0	0	NA	NA	NA	NA	NA	NA	NA	NA	2
Chara	Calidris alba	Calidris_alba	4	1	5	4	4	200	2.34635	1.5682	1.29003	1.95424	0.544068	5.81954	5.74036	1.60638	2
Chara	Calidris alpina	Calidris_alpina	4	2	6	5	9	336	2.53857	1.5966	1.27875	1.82607	0.60206	6.72428	6.74036	1.64395	2
Chara	Calidris bairdii	Calidris_bairdii	2	1	3	3	0	83	NA	1.56229	1.20412	1.76716	0.60206	5.47712	6.74036	1.53403	2
Chara	Calidris canutus	Calidris_canutus	4	3	7	5	9	277	2.47885	1.75205	1.38021	2.36642	0.544068	6.04139	5.74036	1.72509	2
Chara	Calidris ferruginea	Calidris_ferruginea	4	1	5	4	5	87	2.30963	1.64345	1.26717	1.92376	0.60206	6.14613	5.74036	1.75012	2
Chara	Calidris fuscicollis	Calidris_fuscicollis	3	1	4	3	4	76	1.92428	1.62325	1.21748	1.84323	0.60206	5.60206	6.14613	1.5302	2
Chara	Calidris maritima	Calidris_maritima	3	2	5	5	2	67	2.39515	1.63347	1.32222	2.01072	0.60206	5.29003	6.74036	1.63849	2
Chara	Calidris mauri	Calidris_mauri	3	1	4	4	6	151	2.04297	1.49831	1.19033	1.5966	0.60206	6.54407	4.87506	1.5617	2
Chara	Calidris melanotos	Calidris_melanotos	2	1	3	3	1	117	1.85003	1.63347	1.34242	1.97081	0.60206	4.79588	6.74036	1.62531	2
Chara	Calidris minutilla	Calidris_minutilla	2	1	3	3	3	116	2.2833	1.43933	1.14613	1.53148	0.60206	5.77815	6.6902	1.44638	2
Chara	Calidris ptilocnemis	Calidris_ptilocnemis	2	1	3	3	1	35	1.9425	1.59106	1.32222	2.08636	0.60206	5.21748	4.96379	1.62014	2
Chara	Calidris pusilla	Calidris_pusilla	3	1	4	4	9	156	2.2222	1.46982	1.14613	1.5682	0.60206	6.54407	6.41497	1.46389	2
Chara	Calidris tenuirostris	Calidris_tenuirostris	2	1	3	3	2	41	NA	NA	NA	2.38561	NA	5.58546	6.74036	1.80618	2
Procel	Calonectris diomedea	Calonectris_diomedea	3	1	4	3	9	100	NA	2.0607	1.65801	3.13033	0	5.54407	4.87506	1.90808	1
Procel	Calonectris edwardsii	Calonectris_edwarsii	0	0	0	0	0	0	NA	2	1.60746	NA	NA	NA	NA	1.85214	1
Procel	Calonectris leucomelas	Calonectris_leucomelas	4	2	6	5	3	23	NA	2.08636	1.67669	NA	NA	6.39794	4.87506	1.8893	1
Chara	Catharacta antarctica	Catharacta_antarctica	3	1	4	4	4	38	NA	NA	NA	NA	NA	4.43136	5.74036	1.81921	2
Chara	Catharacta chilensis	Catharacta_chilensis	3	1	4	4	0	0	NA	NA	NA	NA	NA	4	5.74036	1.83315	2
Chara	Catharacta hamiltoni	Catharacta_hamiltoni	1	1	2	2	0	0	NA	NA	NA	NA	NA	NA	NA	1.88564	2
Chara	Catharacta lonnbergi	Catharacta_lonnbergi	2	1	3	3	0	43	NA	NA	NA	NA	NA	4.17609	5.74036	1.87795	2
Chara	Catharacta maccormicki	Catharacta_maccormicki	3	1	4	4	5	118	2.45025	2.10551	1.72016	3.29831	NA	4.17609	5.74036	1.83283	2
Chara	Catharacta skua	Catharacta_skua	3	0	3	3	13	171	2.53857	2.12222	1.74429	3.34242	0.30103	4.17609	4.87506	1.85003	2
Chara	Catoptrophorus semipalmatus	Catoptrophorus_semipalmatus	1	2	3	3	8	157	2.08778	1.8451	1.5682	2.56229	0.60206	5.39794	6.27875	NA	NA
Chara	Cepphus carbo	Cepphus_carbo	0	0	0	0	0	0	NA	NA	NA	NA	NA	5.16137	5.74036	NA	1
Chara	Cepphus columba	Cepphus_columba	2	0	2	2	0	109	2.22531	1.75587	1.51188	2.86034	0.30103	5.6721	6.74036	NA	1
Chara	Cepphus grylle	Cepphus_grylle	2	0	2	2	3	113	2.49415	1.74036	1.49136	2.74036	0.176091	5.74036	6.74036	1.7185	1
Chara	Cerorhinca monocerata	Cerorhinca_monocerata	2	0	2	2	3	76	2.07918	1.78176	1.45484	2.81954	0	5.90309	5.74036	1.84819	1
Chara	Charadrius alexandrinus	Charadrius_alexandrinus	2	2	4	4	14	212	2.33445	1.53148	1.20412	1.79934	0.477121	5.5682	6.74036	1.35984	2
Chara	Charadrius australis	Charadrius_australis	0	0	0	0	0	0	NA	NA	NA	NA	NA	4.14613	5.74036	NA	2
Chara	Charadrius bicinctus	Charadrius_bicinctus	3	0	3	2	0	26	NA	NA	NA	NA	NA	4.70757	5.74036	NA	2
Chara	Charadrius collaris	Charadrius_collaris	1	1	2	2	1	14	NA	NA	NA	NA	NA	4	7.17609	NA	2
Chara	Charadrius falklandicus	Charadrius_falklandicus	2	1	3	3	1	0	NA	NA	NA	NA	NA	4.96848	5.99564	NA	2
Chara	Charadrius melodus	Charadrius_melodus	2	2	4	4	2	124	2.22531	NA	1.24304	1.87216	0.60206	3.80686	NA	NA	2
Chara	Charadrius modestus	Charadrius_modestus	0	0	0	0	1	0	NA	NA	NA	NA	NA	5.78888	5.61278	NA	2
Chara	Charadrius mongolus	Charadrius_mongolus	2	2	4	4	1	34	NA	NA	NA	NA	NA	5.14613	5.74036	NA	2
Chara	Charadrius montanus	Charadrius_montanus	1	1	2	2	1	63	NA	NA	1.34733	2.16137	0.477121	3.79585	5.8893	NA	2
Chara	Charadrius ruficapillus	Charadrius_ruficapillus	1	0	1	1	6	15	NA	NA	NA	NA	NA	4.97772	6.74036	NA	2
Chara	Charadrius semipalmatus	Charadrius_semipalmatus	3	3	6	4	5	144	2.04297	NA	1.25527	1.86332	0.60206	5.17609	6.6902	1.27646	2
Chara	Charadrius veredus	Charadrius_veredus	1	0	1	1	0	0	NA	NA	NA	NA	NA	4.8451	5.74036	NA	2
Chara	Charadrius vociferus	Charadrius_vociferus	2	2	4	4	4	217	2.11661	1.6721	1.38021	2.14301	0.60206	6	7.14613	1.5563	2
Chara	Charadrius wilsonia	Charadrius_wilsonia	4	2	6	5	1	50	NA	NA	1.25527	1.95424	NA	NA	5.92942	NA	2
Chara	Chionis alba	Chionis_alba	1	0	1	1	0	43	NA	NA	NA	3.00238	NA	NA	NA	1.69197	NA
Chara	Chionis minor	Chionis_minor	4	1	5	3	0	32	NA	NA	NA	NA	NA	NA	NA	NA	NA
Chara	Chlidonias hybrida	Chlidonias_hybridus	2	2	4	4	2	29	NA	NA	NA	NA	NA	5.88649	6.74036	NA	2
Chara	Chlidonias leucopterus	Chlidonias_leucopterus	2	2	4	4	4	33	NA	NA	NA	NA	NA	6.54407	6.74036	NA	2
Chara	Chlidonias niger	Chlidonias_niger	2	2	4	4	3	184	2.4014	1.79588	1.38021	1.96848	0.477121	5.94201	7	1.60606	2
Chara	Creagrus furcatus	Creagrus_furcatus	1	0	1	1	0	20	NA	NA	NA	NA	NA	4.54407	3.85733	NA	NA
Chara	Cursorius temminckii	Cursorius_temminckii	0	0	0	0	1	0	NA	NA	NA	NA	NA	NA	NA	NA	NA
Chara	Cyclorrhynchus psittacula	Cyclorrhynchus_psittacula	1	1	2	2	1	33	NA	NA	NA	NA	NA	NA	NA	NA	NA
Procel	Daption capense	Daption_capense	2	2	4	4	1	89	2.47712	NA	NA	2.79796	0	6.30103	4.87506	1.66745	NA
Procel	Diomedea albatrus	Diomedea_albatrus	5	2	7	6	2	46	2.5563	NA	1.94939	NA	NA	NA	NA	2.29226	NA
Procel	Diomedea amsterdamensis	Diomedea_amsterdamensis	0	0	0	0	0	12	2.68124	NA	2.04139	3.9825	0	1.90309	0.845098	2.33143	NA
Procel	Diomedea antipodensis	Diomedea_antipodensis	0	0	0	0	0	0	NA	NA	2.04139	NA	NA	4.2093	2.82607	2.34242	NA
Procel	Diomedea chionoptera	Diomedea_chionoptera	0	0	0	0	0	0	NA	NA	NA	NA	NA	NA	NA	NA	NA
Procel	Diomedea cauta	NA	4	2	6	5	0	31	NA	2.40312	1.98677	3.76901	0	NA	NA	2.26611	NA
Procel	Diomedea chlororhynchos	NA	3	2	5	4	1	27	2.64738	2.28217	1.88081	NA	NA	NA	NA	NA	NA
Procel	Diomedea chrysostoma	Diomedea_chrysostoma	3	2	5	4	2	43	2.5563	NA	NA	3.72673	0	NA	NA	2.25527	1
Procel	Diomedea dabbenena	Diomedea_dabbenena	0	0	0	0	1	13	NA	NA	2.04139	NA	NA	4.07918	1.90309	2.34104	NA
Procel	Diomedea epomophora	Diomedea_epomophora	5	1	6	6	3	48	2.84261	NA	2.0607	4.07846	0	4.22531	2.87506	2.40654	NA
Procel	Diomedea exulans	Diomedea_exulans	6	1	7	7	1	182	2.68124	2.4624	2.03141	4.0728	0	4.44716	3.27875	2.38632	1
Procel	Diomedea gibsoni	Diomedea_gibsoni	0	0	0	0	0	13	NA	NA	NA	NA	NA	NA	NA	2.34311	NA
Procel	Diomedea immutabilis	Diomedea_immutabilis	5	1	6	6	3	65	2.80346	NA	1.90849	3.62377	0	NA	NA	2.21484	NA
Procel	Diomedea melanophris	Diomedea_melanophris	5	2	7	5	0	69	2.61066	2.36078	1.94201	3.70114	0	NA	NA	2.24613	1
Chara	Elseyornis melanops	Elseyornis_melanops	0	0	0	0	0	13	NA	NA	NA	NA	NA	4.23045	6.74036	NA	NA
Chara	Fratercula arctica	Fratercula_arctica	2	1	3	3	15	249	2.6081	1.74036	1.43933	2.75224	0	6.76716	6	1.79969	1
Chara	Fratercula cirrhata	Fratercula_cirrhata	0	0	0	0	1	65	1.85733	1.86923	1.57978	3.0086	NA	6.38021	5.74036	NA	1
Chara	Fratercula corniculata	Fratercula_corniculata	1	0	1	1	2	68	NA	NA	1.57978	2.90687	NA	5.90309	5.74036	NA	1
Pele	Fregata andrewsi	Fregata_andrewsi	0	1	1	1	0	0	NA	NA	1.97772	3.33746	0	3.5563	0.30103	NA	2
Pele	Fregata aquila	Fregata_aquila	1	2	3	3	1	22	NA	NA	1.96614	3.273	NA	4.07918	0	NA	2
Pele	Fregata ariel	Fregata_ariel	1	2	3	3	1	21	2.52009	NA	NA	3.07298	0	5.30103	4.87506	2.14922	2
Pele	Fregata magnificens	Fregata_magnificens	1	3	4	3	3	92	2.61066	2.36173	2.00647	3.29003	0	5.30103	4.87506	NA	2
Pele	Fregata minor	Fregata_minor	1	2	3	3	1	86	2.66087	2.35984	NA	3.3126	0	5.53148	4.87506	NA	2
Procel	Fregetta grallaria	Fregetta_grallaria	2	0	2	2	0	23	NA	NA	NA	1.86332	0	3.95424	4.87506	NA	NA
Procel	Fregetta tropica	Fregetta_tropica	2	0	2	2	0	29	NA	NA	NA	1.89653	0	5.39794	4.87506	NA	NA
Procel	Fulmarus glacialis	Fulmarus_glacialis	3	2	5	4	9	260	2.76042	2.02531	1.64836	2.97772	0	7.30103	4.87506	1.73239	1
Procel	Fulmarus glacialoides	Fulmarus_glacialoides	2	2	4	4	1	49	NA	NA	NA	3.06726	0	6.60206	4.87506	1.83123	1
Chara	Gallinago delicata	Gallinago_delicata	0	1	1	1	1	51	NA	1.62839	1.46982	2.18184	0.60206	NA	NA	2.03941	NA
Chara	Gallinago gallinago	Gallinago_gallinago	3	2	5	5	11	220	2.33925	1.62325	1.40654	2.19451	0.60206	6.80956	7	2.01115	NA
Procel	Garrodia nereis	Garrodia_nereis	2	0	2	2	0	13	NA	NA	NA	1.70757	0	4.77815	4.87506	NA	NA
Chara	Gelochelidon nilotica	Gelochelidon_nilotica	3	2	5	4	4	49	NA	NA	NA	NA	NA	NA	NA	NA	NA
Chara	Glareola nuchalis	Glareola_nuchalis	0	0	0	0	0	0	NA	NA	NA	NA	NA	NA	NA	NA	NA
Chara	Glareola pratincola	Glareola_pratincola	2	1	3	2	1	35	NA	NA	NA	NA	NA	NA	NA	1.49831	NA
Chara	Gygis alba	Gygis_alba	0	1	1	1	1	65	2.3296	1.85126	NA	2.18639	NA	5.79934	6.74036	NA	NA
Chara	Haematopus ater	Haematopus_ater	3	1	4	3	0	0	NA	NA	NA	NA	NA	4.85126	5.27875	NA	NA
Chara	Haematopus bachmani	Haematopus_bachmani	4	2	6	6	0	65	2.2833	NA	1.64836	2.92942	0.30103	3.94694	5.41497	NA	NA
Chara	Haematopus ostralegus	Haematopus_ostralegus	3	2	5	5	27	414	2.71567	1.91908	1.62839	2.87795	0.39794	6.0607	6.74036	2.05729	NA
Chara	Haematopus palliatus	Haematopus_palliatus	3	0	3	2	3	64	2.30963	NA	1.62325	2.87506	0.30103	4.85733	5.9345	NA	NA
Procel	Halobaena caerulea	Halobaena_caerulea	2	2	4	4	1	43	NA	NA	NA	NA	NA	6.30103	4.87506	1.58939	NA
Procel	Halocyptena microsoma	Halocyptena_microsoma	1	0	1	1	0	11	NA	NA	NA	NA	NA	5.74036	4.87506	NA	NA
Chara	Heteroscelus brevipes	Heteroscelus_brevipes	1	1	2	2	1	25	NA	NA	NA	NA	NA	4.60206	6.74036	NA	NA
Chara	Heteroscelus incanus	Heteroscelus_incanus	2	1	3	3	1	74	NA	1.72016	1.44716	2.15987	NA	4.24304	5.74036	NA	NA
Chara	Himantopus mexicanus	Himantopus_mexicanus	2	2	4	3	6	131	2.36021	1.85126	1.5682	2.54654	0.60206	5.74036	6.65321	NA	NA
Procel	Hydrobates pelagicus	Hydrobates_pelagicus	3	1	4	4	7	73	2.6081	1.57403	1.20412	1.57978	0	5.92428	4.87506	NA	NA
Chara	Hydrophasianus chirurgus	Hydrophasianus_chirurgus	1	1	2	2	0	14	NA	NA	NA	NA	NA	4.79588	6.74036	NA	NA
Chara	Irediparra gallinacea	Irediparra_gallinacea	2	0	2	2	0	11	NA	NA	NA	2.19173	NA	NA	6.74036	1.60206	NA
Chara	Jacana jacana	Jacana_jacana	1	0	1	1	1	55	NA	NA	NA	NA	NA	NA	7.14613	1.65321	1
Chara	Jacana spinosa	Jacana_spinosa	2	0	2	2	1	40	NA	NA	NA	2.20303	NA	NA	6	1.43854	1
Chara	Larosterna inca	Larosterna_inca	1	0	1	1	0	17	NA	NA	NA	NA	NA	5.17609	NA	NA	NA
Chara	Larus argentatus	Larus_argentatus	3	2	5	4	47	0	2.76938	2.15685	1.77452	3.15761	0.477121	6.44716	7	1.92376	2
Chara	Larus armenicus	Larus_armenicus	0	0	0	0	0	0	NA	2.12222	1.79239	3.11394	NA	4.85733	4.87506	NA	2
Chara	Larus atlanticus	Larus_atlanticus	0	0	0	0	2	0	NA	NA	1.72428	NA	NA	3.8451	1.47712	NA	2
Chara	Larus atricilla	Larus_atricilla	2	2	4	4	8	188	2.37658	2.03543	1.61278	2.58939	0.477121	5.91645	5.60206	NA	2
Chara	Larus audouinii	Larus_audouinii	2	1	3	3	7	72	NA	2.10551	1.69897	3.06258	NA	4.58433	NA	NA	2
Chara	Larus belcheri	Larus_belcheri	2	0	2	2	0	14	NA	NA	NA	NA	NA	NA	NA	NA	2
Chara	Larus brunnicephalus	Larus_brunnicephalus	2	0	2	2	1	0	NA	NA	1.62325	NA	NA	5	6.74036	NA	2
Chara	Larus bulleri	Larus_bulleri	2	1	3	3	0	12	NA	NA	1.5682	NA	NA	4.98227	3.93952	NA	2
Chara	Larus cachinnans	Larus_cachinnans	0	0	0	0	17	119	2.58297	2.17319	1.79934	3.15534	NA	6.1089	6.74036	NA	2
Chara	Larus californicus	Larus_californicus	2	2	4	4	3	194	2.47567	2.11394	1.70329	2.97886	0.477121	5.79239	6.30103	NA	2
Chara	Larus canus	Larus_canus	3	3	6	5	15	282	2.58024	2.07372	1.63347	2.77815	0.544068	6.4843	7	1.86629	2
Chara	Larus cirrocephalus	Larus_cirrocephalus	2	1	3	3	1	26	NA	2.03141	1.60746	2.65466	NA	5.53148	6.74036	NA	2
Chara	Larus crassirostris	Larus_crassirostris	0	1	1	1	8	18	NA	NA	NA	NA	NA	5.20412	5.74036	NA	2
Chara	Larus delawarensis	Larus_delawarensis	2	2	4	4	11	273	2.58161	2.11394	1.68574	2.81291	0.477121	6.41497	6.73239	1.93197	2
Chara	Larus dominicanus	Larus_dominicanus	3	2	5	4	22	215	NA	NA	1.74429	NA	NA	6.52504	6.74036	NA	2
Chara	Larus fuliginosus	Larus_fuliginosus	1	0	1	1	1	0	NA	NA	1.72428	NA	NA	2.8451	3.17026	NA	2
Chara	Larus fuscus	Larus_fuscus	2	2	4	4	12	283	2.61066	2.15381	1.76343	3.01912	0.477121	5.85431	6.74036	NA	2
Chara	Larus genei	Larus_genei	2	1	3	3	0	30	2.58024	2.02119	1.63347	2.59988	NA	5.55023	5.74036	NA	2
Chara	Larus glaucescens	Larus_glaucescens	1	2	3	3	2	168	2.58433	2.11893	1.76343	3.17609	0.544068	5.75587	6.70329	NA	2
Chara	Larus glaucoides	Larus_glaucoides	2	2	4	4	0	46	NA	2.13513	1.76716	3.03543	0.39794	5.46982	6.70329	NA	2
Chara	Larus hartlaubii	Larus_hartlaubii	1	0	1	1	1	0	NA	NA	NA	NA	NA	4.47712	4.8451	NA	2
Chara	Larus heermanni	Larus_heermanni	2	2	4	4	0	42	2.18184	2.03941	1.69461	2.84042	0.30103	5.72016	NA	NA	2
Chara	Larus hemprichii	Larus_hemprichii	2	1	3	3	0	0	NA	2.04727	1.63849	2.85733	NA	5.35218	6.74036	NA	2
Chara	Larus hyperboreus	Larus_hyperboreus	2	2	4	4	12	246	2.4014	2.2188	1.81291	3.36436	0.477121	6.04139	6.74036	NA	2
Chara	Larus ichthyaetus	Larus_ichthyaetus	0	0	0	0	2	13	NA	2.20276	1.77085	3.31175	NA	5.20003	6.74036	NA	2
Chara	Larus leucophthalmus	Larus_leucophthalmus	2	1	3	3	0	0	NA	2.03141	1.61278	2.6835	NA	4.60746	NA	NA	2
Chara	Larus livens	Larus_livens	0	0	0	0	0	13	NA	NA	NA	NA	NA	5.51851	4.20412	NA	2
Chara	Larus maculipennis	Larus_maculipennis	2	1	3	3	3	39	NA	NA	NA	NA	NA	NA	NA	NA	2
Chara	Larus marinus	Larus_marinus	2	2	4	4	12	192	2.50732	2.19173	1.85431	3.3296	0.39794	5.8293	5.74036	NA	2
Chara	Larus melanocephalus	Larus_melanocephalus	2	0	2	2	1	35	2.25527	1.98227	1.5682	2.5682	0.477121	5.92169	5.74036	NA	2
Chara	Larus michahellis	Larus_michahellis	0	0	0	0	2	22	NA	NA	NA	NA	NA	NA	NA	1.96848	2
Chara	Larus minutus	Larus_minutus	3	2	5	4	3	55	2.39724	1.84819	1.43933	2.20412	0.39794	6.055	6.74036	1.57171	2
Chara	Larus modestus	Larus_modestus	2	1	3	3	0	20	NA	NA	NA	NA	NA	4.39794	4.91908	NA	2
Chara	Larus mongolicus	Larus_mongolicus	0	0	0	0	0	0	NA	NA	NA	NA	NA	NA	NA	NA	2
Chara	Larus novaehollandiae	Larus_novaehollandiae	2	2	4	4	3	96	NA	NA	1.62839	NA	0.477121	6	6.70329	NA	2
Chara	Larus occidentalis	Larus_occidentalis	2	2	4	4	1	135	2.52375	2.12057	1.78533	3.14176	0.477121	5.07918	4.5563	NA	2
Chara	Larus pacificus	Larus_pacificus	0	0	0	0	0	13	2.24055	NA	1.76716	NA	NA	4.04139	5.74036	NA	2
Chara	Larus philadelphia	Larus_philadelphia	2	2	4	4	0	129	NA	1.94448	1.51851	2.46613	0.477121	5.5966	6.63347	NA	2
Chara	Larus pipixcan	Larus_pipixcan	2	2	4	4	3	105	2.05308	1.95424	1.64345	2.58827	0.477121	5.99344	6.14613	NA	2
Chara	Larus relictus	Larus_relictus	0	0	0	0	0	0	NA	NA	1.64836	NA	NA	3.79585	6.14114	NA	2
Chara	Larus ridibundus	Larus_ridibundus	2	2	4	4	39	541	2.87852	2.02119	1.55023	2.59106	0.39794	6.96142	7	1.78888	2
Chara	Larus saundersi	Larus_saundersi	0	0	0	0	0	0	NA	NA	1.51851	NA	NA	3.92169	4.83251	NA	2
Chara	Larus schistisagus	Larus_schistisagus	1	2	3	3	1	25	NA	NA	NA	NA	NA	4.79588	5.74036	NA	2
Chara	Larus scopulinus	Larus_scopulinus	0	0	0	0	0	0	NA	NA	NA	NA	NA	5.74036	5.74036	NA	2
Chara	Larus serranus	Larus_serranus	1	1	2	2	1	14	NA	NA	NA	NA	NA	5.17609	6.14613	NA	2
Chara	Larus smithsonianus	Larus_smithsonianus	0	0	0	0	0	0	NA	NA	NA	NA	NA	NA	NA	2.02119	2
Chara	Larus thayeri	Larus_thayeri	0	0	0	0	0	43	NA	NA	1.74819	3.17609	0.60206	NA	5.95424	NA	2
Chara	Leucophaeus scoresbii	Leucophaeus_scoresbii	0	0	0	0	0	0	NA	NA	NA	NA	NA	4.49136	NA	NA	NA
Chara	Limnodromus griseus	Limnodromus_griseus	3	1	4	4	3	128	2.20303	NA	1.43136	2.17609	0.60206	NA	NA	NA	NA
Chara	Limnodromus scolopaceus	Limnodromus_scolopaceus	3	1	4	4	5	93	2.19976	NA	1.4624	2.19173	0.60206	5.69897	5.74036	NA	NA
Chara	Limosa fedoa	Limosa_fedoa	3	2	5	5	1	105	2.2159	NA	1.65321	2.70927	0.60206	5.24304	6.04139	NA	2
Chara	Limosa haemastica	Limosa_haemastica	3	1	4	3	0	69	NA	NA	1.59106	2.57403	0.60206	4.69897	5.25527	2.05231	2
Chara	Limosa lapponica	Limosa_lapponica	4	2	6	6	6	173	2.57473	1.87506	1.57978	2.65801	0.544068	6.04139	5.74036	NA	2
Chara	Limosa limosa	Limosa_limosa	3	2	5	5	2	110	2.35334	1.88081	1.62325	2.64246	0.544068	5.85703	NA	2.16316	2
Procel	Lugensa brevirostris	Lugensa_brevirostris	2	3	5	5	0	0	NA	NA	NA	NA	NA	5.30103	4.87506	NA	NA
Chara	Lymnocryptes minimus	Lymnocryptes_minimus	0	0	0	0	2	39	2.16909	1.60206	1.25527	1.85431	0.544068	6	6.74036	NA	NA
Procel	Macronectes giganteus	Macronectes_giganteus	5	1	6	5	5	96	2.20952	NA	1.93952	3.83187	0	4.79239	3.77085	2.11611	NA
Procel	Macronectes halli	Macronectes_halli	4	1	5	5	0	50	NA	2.29003	1.95424	3.72016	0	NA	NA	2.14301	NA
Chara	Metopidius indicus	Metopidius_indicus	1	1	2	2	0	0	NA	NA	NA	NA	NA	NA	6.74036	NA	NA
Chara	Micropalama himantopus	Micropalama_himantopus	2	1	3	3	1	34	2.03822	NA	NA	1.9345	NA	NA	NA	1.77924	NA
Chara	Microparra capensis	Microparra_capensis	0	0	0	0	0	0	NA	NA	NA	NA	NA	4.79588	6.49136	1.37475	NA
Pele	Morus bassanus	Morus_bassanus	1	1	2	2	6	74	2.65205	2.23679	1.98	3.60206	0	5.72428	4.87506	NA	1
Pele	Morus capensis	Morus_capensis	1	1	2	2	1	29	NA	2.22789	1.94939	3.59555	0	5.53908	2.64345	NA	1
Pele	Morus serrator	Morus_serrator	1	1	2	2	0	25	2.5977	NA	1.95182	NA	0	5.04139	4.87506	NA	1
Chara	Numenius americanus	Numenius_americanus	3	1	4	4	0	131	NA	1.45484	1.75967	2.98453	0.60206	4.60206	NA	NA	2
Chara	Numenius arquata	Numenius_arquata	3	2	5	5	5	153	2.57749	1.95424	1.74036	3.01703	0.60206	5.75967	7	2.29994	2
Chara	Numenius borealis	NA	2	0	2	2	0	38	NA	NA	1.49831	NA	NA	1.69897	NA	NA	NA
Chara	Numenius madagascariensis	Numenius_madagascariensis	2	0	2	2	0	29	NA	NA	NA	NA	NA	NA	6.74036	NA	2
Chara	Numenius phaeopus	Numenius_phaeopus	4	2	6	5	4	211	2.28601	1.88081	1.63347	2.71307	0.60206	6.19033	5.74036	2.08938	2
Chara	Nycticryphes semicollaris	Nycticryphes_semicollaris	1	0	1	1	2	0	NA	NA	NA	NA	NA	NA	NA	NA	NA
Procel	Oceanites oceanicus	Oceanites_oceanicus	5	1	6	4	2	143	NA	1.60206	1.23045	1.63144	0	6.77815	4.87506	NA	NA
Chara	Oceanodroma castro	Oceanodroma_castro	2	1	3	3	2	51	2.63548	NA	NA	1.79934	0	5.04139	4.87506	NA	2
Chara	Oceanodroma furcata	Oceanodroma_furcata	2	0	2	2	0	74	2.03342	NA	1.30103	1.93044	0	6.60206	4.87506	NA	2
Chara	Oceanodroma homochroa	Oceanodroma_homochroa	2	0	2	2	1	24	1.98227	NA	1.30103	NA	NA	3.88081	3.11394	NA	2
Chara	Oceanodroma leucorhoa	Oceanodroma_leucorhoa	3	1	4	4	2	150	2.63548	1.66745	1.31175	1.81291	0	6.90309	4.87506	1.43136	2
Chara	Oceanodroma melania	Oceanodroma_melania	2	0	2	2	0	26	NA	NA	NA	NA	NA	NA	4.87506	NA	2
Chara	Oceanodroma monorhis	NA	2	0	2	2	0	0	NA	NA	NA	NA	NA	4.30103	4.87506	NA	NA
Chara	Oceanodroma tethys	Oceanodroma_tethys	3	1	4	4	0	19	NA	NA	NA	NA	NA	5.60206	4.87506	NA	2
Chara	Oceanodroma tristrami	Oceanodroma_tristrami	0	0	0	0	0	0	2.22531	1.74819	NA	2.10551	NA	4.04297	NA	NA	2
Chara	Oreopholus ruficollis	Oreopholus_ruficollis	0	0	0	0	0	0	NA	NA	NA	NA	NA	4	6.36173	NA	NA
Procel	Pachyptila belcheri	NA	2	2	4	4	0	31	NA	NA	NA	NA	NA	6.30103	4.87506	NA	NA
Procel	Pachyptila crassirostris	NA	2	2	4	4	0	0	NA	NA	NA	NA	NA	5.30103	4.87506	NA	NA
Procel	Pachyptila desolata	Pachyptila_desolata	2	3	5	5	0	45	NA	NA	NA	2.36736	0	7.69897	4.87506	NA	NA
Procel	Pachyptila salvini	Pachyptila_salvini	2	2	4	4	0	0	NA	NA	NA	NA	NA	7.07918	4.87506	NA	NA
Procel	Pachyptila turtur	Pachyptila_turtur	3	2	5	5	0	35	NA	NA	NA	2.31702	0	6.30103	4.87506	1.57403	NA
Procel	Pachyptila vittata	Pachyptila_vittata	2	2	4	4	0	20	NA	NA	NA	NA	NA	5	4.87506	NA	NA
Procel	Pagodroma nivea	Pagodroma_nivea	2	1	3	3	3	97	2.38021	NA	NA	2.66605	0	6.30103	4.87506	1.49415	NA
Chara	Pagophila eburnea	Pagophila_eburnea	1	2	3	3	1	57	2.36248	2.0569	1.61805	2.89845	0.30103	NA	NA	NA	NA
Pele	Papasula abbotti	Papasula_abbotti	0	1	1	1	0	0	NA	NA	1.89763	3.34603	0	3.47712	NA	NA	NA
Chara	Pedionomus torquatus	Pedionomus_torquatus	0	0	0	0	0	17	NA	NA	NA	1.95521	NA	NA	NA	1.27184	NA
Procel	Pelagodroma marina	Pelagodroma_marina	2	3	5	5	1	45	NA	NA	NA	1.78462	0	6.30103	4.87506	NA	NA
Procel	Pelecanoides garnotii	Pelecanoides_garnotii	1	0	1	1	0	0	NA	NA	1.34242	NA	NA	4.42325	1.43136	NA	1
Procel	Pelecanoides georgicus	Pelecanoides_georgicus	1	1	2	2	0	24	NA	NA	NA	NA	NA	7.07918	4.87506	NA	1
Procel	Pelecanoides magellani	Pelecanoides_magellanicus	3	0	3	2	1	0	NA	NA	NA	NA	NA	NA	4.87506	NA	NA
Procel	Pelecanoides urinatrix	Pelecanoides_urinatrix	2	1	3	3	3	57	NA	NA	NA	2.22789	0	7.14613	4.87506	NA	1
Pele	Pelecanus conspicillatus	Pelecanus_conspicillatus	1	2	3	3	3	34	NA	NA	2.23045	NA	0.477121	5.74036	6.74036	NA	2
Pele	Pelecanus erythrorhynchos	Pelecanus_erythrorhynchos	1	2	3	3	11	160	2.81158	2.42651	2.16435	3.95424	0.30103	5.25527	6.07918	NA	2
Pele	Pelecanus occidentalis	Pelecanus_occidentalis	1	3	4	3	16	283	2.71265	2.30103	2.07372	3.65321	0.447158	NA	6.38021	2.60638	1
Pele	Pelecanus onocrotalus	Pelecanus_onocrotalus	1	2	3	3	7	91	2.78675	2.49831	2.19728	4.12434	0.30103	5.44716	5.74036	2.68124	2
Pele	Phaethon aethereus	Phaethon_aethereus	1	1	2	2	2	39	2.32469	NA	NA	NA	0	3.87506	4.87506	NA	NA
Pele	Phaethon lepturus	Phaethon_lepturus	1	1	2	2	2	55	NA	1.96614	NA	2.7344	NA	4.69897	4.87506	NA	NA
Pele	Phaethon rubricauda	Phaethon_rubricauda	1	1	2	2	2	54	2.59373	2.04922	NA	2.72485	0	4.50515	4.87506	NA	NA
Chara	Phaetusa simplex	Phaetusa_simplex	3	0	3	2	1	12	NA	NA	NA	NA	NA	NA	7.11394	NA	NA
Pele	Phalacrocorax albiventer	Phalacrocorax_albiventer	1	2	3	3	1	11	NA	NA	NA	NA	NA	NA	NA	NA	1
Pele	Phalacrocorax aristotelis	Phalacrocorax_aristotelis	1	1	2	2	5	151	2.38453	2	1.86034	3.45286	0.477121	5.43933	5.74036	1.99211	1
Pele	Phalacrocorax auritus	Phalacrocorax_auritus	2	2	4	3	30	353	2.36922	2.1038	1.90309	3.38917	0.60206	6.21748	6.50515	1.90309	1
Pele	Phalacrocorax bougainvillii	Phalacrocorax_bougainvillii	1	2	3	3	1	16	NA	NA	NA	NA	NA	6.47712	NA	NA	1
Pele	Phalacrocorax brasilianus	Phalacrocorax_brasilianus	0	0	0	0	7	57	NA	2.0086	1.78533	3.26007	0.778151	6.30103	7.25527	NA	1
Pele	Phalacrocorax campbelli	Phalacrocorax_campbelli	2	0	2	1	0	0	NA	NA	1.79934	NA	NA	3.90309	1	NA	1
Pele	Phalacrocorax capensis	Phalacrocorax_capensis	1	1	2	2	2	23	NA	NA	NA	3.24477	0.380211	5.15836	NA	NA	1
Pele	Phalacrocorax capillatus	Phalacrocorax_capillatus	0	0	0	0	4	0	NA	NA	NA	3.61392	0.477121	4.79588	5.74036	NA	1
Pele	Phalacrocorax carbo	Phalacrocorax_carbo	1	1	2	2	51	376	2.45025	2.16137	1.92942	3.55023	0.60206	6.11394	7	2.03941	1
Pele	Phalacrocorax chalconotus	Phalacrocorax_chalconotus	0	0	0	0	0	0	NA	NA	1.83251	3.50135	0.39794	3.81291	1.65321	NA	1
Pele	Phalacrocorax featherstoni	Phalacrocorax_featherstoni	0	0	0	0	0	0	NA	NA	1.79934	NA	NA	3.03902	1.34242	NA	1
Pele	Phalacrocorax gaimardi	Phalacrocorax_gaimardi	1	2	3	3	2	0	NA	NA	NA	NA	NA	NA	NA	NA	1
Pele	Phalacrocorax magellanicus	Phalacrocorax_magellanicus	1	1	2	2	0	0	NA	NA	NA	3.34114	0.477121	NA	5.38021	1.8811	1
Pele	Phalacrocorax melanoleucos	Phalacrocorax_melanoleucos	1	1	2	2	0	31	NA	NA	1.76343	3.03902	0.60206	NA	6.74036	NA	1
Pele	Phalacrocorax nigrogularis	Phalacrocorax_nigrogularis	1	1	2	2	1	0	NA	2.04139	1.9058	NA	NA	5.51851	NA	NA	1
Pele	Phalacrocorax onslowi	Phalacrocorax_onslowi	0	0	0	0	0	0	NA	NA	1.79934	NA	NA	2.73239	0	NA	1
Pele	Phalacrocorax pelagicus	Phalacrocorax_pelagicus	2	1	3	2	1	89	2.33041	2.04336	1.80277	3.4133	0.544068	NA	5.74036	NA	1
Pele	Phalacrocorax penicillatus	Phalacrocorax_penicillatus	1	2	3	3	0	66	2.33445	2.03342	1.87216	3.43933	0.477121	5.36173	5.74036	NA	1
Pele	Phalacrocorax punctatus	Phalacrocorax_punctatus	2	1	3	2	0	0	NA	NA	NA	3.24674	0.431364	4.96614	4.87506	NA	1
Pele	Phalacrocorax purpurascens	Phalacrocorax_purpurascens	0	0	0	0	0	0	2.19312	NA	NA	3.63949	0.437751	NA	NA	NA	1
Pele	Phalacrocorax pygmeus	NA	1	0	1	1	1	19	NA	1.92942	1.69897	3	NA	4.82607	NA	NA	NA
Pele	Phalacrocorax sulcirostris	Phalacrocorax_sulcirostris	1	1	2	2	3	29	NA	NA	1.79588	3.16137	0.69897	NA	6.74036	NA	1
Pele	Phalacrocorax urile	Phalacrocorax_urile	0	0	0	0	0	34	NA	NA	NA	3.48974	0.488551	5.30103	5.74036	NA	1
Pele	Phalacrocorax varius	Phalacrocorax_varius	1	1	2	2	2	26	NA	NA	1.86034	3.36173	0.521138	NA	5.74036	NA	1
Chara	Phalaropus fulicarius	Phalaropus_fulicaria	1	2	3	3	0	113	NA	NA	NA	1.92428	NA	6.16137	5.74036	NA	NA
Chara	Phalaropus lobatus	Phalaropus_lobatus	3	2	5	5	3	195	1.77815	1.56229	1.26717	1.70757	0.60206	6.54407	6.74036	1.50243	NA
Chara	Phalaropus tricolor	Phalaropus_tricolor	2	1	3	3	1	118	2.07918	NA	NA	1.93197	0.60206	NA	NA	NA	NA
Chara	Phegornis mitchellii	Phegornis_mitchelli	0	0	0	0	1	0	NA	NA	NA	NA	NA	4	NA	NA	NA
Procel	Phoebastria irrorata	Phoebastria_irrorata	5	0	5	5	0	25	2.68124	NA	1.95424	3.69152	0	4.54025	1.14613	2.33143	NA
Procel	Phoebastria nigripes	Phoebastria_nigripes	6	1	7	6	2	53	2.68878	2.31069	1.86034	3.63849	0	5.03743	1.44716	NA	2
Procel	Phoebastria nihonus	Phoebastria_nihonus	0	0	0	0	0	0	NA	NA	NA	NA	NA	NA	NA	NA	NA
Procel	Phoebetria fusca	Phoebetria_fusca	2	0	2	2	1	33	NA	NA	1.93702	3.5966	0	4.62325	3.27875	2.21085	NA
Procel	Phoebetria palpebrata	Phoebetria_palpebrata	3	1	4	4	0	35	NA	NA	1.92428	3.64591	NA	NA	NA	2.21152	1
Chara	Pinguinus impennis	Pinguinus_impennis	0	0	0	0	0	26	NA	NA	NA	NA	NA	NA	NA	NA	1
Chara	Pluvialis dominica	Pluvialis_dominica	2	1	3	3	1	142	1.76042	1.75587	1.41497	2.33244	0.60206	5.17609	6.5563	1.5397	2
Chara	Pluvialis squatarola	Pluvialis_squatarola	3	2	5	5	9	213	2.45025	1.85126	1.45484	2.47712	0.544068	5.83885	6.74036	1.66745	2
Chara	Pluvianellus socialis	Pluvianellus_socialis	0	0	0	0	0	0	NA	NA	NA	NA	NA	NA	NA	NA	NA
Procel	Procellaria aequinoctialis	Procellaria_aequinoctialis	2	2	4	4	1	69	NA	NA	1.74036	3.29557	0	6.69897	3.51851	NA	1
Procel	Procellaria cinerea	Procellaria_cinerea	3	3	6	5	0	34	NA	NA	NA	NA	NA	NA	NA	NA	NA
Procel	Procellaria parkinsoni	Procellaria_parkinsoni	2	2	4	4	0	28	2.30963	NA	1.66276	3.01849	0	3.69897	1.8451	NA	NA
Procel	Procellaria westlandica	Procellaria_westlandica	2	2	4	4	0	17	NA	NA	1.69897	3.2534	0	3.60206	0.477121	NA	NA
Procel	Pseudobulweria aterrima	Pseudobulweria_aterrima	0	0	0	0	0	0	NA	NA	1.5563	NA	NA	2.64836	0.954243	NA	NA
Procel	Pseudobulweria rostrata	Pseudobulweria_rostrata	1	1	2	2	0	0	NA	NA	NA	NA	NA	NA	NA	NA	NA
Procel	Pterodroma axillaris	Pterodroma_axillaris	2	0	2	2	0	0	NA	NA	1.47712	NA	NA	2.95424	0.30103	NA	2
Procel	Pterodroma baraui	Pterodroma_baraui	0	0	0	0	0	0	NA	NA	1.57978	NA	NA	4.17609	0.778151	NA	2
Procel	Pterodroma brevirostris	Pterodroma_brevirostris	0	0	0	0	0	0	NA	NA	NA	2.54814	0	NA	NA	1.60746	2
Procel	Pterodroma cahow	Pterodroma_cahow	3	2	5	5	0	16	NA	NA	1.57978	NA	NA	2.15229	0	NA	2
Procel	Pterodroma cookii	Pterodroma_cookii	3	2	5	5	0	22	NA	NA	1.41497	NA	NA	5.24304	2.50515	NA	2
Procel	Pterodroma deserta	Pterodroma_deserta	0	0	0	0	0	0	NA	NA	NA	NA	NA	NA	NA	NA	2
Procel	Pterodroma externa	Pterodroma_externa	3	2	5	5	1	15	NA	NA	1.63347	NA	NA	6.47712	1.11394	1.75815	2
Procel	Pterodroma feae	NA	3	0	3	3	0	0	NA	1.94201	1.53782	2.65562	NA	NA	NA	NA	NA
Procel	Pterodroma hasitata	Pterodroma_hasitata	3	1	4	4	0	18	NA	NA	1.60206	NA	NA	3.30103	3.46835	NA	2
Procel	Pterodroma heraldica	Pterodroma_heraldica	1	0	1	1	1	0	NA	NA	NA	NA	NA	4.30103	4.69897	1.61225	2
Procel	Pterodroma hypoleuca	Pterodroma_hypoleuca	3	2	5	5	1	21	2.43775	1.8293	NA	2.40926	0	5.74036	4.87506	NA	2
Procel	Pterodroma incerta	Pterodroma_incerta	3	3	6	6	0	14	NA	2.01703	1.63347	NA	NA	6.69897	2.27875	NA	2
Procel	Pterodroma inexpectata	Pterodroma_inexpectata	3	2	5	5	0	32	NA	NA	NA	2.67168	0	NA	NA	1.61384	2
Procel	Pterodroma lessonii	Pterodroma_lessonii	4	2	6	6	1	14	NA	NA	NA	NA	NA	5.30103	4.87506	NA	2
Procel	Pterodroma longirostris	Pterodroma_longirostris	2	1	3	3	1	0	NA	NA	1.41497	NA	NA	5.60206	1.11394	NA	2
Procel	Pterodroma macroptera	Pterodroma_macroptera	4	2	6	6	0	45	2.33445	NA	NA	3.00043	0	5.62325	5.74036	NA	2
Procel	Pterodroma madeira	Pterodroma_madeira	1	0	1	1	0	0	NA	1.9058	1.51188	2.46315	NA	2.16137	1.07918	NA	2
Procel	Pterodroma magentae	Pterodroma_magentae	2	2	4	3	1	15	NA	NA	1.57978	NA	NA	2.07918	0.30103	NA	2
Procel	Pterodroma mollis	Pterodroma_mollis	4	2	6	6	1	29	NA	1.90849	1.52827	NA	NA	4.77815	4.87506	NA	2
Procel	Pterodroma neglecta	Pterodroma_neglecta	2	2	4	4	1	17	NA	NA	NA	NA	NA	5.04139	4.87506	1.65753	2
Procel	Pterodroma nigripennis	Pterodroma_nigripennis	1	1	2	2	0	15	NA	NA	NA	2.39915	0	5.47712	4.87506	1.56526	2
Procel	Pterodroma phaeopygia	Pterodroma_phaeopygia	2	2	4	4	0	45	2.1959	1.95904	1.63347	2.80754	0	4.60206	2.34044	NA	2
Procel	Pterodroma pycrofti	NA	2	1	3	3	1	0	NA	NA	1.41497	NA	NA	3.81291	1.49136	NA	NA
Procel	Pterodroma solandri	Pterodroma_solandri	2	1	3	3	0	11	NA	NA	1.60206	NA	NA	4.80618	0	NA	2
Chara	Ptychoramphus aleuticus	Ptychoramphus_aleuticus	2	0	2	2	1	77	2.08778	NA	1.36173	2.39794	NA	6.57403	5.59106	NA	1
Procel	Puffinus assimilis	Puffinus_assimilis	7	3	10	5	1	38	NA	1.79588	1.43933	2.48785	NA	6.04139	4.87506	1.56602	1
Procel	Puffinus atrodorsalis	Puffinus_atrodorsalis	0	0	0	0	0	0	NA	NA	NA	NA	NA	NA	NA	NA	1
Procel	Puffinus auricularis	Puffinus_auricularis	1	0	1	1	0	12	1.78675	1.91645	1.51851	2.76492	NA	4.66276	0.954243	1.66922	1
Procel	Puffinus lherminieri bailloni	Puffinus_bailloni	10	3	13	5	0	0	NA	NA	NA	NA	NA	NA	NA	NA	1
Procel	Puffinus baroli	Puffinus_baroli	0	0	0	0	0	0	NA	NA	NA	NA	NA	NA	NA	NA	1
Procel	Puffinus boydi	Puffinus_boydi	0	0	0	0	0	0	NA	NA	NA	NA	NA	NA	NA	NA	1
Procel	Puffinus bulleri	Puffinus_bulleri	2	2	4	4	0	29	NA	NA	1.66276	2.68034	0	6.39794	0.30103	1.7894	1
Procel	Puffinus carneipes	Puffinus_carneipes	3	2	5	5	0	44	NA	2.01072	1.63347	NA	NA	NA	NA	1.78842	1
Procel	Puffinus colstoni	Puffinus_colstoni	0	0	0	0	0	0	NA	NA	NA	NA	NA	NA	NA	NA	1
Procel	Puffinus creatopus	Puffinus_creatopus	4	1	5	5	0	36	NA	NA	1.68124	NA	NA	5	2.17609	1.79169	1
Procel	Puffinus lherminieri dichrous	Puffinus_dichrous	10	3	13	5	0	0	NA	NA	NA	NA	NA	NA	NA	NA	1
Procel	Puffinus assimilis elegans	Puffinus_elegans	7	3	10	5	0	0	NA	NA	NA	NA	NA	NA	NA	NA	1
Procel	Puffinus gavia	Puffinus_gavia	2	1	3	3	0	12	NA	NA	NA	NA	NA	NA	NA	1.69289	1
Procel	Puffinus gravis	Puffinus_gravis	5	2	7	6	2	62	1.93044	2.03743	1.6721	3.07555	0.30103	7.21748	7.72263	1.83052	1
Procel	Puffinus griseus	Puffinus_griseus	2	2	4	4	2	169	NA	2.00647	1.65801	2.9489	0.60206	NA	NA	1.82046	1
Procel	Puffinus assimilis haurakiensis	Puffinus_haurakiensis	7	3	10	5	0	0	NA	NA	NA	NA	NA	NA	NA	NA	1
Procel	Puffinus huttoni	Puffinus_huttoni	3	2	5	5	1	12	NA	NA	1.57978	NA	NA	5.51188	0	1.72973	1
Procel	Puffinus assimilis kermadecensis	Puffinus_kermadecensis	7	3	10	5	0	0	NA	NA	NA	NA	NA	NA	NA	NA	1
Procel	Puffinus lherminieri	Puffinus_lherminieri	10	3	13	5	1	27	2.35793	1.85431	1.47712	2.29003	0	4.77815	4.87506	1.60525	1
Procel	Puffinus puffinus mauretanicus	Puffinus_loyemilleri	8	2	10	6	0	0	NA	NA	NA	NA	NA	NA	NA	NA	1
Procel	Puffinus mauretanicus	Puffinus_mauretanicus	1	0	1	1	0	14	NA	1.94448	1.55023	2.87766	NA	3.82607	0.954243	1.75507	1
Procel	Puffinus myrtae	Puffinus_myrtae	0	0	0	0	0	0	NA	NA	NA	NA	NA	NA	NA	NA	1
Procel	Puffinus nativitatis	Puffinus_nativitatis	2	2	4	3	1	17	2.11261	1.90849	NA	2.68628	0	4.87506	4.87506	1.66497	1
Procel	Puffinus nativitatus	Puffinus_nativitatus	0	0	0	0	0	0	NA	NA	NA	NA	NA	NA	NA	NA	1
Procel	Puffinus newelli	Puffinus_newelli	2	0	2	2	0	0	1.78533	NA	1.51851	NA	NA	4.92428	2.85126	1.69609	1
Procel	Puffinus nicolae	Puffinus_nicolae	0	0	0	0	0	0	NA	NA	NA	NA	NA	NA	NA	NA	1
Procel	Puffinus opisthomelas	Puffinus_opisthomelas	5	2	7	6	1	17	NA	NA	NA	NA	NA	NA	NA	1.7342	1
Procel	Puffinus pacificus	Puffinus_pacificus	6	3	9	7	4	79	2.54158	2.00217	1.63849	2.75974	0	6.39794	4.87506	1.75978	1
Procel	Puffinus lherminieri persicus	Puffinus_persicus	10	3	13	5	0	0	NA	NA	NA	NA	NA	NA	NA	NA	1
Procel	Puffinus polynesiae	Puffinus_polynesiae	0	0	0	0	0	0	NA	NA	NA	NA	NA	NA	NA	NA	1
Procel	Puffinus puffinus	Puffinus_puffinus	8	2	10	6	3	129	2.65552	1.91381	1.53148	2.76305	0	5.74036	4.87506	1.74896	1
Procel	Puffinus lherminieri subalaris	Puffinus_subalaris	10	3	13	5	0	0	NA	NA	NA	NA	NA	NA	NA	NA	1
Procel	Puffinus temptator	Puffinus_temptator	0	0	0	0	0	0	NA	NA	NA	NA	NA	NA	NA	NA	1
Procel	Puffinus tenuirostris	Puffinus_tenuirostris	3	2	5	5	0	167	2.5563	NA	1.61805	2.87454	0	7.36173	4.87506	1.69854	1
Procel	Puffinus assimilis tunneyi	Puffinus_tunneyi	7	3	10	5	0	0	NA	NA	NA	NA	NA	NA	NA	NA	1
Procel	Puffinus yelkouan	Puffinus_yelkouan	2	0	2	2	2	21	NA	1.9058	1.51851	2.75778	NA	NA	NA	1.7244	1
Chara	Recurvirostra americana	Recurvirostra_americana	3	2	5	4	4	143	2.03342	1.85733	1.65321	2.66839	0.60206	5.65321	6.39794	NA	NA
Chara	Recurvirostra avosetta	Recurvirostra_avosetta	4	2	6	4	4	78	2.46835	1.89487	1.63849	2.66181	0.544068	5.52504	7	2.08404	NA
Chara	Rhinoptilus africanus	Rhinoptilus_africanus	1	0	1	1	2	0	NA	NA	NA	NA	NA	NA	NA	NA	NA
Chara	Rhodostethia rosea	Rhodostethia_rosea	2	2	4	4	1	36	NA	1.97772	1.47712	2.42325	NA	4.79588	4.87506	NA	NA
Chara	Rissa brevirostris	Rissa_brevirostris	2	2	4	4	0	39	1.68124	NA	1.5682	NA	NA	5.48572	3.24055	NA	NA
Chara	Rissa tridactyla	Rissa_tridactyla	3	2	5	4	39	566	2.5325	2.0086	1.5966	2.75012	0.39794	7.24304	6.74036	1.81954	NA
Chara	Rostratula benghalensis	Rostratula_benghalensis	1	2	3	3	2	34	NA	NA	NA	2.35315	NA	NA	NA	1.8704	NA
Chara	Rynchops niger	Rynchops_niger	2	0	2	2	1	77	2.38021	NA	1.65321	2.63899	NA	5.21748	7.14613	NA	NA
Chara	Scolopax bukidnonensis	NA	0	0	0	0	0	0	NA	NA	NA	NA	NA	NA	5.74036	NA	NA
Chara	Scolopax minor	Scolopax_minor	1	0	1	1	2	81	2.39933	1.65321	1.44716	2.40739	0.60206	NA	6.62325	2.02284	NA
Chara	Scolopax rusticola	Scolopax_rusticola	4	1	5	4	11	104	2.26951	1.77815	1.53148	2.65321	0.60206	7.19033	7	2.04689	NA
Chara	Stercorarius longicaudus	Stercorarius_longicaudus	3	1	4	4	19	169	2.22531	2.02531	1.63849	2.7767	0.30103	5.47712	7	NA	2
Chara	Stercorarius maccormicki	Stercorarius_maccormicki	0	0	0	0	1	12	NA	NA	NA	NA	NA	NA	NA	NA	2
Chara	Stercorarius parasiticus	Stercorarius_parasiticus	3	1	4	4	3	404	2.4908	2.07004	1.63849	2.78888	0.30103	5.87506	7	1.75587	2
Chara	Stercorarius pomarinus	Stercorarius_pomarinus	3	1	4	4	20	188	NA	2.07555	1.68574	3	0.30103	4.87506	6.74036	NA	2
Chara	Sterna albifrons	Sterna_albifrons	2	2	4	4	2	109	2.4609	1.71181	1.38021	1.79588	0.30103	5.43933	6.74036	NA	1
Chara	Sterna albostriata	Sterna_albostriata	0	0	0	0	0	0	NA	NA	1.4624	NA	NA	3.77815	4.96848	NA	1
Chara	Sterna aleutica	Sterna_aleutica	0	2	2	2	0	21	NA	1.8893	1.51851	NA	NA	4.51188	4.87506	NA	1
Chara	Sterna anaethetus	Sterna_anaethetus	4	2	6	4	2	38	NA	1.89763	1.49136	2.1934	NA	NA	5.74036	NA	1
Chara	Sterna antillarum	Sterna_antillarum	0	0	0	0	0	161	2.4612	1.70329	1.34242	1.70329	0.39794	4.8293	5.6721	NA	1
Chara	Sterna bengalensis	Sterna_bengalensis	0	0	0	0	2	23	NA	1.99344	1.5563	2.48073	NA	5.29003	5.74036	NA	1
Chara	Sterna bergii	Sterna_bergii	0	0	0	0	1	49	NA	2.10551	1.66745	2.71892	0.477121	NA	6.74036	NA	1
Chara	Sterna caspia	Sterna_caspia	0	0	0	0	7	198	2.5563	2.12222	1.72835	2.94988	0.39794	5.39794	6.74036	NA	1
Chara	Sterna dougallii	Sterna_dougallii	2	2	4	4	2	90	2.48855	1.88081	1.5682	2.20412	0.39794	4.90309	6.74036	NA	1
Chara	Sterna elegans	Sterna_elegans	0	0	0	0	0	38	2.11394	2.02531	1.60206	2.54716	NA	4.84819	NA	NA	1
Chara	Sterna eurygnatha	Sterna_eurygnatha	0	0	0	0	1	0	NA	NA	NA	NA	NA	NA	NA	NA	1
Chara	Sterna forsteri	Sterna_forsteri	1	2	3	3	3	115	2.27875	NA	1.53782	2.35218	0.39794	5.07918	6.23045	NA	1
Chara	Sterna fuscata	Sterna_fuscata	3	2	5	4	5	175	2.63347	1.94448	1.53782	2.3927	0	7.33244	6.74036	NA	1
Chara	Sterna hirundinacea	Sterna_hirundinacea	4	2	6	6	2	12	NA	NA	NA	NA	NA	5.70969	NA	NA	1
Chara	Sterna hirundo	Sterna_hirundo	4	2	6	6	16	493	2.5977	1.93702	1.53782	2.37658	0.30103	6.44716	7	1.71139	1
Chara	Sterna lunata	Sterna_lunata	1	2	3	3	0	20	2.4908	1.86923	NA	2.31112	NA	5.74036	5.74036	NA	1
Chara	Sterna maxima	Sterna_maxima	0	0	0	0	2	101	2.52504	2.11394	1.67669	2.75967	NA	5.46982	5.74036	NA	1
Chara	Sterna nereis	Sterna_nereis	2	0	2	2	0	14	NA	NA	1.38917	NA	NA	3.95424	5.74036	NA	1
Chara	Sterna nilotica	Sterna_nilotica	0	0	0	0	0	62	2.2833	1.95904	1.55023	2.4257	0.477121	5.28892	6.74036	NA	1
Chara	Sterna paradisaea	Sterna_paradisaea	2	2	4	4	5	265	2.61066	1.87506	1.52504	2.17609	0.30103	6	7	1.71096	1
Chara	Sterna sandvicensis	Sterna_sandvicensis	0	0	0	0	8	112	2.56773	1.97543	1.5966	2.51851	0.176091	5.68124	5.74036	1.93197	1
Chara	Sterna striata	Sterna_striata	2	1	3	3	0	16	NA	NA	NA	NA	NA	6.17609	5.74036	NA	1
Chara	Sterna sumatrana	Sterna_sumatrana	0	2	2	2	0	21	NA	NA	NA	NA	NA	NA	5.74036	NA	1
Chara	Sterna superciliaris	Sterna_supercilliaris	0	0	0	0	0	0	NA	NA	NA	NA	NA	4.79588	7.04139	NA	1
Chara	Sterna trudeaui	Sterna_trudeaui	1	2	3	3	0	0	NA	NA	NA	NA	NA	NA	5.65321	NA	1
Chara	Sterna vittata	Sterna_vittata	5	1	6	3	0	47	NA	NA	NA	NA	NA	5.14613	4.87506	NA	1
Pele	Stictocarbo punctatus	Stictocarbo_punctatus	0	0	0	0	0	0	NA	NA	NA	NA	NA	NA	NA	NA	NA
Pele	Sula dactylatra	Sula_dactylatra	2	1	3	2	1	77	2.48572	2.17898	1.91381	3.4075	0.243038	5.30103	4.87506	2.14953	1
Pele	Sula granti	Sula_granti	0	0	0	0	0	15	NA	NA	NA	NA	NA	NA	3.89209	2.18441	1
Pele	Sula leucogaster	Sula_leucogaster	3	1	4	2	7	85	2.51375	2.15685	1.87216	3.24304	0.30103	5.30103	4.87506	2.17173	1
Pele	Sula nebouxii	Sula_nebouxii	1	1	2	2	2	77	2.33445	2.19866	1.90849	3.37712	0.39794	5.47712	3.88649	NA	1
Pele	Sula sula	Sula_sula	3	1	4	2	2	89	2.44091	2.09864	1.86034	3.14768	0	5.77815	4.87506	2.08991	1
Pele	Sula variegata	Sula_variegata	1	1	2	2	1	20	NA	NA	NA	NA	NA	6.07918	4.87506	NA	1
Chara	Synthliboramphus antiquus	Synthliboramphus_antiquus	2	0	2	2	2	67	1.77815	1.65801	1.34242	2.44404	0.30103	6	5.74036	NA	1
Chara	Synthliboramphus craveri	Synthliboramphus_craveri	0	0	0	0	0	0	NA	NA	1.39794	NA	NA	4	3.23045	NA	1
Chara	Synthliboramphus hypoleucus	Synthliboramphus_hypoleucus	0	0	0	0	1	24	2.25527	NA	1.38021	NA	NA	3.74819	2.47712	NA	1
Chara	Synthliboramphus wumizusume	Synthliboramphus_wumizusume	0	0	0	0	0	0	NA	NA	1.41497	NA	NA	3.79585	2.04139	NA	1
Procel	Thalassarche bulleri	Thalassarche_bulleri	4	2	6	5	0	22	2.5563	NA	1.89763	3.63749	0	4.80618	0.60206	2.22917	NA
Procel	Thalassarche carteri	Thalassarche_carteri	0	0	0	0	0	0	NA	NA	1.88081	NA	NA	4.86332	3.14613	NA	NA
Procel	Thalassarche cauta	Thalassarche_cauta	0	0	0	0	0	27	NA	NA	NA	NA	NA	NA	NA	NA	NA
Procel	Thalassarche chlororhynchos	Thalassarche_chlororhynchos	0	0	0	0	0	16	NA	NA	1.90309	NA	NA	4.87506	1.90309	NA	NA
Procel	Thalassarche eremita	Thalassarche_eremita	0	0	0	0	0	0	NA	NA	1.95424	NA	NA	4.04139	0	NA	NA
Procel	Thalassarche impavida	Thalassarche_impavida	0	0	0	0	0	14	NA	NA	1.94448	NA	NA	4.6721	1.11394	NA	NA
Procel	Thalassarche melanophrys	Thalassarche_melanophris	0	0	0	0	1	16	NA	NA	1.94448	NA	NA	6.24304	4.38202	2.23666	NA
Procel	Thalassarche salvini	Thalassarche_salvini	0	0	0	0	0	12	NA	NA	1.95424	NA	NA	4.78888	0	NA	NA
Procel	Thalassoica antarctica	Thalassoica_antarctica	2	2	4	4	1	64	NA	NA	NA	2.98159	0	NA	4.87506	1.70586	NA
Chara	Thinornis rubricollis	Thinornis_rubricollis	0	0	0	0	0	0	NA	NA	NA	NA	NA	4.02119	NA	NA	NA
Chara	Tringa erythropus	Tringa_erythropus	2	2	4	4	2	52	2.01368	1.80618	1.47712	2.35218	0.544068	5.38021	6.74036	NA	2
Chara	Tringa flavipes	Tringa_flavipes	2	1	3	3	2	108	1.76042	1.78888	1.38021	2.0569	0.60206	5.74036	6.66276	NA	2
Chara	Tringa glareola	Tringa_glareola	2	1	3	3	4	75	2.14364	1.57978	1.30103	1.97772	0.60206	6.5682	7	NA	2
Chara	Tringa melanoleuca	Tringa_melanoleuca	2	1	3	3	4	126	NA	1.77815	1.49136	2.35889	0.60206	5	6.61278	NA	2
Chara	Tringa nebularia	Tringa_nebularia	2	1	3	3	3	93	2.46657	1.83885	1.49831	2.42325	0.60206	6	7	NA	2
Chara	Tringa ochropus	Tringa_ochropus	2	2	4	4	3	48	2.13988	NA	1.35218	2.13033	0.60206	6.41497	7	NA	2
Chara	Tringa solitaria	Tringa_solitaria	2	0	2	2	0	106	NA	NA	1.32222	1.80277	0.60206	5.17609	6.74036	NA	2
Chara	Tringa stagnatilis	Tringa_stagnatilis	1	1	2	2	0	43	1.93044	NA	NA	NA	NA	5.84198	6.74036	NA	2
Chara	Tringa totanus	Tringa_totanus	2	2	4	4	7	247	2.38668	1.68574	1.44716	2.21085	0.60206	6.24304	6.74036	1.82737	2
Chara	Tryngites subruficollis	Tryngites_subruficollis	2	1	3	3	0	87	NA	NA	1.27875	1.92942	0.60206	4.17609	NA	1.45864	NA
Chara	Uria aalge	Uria_aalge	3	1	4	3	25	426	2.50079	1.83569	1.61805	3.08814	0	7.25527	6.74036	1.90634	1
Chara	Uria lomvia	Uria_lomvia	2	1	3	3	5	199	2.43712	NA	1.65321	3.17333	NA	7.34242	6.74036	1.93197	1
Chara	Vanellus chilensis	Vanellus_chilensis	1	1	2	2	6	34	NA	NA	NA	2.72263	NA	NA	7.11394	1.72016	2
Chara	Vanellus cinereus	Vanellus_cinereus	2	0	2	2	2	0	NA	NA	NA	NA	NA	4.79588	5.74036	NA	2
Chara	Vanellus miles	Vanellus_miles	4	2	6	4	5	48	NA	NA	NA	NA	NA	5.47712	6.74036	NA	2
Chara	Vanellus vanellus	Vanellus_vanellus	3	2	5	5	9	248	2.45209	1.92686	1.46982	2.47712	0.544068	6.75587	7	1.58433	2
Chara	Xema sabini	Xema_sabini	2	2	4	4	1	117	NA	NA	1.53148	2.41747	0.477121	5.71181	5.74036	NA	NA
Chara	Xenus cinereus	Xenus_cinereus	2	0	2	2	4	37	2.2222	NA	NA	NA	NA	5.83251	6.74036	NA	2
